# Supplementary material for: RNA-Seq Transcriptome Analysis of Peripheral Blood From Cattle Infected With Mycobacterium bovis Across an Experimental Time Course
Source: Front Vet Sci. 2021 May 28;8:662002. doi: 10.3389/fvets.2021.662002 (PMC8193354; doi:10.3389/fvets.2021.662002)
Supplement: Supplementary file 3 [file Data_Sheet_3.XLSX]

## Sheet: Table S3a
Table S3a: DE genes showing increased expression at +1 wk post-infection relative to the -1 wk pre-infection control group (ranked according to P-value [smallest to largest])
ensembl_gene_id	external_gene_id	description	gene_biotype	start_position	end_position	strand	chromosome	ensembl_transcript_id	entrezgene	log2FC	log2CPM	Log ratio	P value	FDR
ENSBTAG00000012855	LPL	Lipoprotein lipase [Source:UniProtKB/Swiss-Prot;Acc:P11151]	protein_coding	67481089	67511227	1	8	ENSBTAT00000017086	280843	0.924345	5.56119	37.7188	8.17125e-10	1.01373e-05
ENSBTAG00000018774	NUAK2	NUAK family SNF1-like kinase 2 [Source:RefSeq peptide;Acc:NP_001073065]	protein_coding	2894913	2914079	-1	16	ENSBTAT00000049041	518632	0.987894	4.90795	26.4509	2.70319e-07	0.00137925
ENSBTAG00000013125	PLAUR	Urokinase plasminogen activator surface receptor [Source:UniProtKB/Swiss-Prot;Acc:Q05588]	protein_coding	52202332	52215619	-1	18	ENSBTAT00000017446	281983	1.81679	6.90137	25.8351	3.71867e-07	0.00137925
ENSBTAG00000021766	HBEGF	proheparin-binding EGF-like growth factor precursor [Source:RefSeq peptide;Acc:NP_001137562]	protein_coding	53216665	53227848	-1	7	ENSBTAT00000029015	522921	1.97866	5.77784	25.2174	5.1217e-07	0.00137925
ENSBTAG00000019716	IL-8	Interleukin-8 [Source:UniProtKB/Swiss-Prot;Acc:P79255]	protein_coding	90559882	90563647	1	6	ENSBTAT00000026275	280828	1.62613	7.91384	25.0595	5.55881e-07	0.00137925
ENSBTAG00000009354	EVI2A	protein EVI2A precursor [Source:RefSeq peptide;Acc:NP_001029740]	protein_coding	19020657	19024736	1	19	ENSBTAT00000012311	528920	0.422716	7.53462	23.6723	1.14213e-06	0.0021158
ENSBTAG00000006287	NEDD9	NEDD9 protein; Uncharacterized protein [Source:UniProtKB/TrEMBL;Acc:A6QPB6]	protein_coding	44851677	44988907	1	23	ENSBTAT00000025973, ENSBTAT00000063698	NA	0.310709	6.79164	23.2621	1.41358e-06	0.0021158
ENSBTAG00000035224		Uncharacterized protein [Source:UniProtKB/TrEMBL;Acc:G5E537]	protein_coding	62427625	62451599	-1	24	ENSBTAT00000003805	NA	2.64193	0.575171	23.0755	1.55764e-06	0.0021158
ENSBTAG00000047727	NUAK2	NUAK family, SNF1-like kinase, 2 [Source:HGNC Symbol;Acc:29558]	protein_coding	2897228	2899884	-1	16	ENSBTAT00000024997	NA	1.00337	4.14263	22.9012	1.70546e-06	0.0021158
ENSBTAG00000014554	BT.61987	zinc finger protein SNAI1 [Source:RefSeq peptide;Acc:NP_001106179]	protein_coding	78766068	78772194	1	13	ENSBTAT00000019345	504492	1.61386	1.51019	22.3373	2.28718e-06	0.00257953
ENSBTAG00000006806	KRT17	Keratin, type I cytoskeletal 17 [Source:UniProtKB/Swiss-Prot;Acc:A1L595]	protein_coding	42472440	42483976	-1	19	ENSBTAT00000008948	281889	2.47833	2.44672	21.7393	3.12331e-06	0.00322898
ENSBTAG00000008182	FOSB	protein fosB [Source:RefSeq peptide;Acc:NP_001095718]	protein_coding	53501995	53508395	1	18	ENSBTAT00000010762	540819	1.32272	7.28202	20.739	5.26319e-06	0.00444943
ENSBTAG00000001060	CXCR4	C-X-C chemokine receptor type 4 [Source:UniProtKB/Swiss-Prot;Acc:P25930]	protein_coding	61582125	61585838	1	2	ENSBTAT00000001406	281736	0.990835	7.5491	20.6971	5.37978e-06	0.00444943
ENSBTAG00000000306	ITK	tyrosine-protein kinase ITK/TSK [Source:RefSeq peptide;Acc:NP_001098858]	protein_coding	70911162	70973272	1	7	ENSBTAT00000035086	522311	0.355844	6.93241	19.6329	9.38392e-06	0.00684805
ENSBTAG00000010171	JOSD1	Josephin-1 [Source:UniProtKB/Swiss-Prot;Acc:Q5EAE5]	protein_coding	110829052	110839745	-1	5	ENSBTAT00000013418	510781	0.703975	5.42979	19.4843	1.01427e-05	0.0069906
ENSBTAG00000011437	SIK1	Uncharacterized protein [Source:UniProtKB/TrEMBL;Acc:E1BNS8]	protein_coding	146207250	146216697	-1	1	ENSBTAT00000015200	NA	1.16328	5.69214	18.8275	1.43088e-05	0.00887578
ENSBTAG00000020073	NCEH1	Neutral cholesterol ester hydrolase 1 [Source:UniProtKB/Swiss-Prot;Acc:Q1JQE6]	protein_coding	95585589	95649520	1	1	ENSBTAT00000026745	534212	0.45379	6.23428	18.2622	1.92492e-05	0.0113177
ENSBTAG00000031707	FRMD6	FERM domain-containing protein 6 [Source:RefSeq peptide;Acc:NP_001095603]	protein_coding	44342323	44615289	1	10	ENSBTAT00000052708	100335364, 530910	0.362212	4.96182	17.7075	2.57614e-05	0.0138955
ENSBTAG00000039037	SERPINB4	serpin peptidase inhibitor, clade B like [Source:RefSeq peptide;Acc:NP_001193642]	protein_coding	62364703	62384881	-1	24	ENSBTAT00000055709	618956, 786195, 786348, 786410, 786821, 786863, 786983, 787126, 787285, 787348, 787406, 787407, 100849391	1.80735	4.21224	16.9822	3.7731e-05	0.0173367
ENSBTAG00000006044	KLHL5	Uncharacterized protein [Source:UniProtKB/TrEMBL;Acc:F1N098]	protein_coding	59909185	59980372	1	6	ENSBTAT00000007937	528668	0.261332	6.61074	16.2417	5.57543e-05	0.0223125
ENSBTAG00000046588	DNAJB9	dnaJ homolog subfamily B member 9 precursor [Source:RefSeq peptide;Acc:NP_001179968]	protein_coding	59970936	59973819	-1	4	ENSBTAT00000064412	614588	0.403321	4.61788	15.8727	6.77477e-05	0.0262649
ENSBTAG00000000507	NR4A1	Nuclear receptor subfamily 4 group A member 1 [Source:UniProtKB/Swiss-Prot;Acc:Q0V8F0]	protein_coding	27977007	27992869	-1	5	ENSBTAT00000000648, ENSBTAT00000046887	528390	1.33046	6.01836	15.7255	7.32317e-05	0.026721
ENSBTAG00000000672	MGC143209	protein FAM105A [Source:RefSeq peptide;Acc:NP_001095641]	protein_coding	58634394	58664249	-1	20	ENSBTAT00000036672	534389	0.331486	6.14519	15.4306	8.55909e-05	0.029283
ENSBTAG00000003650	NR4A2	Nuclear receptor subfamily 4 group A member 2 [Source:UniProtKB/Swiss-Prot;Acc:Q08E53]	protein_coding	39999717	40017015	1	2	ENSBTAT00000004758	540245	1.3177	4.75275	15.3782	8.79991e-05	0.029283
ENSBTAG00000016163	BT.45038	oncostatin-M precursor [Source:RefSeq peptide;Acc:NP_783644]	protein_coding	71434468	71437372	-1	17	ENSBTAT00000021515	319086	1.28527	3.81746	15.3421	8.96948e-05	0.029283
ENSBTAG00000037608	BT.66080	Uncharacterized protein [Source:UniProtKB/TrEMBL;Acc:E1B8B5]	protein_coding	62379392	62384881	-1	24	ENSBTAT00000053165	NA	1.55752	3.22426	15.1475	9.94296e-05	0.0309805
ENSBTAG00000014472	LCMT2	Uncharacterized protein [Source:UniProtKB/TrEMBL;Acc:G3N0F1]	protein_coding	55600930	55602987	-1	21	ENSBTAT00000019239	538825	0.583966	2.79468	15.1388	9.98889e-05	0.0309805
ENSBTAG00000004574	BT.63571	2-hydroxyacylsphingosine 1-beta-galactosyltransferase [Source:RefSeq peptide;Acc:NP_001077104]	protein_coding	12092955	12201473	-1	6	ENSBTAT00000006007	281566	0.728858	1.85803	14.9995	0.000107539	0.0325398
ENSBTAG00000002758	THBD	thrombomodulin precursor [Source:RefSeq peptide;Acc:NP_001159994]	protein_coding	42217371	42221004	-1	13	ENSBTAT00000003575	281529	0.917762	5.95795	14.8757	0.000114835	0.0331313
ENSBTAG00000003553	ZFP36L2	Uncharacterized protein [Source:UniProtKB/TrEMBL;Acc:F1MV20]	protein_coding	25585493	25587785	-1	11	ENSBTAT00000004621	NA	0.604661	6.93861	14.6358	0.000130416	0.035631
ENSBTAG00000004305	RGS16	Regulator of G-protein signaling 16 [Source:UniProtKB/Swiss-Prot;Acc:O46471]	protein_coding	65128481	65134057	-1	16	ENSBTAT00000005642	282035	1.27554	0.747703	14.46	0.000143171	0.0370037
ENSBTAG00000015888	PDE7B	cAMP-specific 3',5'-cyclic phosphodiesterase 7B [Source:RefSeq peptide;Acc:NP_001095538]	protein_coding	75034593	75191797	1	9	ENSBTAT00000037744	522509	1.39515	-0.02453	14.0987	0.00017346	0.0417718
ENSBTAG00000019175	BT.100127	sine oculis-binding protein homolog [Source:RefSeq peptide;Acc:NP_001094640]	protein_coding	42904974	43070235	-1	9	ENSBTAT00000046966, ENSBTAT00000025519	537433	0.516658	2.46857	14.095	0.000173803	0.0417718
ENSBTAG00000004659	BT.30256	coenzyme Q-binding protein COQ10 homolog B, mitochondrial [Source:RefSeq peptide;Acc:NP_001069122]	protein_coding	86410860	86427846	1	2	ENSBTAT00000006115	514221	0.529412	5.25884	14.0169	0.000181176	0.0424088
ENSBTAG00000038439	H1F0	Histone H1.0 [Source:UniProtKB/Swiss-Prot;Acc:Q0IIJ2]	protein_coding	110122673	110124878	1	5	ENSBTAT00000051866	617975	0.410417	4.64786	13.7235	0.000211782	0.0477703
ENSBTAG00000021334	C24H18orf32	UPF0729 protein C18orf32 homolog [Source:UniProtKB/Swiss-Prot;Acc:Q3ZC78]	protein_coding	49610404	49615823	-1	24	ENSBTAT00000028439	767921	0.297656	5.53985	13.6179	0.000224043	0.049537
ENSBTAG00000008353	CDKN1A	cyclin-dependent kinase inhibitor 1 [Source:RefSeq peptide;Acc:NP_001092428]	protein_coding	10560499	10568780	1	23	ENSBTAT00000011001	513497	0.773509	4.49653	13.5883	0.0002276	0.049537
ENSBTAG00000020283	DUSP5	Dual specificity protein phosphatase [Source:UniProtKB/TrEMBL;Acc:F1MQM7]	protein_coding	31326729	31338433	1	26	ENSBTAT00000027029	507061	0.95219	4.11253	13.4025	0.000251291	0.0513645
ENSBTAG00000007334	NFKBID	NF-kappa-B inhibitor delta [Source:RefSeq peptide;Acc:NP_001179948]	protein_coding	46768514	46776803	-1	18	ENSBTAT00000009647	614198	0.75471	5.52467	13.3816	0.000254108	0.0513645
ENSBTAG00000020226	CHRAC1	chromatin accessibility complex protein 1 [Source:RefSeq peptide;Acc:NP_001068946]	protein_coding	4182522	4185763	-1	14	ENSBTAT00000026936	510942	0.377843	5.05025	13.3707	0.000255584	0.0513645
ENSBTAG00000004383	FNBP1L	Uncharacterized protein [Source:UniProtKB/TrEMBL;Acc:F1MSM9]	protein_coding	50082610	50146984	-1	3	ENSBTAT00000005756	616665	0.524437	2.89269	13.3325	0.000260839	0.0513645
ENSBTAG00000032660	CHIC2	cysteine-rich hydrophobic domain 2 protein [Source:RefSeq peptide;Acc:NP_001071516]	protein_coding	71186363	71245780	-1	6	ENSBTAT00000031096	615190	0.335998	6.00492	13.1865	0.000281981	0.05444
ENSBTAG00000011316	ZC3H12A	Ribonuclease ZC3H12A [Source:UniProtKB/Swiss-Prot;Acc:A6QQJ8]	protein_coding	108990074	108999453	-1	3	ENSBTAT00000015041	535344	0.916933	4.33779	13.1558	0.000286629	0.05444
ENSBTAG00000010722			processed_pseudogene	98497589	98498081	1	2	ENSBTAT00000014198	NA	0.902103	0.0929609	13.0261	0.000307172	0.0544411
ENSBTAG00000000687	WDR51B	POC1 centriolar protein homolog B [Source:RefSeq peptide;Acc:NP_001092501]	protein_coding	19357951	19462573	-1	5	ENSBTAT00000000919	525136	0.2766	4.80631	12.981	0.000314672	0.0546071
ENSBTAG00000015615	THEMIS	Protein THEMIS [Source:UniProtKB/Swiss-Prot;Acc:A5D789]	protein_coding	66683790	66885925	-1	9	ENSBTAT00000020742	540554	0.455114	5.3176	12.764	0.000353361	0.0576815
ENSBTAG00000015355	PHKA2	phosphorylase b kinase regulatory subunit alpha, liver isoform [Source:RefSeq peptide;Acc:NP_001178474]	protein_coding	131724163	131813593	1	X	ENSBTAT00000020422	515732	0.640163	1.565	12.6767	0.000370251	0.0578504
ENSBTAG00000003845	BT.102977	cysteine/serine-rich nuclear protein 1 [Source:RefSeq peptide;Acc:NP_001091504]	protein_coding	12520393	12532806	-1	22	ENSBTAT00000005016	515406	0.514738	4.7899	12.6703	0.000371518	0.0578504
ENSBTAG00000002006	THBS1	thrombospondin-1 precursor [Source:RefSeq peptide;Acc:NP_776621]	protein_coding	35314025	35329297	1	10	ENSBTAT00000002600	281530	1.45983	8.81095	12.6659	0.000372385	0.0578504
ENSBTAG00000045647	ARL4C	ADP-ribosylation factor-like protein 4C [Source:RefSeq peptide;Acc:NP_001095818]	protein_coding	114715940	114716518	-1	3	ENSBTAT00000064285	788039	0.483692	3.72589	12.636	0.000378398	0.0578914
ENSBTAG00000000885	BT.86945	Uncharacterized protein [Source:UniProtKB/TrEMBL;Acc:G3MWU5]	protein_coding	99849410	99850892	-1	8	ENSBTAT00000001176	NA	0.364767	3.61043	12.5881	0.000388209	0.0578914
ENSBTAG00000018134	BT.28934	amphiregulin precursor [Source:RefSeq peptide;Acc:NP_001092562]	protein_coding	91126256	91138391	1	6	ENSBTAT00000024140	538751	1.59302	4.05928	12.5239	0.000401782	0.0586413
ENSBTAG00000004587	DUSP6	Dual specificity protein phosphatase 6 [Source:UniProtKB/Swiss-Prot;Acc:Q2KJ36]	protein_coding	19276348	19280028	-1	5	ENSBTAT00000006022	515310	0.541677	6.84397	12.4958	0.000407872	0.058838
ENSBTAG00000013371	KIAA0226L	Uncharacterized protein KIAA0226-like [Source:UniProtKB/Swiss-Prot;Acc:A7E316]	protein_coding	16418106	16456993	-1	12	ENSBTAT00000017794	517231	1.00214	9.19631	12.2871	0.000456093	0.0635762
ENSBTAG00000010046	BT.40961	zinc finger protein 350 [Source:RefSeq peptide;Acc:NP_001069176]	protein_coding	58212122	58220103	1	18	ENSBTAT00000017478	515334	0.480039	3.06815	12.186	0.000481499	0.0649291
ENSBTAG00000010692	SND1	Staphylococcal nuclease domain-containing protein 1 [Source:UniProtKB/Swiss-Prot;Acc:Q863B3]	protein_coding	92679169	93108507	1	4	ENSBTAT00000014154	404098	0.22489	7.73363	12.0914	0.00050655	0.0650913
ENSBTAG00000016137	ZNF608	zinc finger protein 608 [Source:RefSeq peptide;Acc:NP_001193235]	protein_coding	30346723	30452439	1	7	ENSBTAT00000021480	509992	0.391215	4.58212	12.0675	0.000513089	0.0650913
ENSBTAG00000021543	MDFIC	myoD family inhibitor domain-containing protein [Source:RefSeq peptide;Acc:NP_001094572]	protein_coding	53756424	53854749	-1	4	ENSBTAT00000028707	520530	0.263838	6.23969	12.0635	0.000514183	0.0650913
ENSBTAG00000014861	BT.21424	sodium-dependent phosphate transporter 2 [Source:RefSeq peptide;Acc:NP_001073749]	protein_coding	36938387	37017424	-1	27	ENSBTAT00000063501, ENSBTAT00000019790	518905	0.441098	3.88449	11.9448	0.000548006	0.0673125
ENSBTAG00000010863	DCP1A	mRNA-decapping enzyme 1A [Source:RefSeq peptide;Acc:NP_001095800]	protein_coding	48203751	48247817	1	22	ENSBTAT00000014415	783258	0.252496	6.68267	11.8749	0.00056896	0.0685293
ENSBTAG00000013851	BCL10	B-cell lymphoma/leukemia 10 [Source:RefSeq peptide;Acc:NP_001071496]	protein_coding	59010764	59020234	1	3	ENSBTAT00000018398	540824	0.326242	6.05148	11.8044	0.000590897	0.0704872
ENSBTAG00000014127	BT.104982	prostaglandin G/H synthase 2 [Source:RefSeq peptide;Acc:NP_776870]	protein_coding	69263776	69271399	-1	16	ENSBTAT00000018774	282023	1.41062	5.37597	11.7609	0.000604871	0.0714669
ENSBTAG00000006928	BT.49448	ornithine aminotransferase, mitochondrial precursor [Source:RefSeq peptide;Acc:NP_001029412]	protein_coding	44378157	44397476	-1	26	ENSBTAT00000009097	505323	0.236671	6.24744	11.4762	0.000704948	0.0817344
ENSBTAG00000019832	BT.66001	TGF-beta receptor type-2 precursor [Source:RefSeq peptide;Acc:NP_001153038]	protein_coding	5141232	5233083	1	22	ENSBTAT00000026423, ENSBTAT00000063984	535376	0.199641	6.81281	11.4467	0.000716218	0.0822722
ENSBTAG00000008545	ATF3	Cyclic AMP-dependent transcription factor ATF-3 [Source:UniProtKB/Swiss-Prot;Acc:Q2KII1]	protein_coding	72820026	72832974	-1	16	ENSBTAT00000011265	515266	0.949912	5.25482	11.3645	0.00074863	0.0827953
ENSBTAG00000040116	BT.51509	Uncharacterized protein [Source:UniProtKB/TrEMBL;Acc:F1MMU4]	protein_coding	59841218	59841862	-1	22	ENSBTAT00000052022	511901	0.372628	6.55611	11.3508	0.00075414	0.0827953
ENSBTAG00000000040	MAFG	Transcription factor MafG [Source:UniProtKB/Swiss-Prot;Acc:A5PJV0]	protein_coding	51576540	51582086	1	19	ENSBTAT00000000044	515219	0.335313	3.7681	11.2502	0.000796147	0.0866404
ENSBTAG00000006614	TMCC1	transmembrane and coiled-coil domains protein 1 [Source:RefSeq peptide;Acc:NP_001095395]	protein_coding	56700645	56742873	1	22	ENSBTAT00000008676	510486	0.311566	5.00164	11.1224	0.000852901	0.0912163
ENSBTAG00000040586	BT.104539	serpin peptidase inhibitor, clade B like [Source:RefSeq peptide;Acc:NP_001099089]	protein_coding	62440124	62451599	-1	24	ENSBTAT00000065330	786410, 787407, 100849454, 511106	1.94372	0.939409	11.0714	0.000876684	0.0929585
ENSBTAG00000018313	MBNL2	muscleblind-like protein 2 [Source:RefSeq peptide;Acc:NP_001093180]	protein_coding	78283460	78445751	1	12	ENSBTAT00000030532	527679	0.256917	5.31346	10.9401	0.000941048	0.0972886
ENSBTAG00000013284	SGK3	serine/threonine-protein kinase Sgk3 [Source:RefSeq peptide;Acc:NP_001179950]	protein_coding	33004983	33065711	1	14	ENSBTAT00000017667	504480	0.292062	5.65316	10.9018	0.000960705	0.0985001
ENSBTAG00000017263	MXI1	max-interacting protein 1 [Source:RefSeq peptide;Acc:NP_001069799]	protein_coding	31041196	31135072	1	26	ENSBTAT00000052570	614509	0.250191	5.23827	10.851	0.000987415	0.0993857
ENSBTAG00000018497	SDPR	SDPR protein; Uncharacterized protein [Source:UniProtKB/TrEMBL;Acc:Q17QZ6]	protein_coding	80858087	80871118	-1	2	ENSBTAT00000024617	532333	1.13415	0.389067	10.8256	0.00100104	0.0993857
ENSBTAG00000021672	RGS1	regulator of G-protein signaling 1 [Source:RefSeq peptide;Acc:NP_001185992]	protein_coding	13314192	13318292	-1	16	ENSBTAT00000028880	540836	0.802828	6.58169	10.7956	0.00101741	0.0993857
ENSBTAG00000019115	CDC42EP4	cdc42 effector protein 4 [Source:RefSeq peptide;Acc:NP_001039936]	protein_coding	58620114	58622767	1	19	ENSBTAT00000025446	540152	0.581774	3.034	10.7739	0.0010294	0.0997712
ENSBTAG00000014411	C5H12orf23	UPF0444 transmembrane protein C12orf23 homolog [Source:UniProtKB/Swiss-Prot;Acc:Q3SYV1]	protein_coding	70573524	70593134	1	5	ENSBTAT00000019167	539347	0.237071	6.96216	10.7394	0.00104878	0.100534
ENSBTAG00000015711	BTG2	Uncharacterized protein [Source:UniProtKB/TrEMBL;Acc:F1MNK6]	protein_coding	890072	892370	1	16	ENSBTAT00000020860	539364	0.827875	5.61758	10.7311	0.00105348	0.100534
ENSBTAG00000046156	SIAT4B	CMP-N-acetylneuraminate-beta-galactosamide-alpha-2, 3-sialyltransferase 2 [Source:RefSeq peptide;Acc:NP_001002892]	protein_coding	1748745	1760788	1	18	ENSBTAT00000063236	444879	0.313453	4.69425	10.6625	0.00109329	0.103369
ENSBTAG00000010818	AEBP2	Zinc finger protein AEBP2 [Source:UniProtKB/Swiss-Prot;Acc:A4FV57]	protein_coding	90899026	90960752	-1	5	ENSBTAT00000034452	537791	0.2029	5.97966	10.6515	0.00109984	0.103369
ENSBTAG00000004328	CHST10	carbohydrate sulfotransferase 10 precursor [Source:RefSeq peptide;Acc:NP_001091480]	protein_coding	5469350	5488597	-1	11	ENSBTAT00000005667	511215	0.586699	1.943	10.4901	0.00120016	0.10868
ENSBTAG00000017550	BT.26664	Casein kinase I isoform gamma-3 [Source:UniProtKB/Swiss-Prot;Acc:P35509]	protein_coding	31460864	31576855	-1	7	ENSBTAT00000023329	407190	0.251139	7.14796	10.2913	0.00133658	0.116772
ENSBTAG00000018254	CDKN1B	cyclin-dependent kinase inhibitor 1B [Source:RefSeq peptide;Acc:NP_001093816]	protein_coding	97577140	97582322	-1	5	ENSBTAT00000024297	512613	0.251942	8.03547	10.2596	0.00135976	0.117148
ENSBTAG00000000900	LRRC8C	Leucine-rich repeat-containing protein 8C [Source:UniProtKB/Swiss-Prot;Acc:A5PK13]	protein_coding	53717832	53810701	-1	3	ENSBTAT00000001193	527708	0.246988	6.72639	10.2281	0.00138317	0.118342
ENSBTAG00000045971	RTN3	reticulon-3 [Source:RefSeq peptide;Acc:NP_872598]	protein_coding	42730916	42734087	-1	29	ENSBTAT00000046142	100847649, 359721	0.199278	6.9928	10.1844	0.00141636	0.11844
ENSBTAG00000004556	SLC2A3	solute carrier family 2, facilitated glucose transporter member 3 [Source:RefSeq peptide;Acc:NP_777028]	protein_coding	101896622	101909500	-1	5	ENSBTAT00000042889	282358	0.409538	9.00537	10.1293	0.00145932	0.118801
ENSBTAG00000046668	ANG2	Angiogenin-2 [Source:UniProtKB/Swiss-Prot;Acc:P80929]	protein_coding	26433797	26445634	-1	10	ENSBTAT00000052803	783907	0.455386	3.31743	10.0833	0.00149621	0.118801
ENSBTAG00000009863	BHLHE40	Class E basic helix-loop-helix protein 40 [Source:UniProtKB/Swiss-Prot;Acc:Q5EA15]	protein_coding	21492896	21498539	-1	22	ENSBTAT00000013008	506945	0.471095	6.79904	10.0775	0.0015009	0.118801
ENSBTAG00000019123	MEFV	Uncharacterized protein [Source:UniProtKB/TrEMBL;Acc:E1B7P5]	protein_coding	2691854	2704324	-1	25	ENSBTAT00000025458	NA	1.29662	6.56686	10.0565	0.00151815	0.118801
ENSBTAG00000002522	SYT5	synaptotagmin-5 [Source:RefSeq peptide;Acc:NP_001077213]	protein_coding	62700854	62707444	1	18	ENSBTAT00000003272	539616	0.984023	0.201193	10.0527	0.00152123	0.118801
ENSBTAG00000019819	FUT8	alpha-(1,6)-fucosyltransferase [Source:RefSeq peptide;Acc:NP_803467]	protein_coding	77989585	78165236	1	10	ENSBTAT00000026406	100851836, 281177	0.255794	5.59924	9.91123	0.00164273	0.123513
ENSBTAG00000007828	SLA	src-like-adapter [Source:RefSeq peptide;Acc:NP_001019704]	protein_coding	9334778	9371281	1	14	ENSBTAT00000010298	513589	0.297369	7.74897	9.86825	0.00168155	0.124268
ENSBTAG00000020330	BTG1	Protein BTG1 [Source:UniProtKB/Swiss-Prot;Acc:P53348]	protein_coding	22086071	22088781	-1	5	ENSBTAT00000027091	281032	0.324455	9.77343	9.86687	0.00168282	0.124268
ENSBTAG00000006240	TLR4	toll-like receptor 4 precursor [Source:RefSeq peptide;Acc:NP_776623]	protein_coding	108828899	108839910	1	8	ENSBTAT00000008190	281536	0.586984	7.15606	9.8358	0.00171148	0.125363
ENSBTAG00000010273	EREG	Uncharacterized protein [Source:UniProtKB/TrEMBL;Acc:E1BBE2]	protein_coding	91065006	91071187	1	6	ENSBTAT00000013571	100295476	1.87495	1.98282	9.76223	0.00178134	0.127534
ENSBTAG00000005986	SFT2D3	Uncharacterized protein [Source:UniProtKB/TrEMBL;Acc:F1N0V9]	protein_coding	4722619	4723281	-1	2	ENSBTAT00000007857	514114	0.944525	-0.0472607	9.75462	0.00178873	0.127534
ENSBTAG00000003276	BT.22013	protein kinase C eta type [Source:RefSeq peptide;Acc:NP_001070331]	protein_coding	73694668	73927120	1	10	ENSBTAT00000004240	518542	0.257519	6.42189	9.53607	0.00201472	0.14034
ENSBTAG00000019791	GRHL3	Uncharacterized protein [Source:UniProtKB/TrEMBL;Acc:F1N451]	protein_coding	129160819	129183500	-1	2	ENSBTAT00000026370	531906	1.10646	-0.215497	9.3637	0.00221324	0.147256
ENSBTAG00000000024	DYM	dymeclin [Source:RefSeq peptide;Acc:NP_001179928]	protein_coding	49193606	49590504	-1	24	ENSBTAT00000061332	613923	0.242268	5.27945	9.35791	0.00222026	0.147256
ENSBTAG00000004787	METRNL	meteorin-like protein precursor [Source:RefSeq peptide;Acc:NP_001192979]	protein_coding	50243829	50258586	-1	19	ENSBTAT00000006285	534297	0.663426	4.83749	9.30573	0.00228438	0.148661
ENSBTAG00000000163	DDIT4	DNA damage-inducible transcript 4 protein [Source:UniProtKB/Swiss-Prot;Acc:Q08E62]	protein_coding	28483403	28485410	1	28	ENSBTAT00000000187	529235	0.538986	5.94773	9.29267	0.00230073	0.148661
ENSBTAG00000000260	ZNRF2	E3 ubiquitin-protein ligase ZNRF2 [Source:RefSeq peptide;Acc:NP_001098913]	protein_coding	66362578	66453938	-1	4	ENSBTAT00000000325	615645	0.220742	6.05548	9.25615	0.00234706	0.150868
ENSBTAG00000015936	BT.35142	deleted in bladder cancer protein 1 homolog precursor [Source:RefSeq peptide;Acc:NP_001015669]	protein_coding	110409332	110605777	-1	8	ENSBTAT00000021192, ENSBTAT00000043723	538990	0.982666	0.0980898	9.20375	0.00241519	0.152413
ENSBTAG00000023279	N4BP2L2	Uncharacterized protein [Source:UniProtKB/TrEMBL;Acc:F1MV44]	protein_coding	28545678	28560619	1	12	ENSBTAT00000009870	541201	0.228811	6.96959	9.19749	0.00242347	0.152413
ENSBTAG00000004259	HPCAL1	Hippocalcin-like protein 1 [Source:UniProtKB/Swiss-Prot;Acc:P29105]	protein_coding	87191215	87307998	-1	11	ENSBTAT00000005577	513870	0.281241	3.79391	9.19067	0.00243251	0.152413
ENSBTAG00000047621	BT.30402	Uncharacterized protein [Source:UniProtKB/TrEMBL;Acc:G3N0S9]	protein_coding	4998445	5005553	1	16	ENSBTAT00000064703	515150	0.61745	2.85533	9.15657	0.00247827	0.153727
ENSBTAG00000037757	EBF4	Uncharacterized protein [Source:UniProtKB/TrEMBL;Acc:E1BFT2]	protein_coding	52885989	52942347	-1	13	ENSBTAT00000045103	506470	0.72003	0.874801	9.12778	0.00251757	0.154706
ENSBTAG00000001460	LIN7C	Protein lin-7 homolog C [Source:UniProtKB/Swiss-Prot;Acc:Q0P5F3]	protein_coding	58994224	59004197	-1	15	ENSBTAT00000001914	510125	0.239735	6.75661	9.11266	0.00253846	0.154706
ENSBTAG00000010664	PRKCQ	protein kinase C theta type [Source:RefSeq peptide;Acc:NP_001179006]	protein_coding	17093614	17185063	1	13	ENSBTAT00000060978	505901	0.204185	8.14001	9.10517	0.00254888	0.154706
ENSBTAG00000015032	CD14	monocyte differentiation antigen CD14 precursor [Source:RefSeq peptide;Acc:NP_776433]	protein_coding	53446106	53448979	-1	7	ENSBTAT00000020009	281048	0.556645	7.42656	9.08448	0.00257788	0.155249
ENSBTAG00000014880	ICOSLG	Uncharacterized protein [Source:UniProtKB/TrEMBL;Acc:E1BCU8]	protein_coding	145688433	145695944	-1	1	ENSBTAT00000019810	507857	0.66112	4.16739	9.05136	0.00262499	0.155423
ENSBTAG00000034185	BT.63960	elongation factor 1-alpha 1 [Source:RefSeq peptide;Acc:NP_776960]	protein_coding	2952235	2954439	1	18	ENSBTAT00000030941	100848359, 282220	0.259239	9.18718	9.04413	0.0026354	0.155423
ENSBTAG00000005961	CDC42SE2	CDC42 small effector protein 2 [Source:UniProtKB/Swiss-Prot;Acc:A6QLJ4]	protein_coding	24318564	24436629	-1	7	ENSBTAT00000052263	789618	0.213478	8.16306	9.03386	0.00265024	0.155423
ENSBTAG00000013922	MOSPD1	Motile sperm domain-containing protein 1 [Source:UniProtKB/Swiss-Prot;Acc:Q2T9W7]	protein_coding	18524575	18549242	-1	X	ENSBTAT00000018489	523578	0.270801	4.10763	9.0163	0.00267582	0.155851
ENSBTAG00000008483	CALCRL	calcitonin gene-related peptide type 1 receptor precursor [Source:RefSeq peptide;Acc:NP_001095577]	protein_coding	8901432	9030989	1	2	ENSBTAT00000065425, ENSBTAT00000011169	527140	0.526146	5.40158	8.98478	0.00272237	0.156503
ENSBTAG00000019330	BT.23613	Prokineticin-2 [Source:UniProtKB/Swiss-Prot;Acc:Q863H5]	protein_coding	30035342	30044548	1	22	ENSBTAT00000025742, ENSBTAT00000025743	387602	0.905299	0.544829	8.96731	0.00274853	0.157135
ENSBTAG00000012961	PAPSS1	bifunctional 3'-phosphoadenosine 5'-phosphosulfate synthase 1 [Source:RefSeq peptide;Acc:NP_001029382]	protein_coding	18740229	18854669	1	6	ENSBTAT00000017229	504439	0.193936	6.13238	8.90869	0.00283816	0.160777
ENSBTAG00000000570	RET	proto-oncogene tyrosine-protein kinase receptor Ret precursor [Source:RefSeq peptide;Acc:NP_001178412]	protein_coding	13562993	13615888	1	28	ENSBTAT00000000744	515924	0.658548	1.27747	8.87251	0.00289496	0.162511
ENSBTAG00000033160	FAM114A1	Protein FAM114A2 [Source:UniProtKB/TrEMBL;Acc:E1BFB9]	protein_coding	59737660	59797890	1	6	ENSBTAT00000047078	511583	0.382198	3.62688	8.82972	0.00296365	0.163874
ENSBTAG00000004329	RELL1	RELT-like protein 1 [Source:UniProtKB/Swiss-Prot;Acc:Q08DP3]	protein_coding	58599882	58660258	-1	6	ENSBTAT00000005668	768210	0.325782	3.10333	8.81664	0.00298496	0.163874
ENSBTAG00000038107	MAPKAPK2	Uncharacterized protein [Source:UniProtKB/TrEMBL;Acc:F1MCX5]	protein_coding	4319154	4365926	1	16	ENSBTAT00000015530	788091	0.19003	6.71119	8.78964	0.00302945	0.165566
ENSBTAG00000017243	GATA3	Trans-acting T-cell-specific transcription factor GATA-3 [Source:UniProtKB/Swiss-Prot;Acc:Q08DV0]	protein_coding	15984602	16002940	-1	13	ENSBTAT00000022908	505169	0.251888	5.73312	8.71698	0.00315259	0.170966
ENSBTAG00000008636	PDE4B	cAMP-specific 3',5'-cyclic phosphodiesterase 4B [Source:RefSeq peptide;Acc:NP_001096016]	protein_coding	79284893	79734224	-1	3	ENSBTAT00000054382, ENSBTAT00000011390	100124505, 100849579	0.497067	8.70075	8.71511	0.00315583	0.170966
ENSBTAG00000004802	KIAA0284	Uncharacterized protein [Source:UniProtKB/TrEMBL;Acc:G3X6H0]	protein_coding	70919570	70983506	1	21	ENSBTAT00000006305	NA	0.49598	1.4749	8.66644	0.00324123	0.171737
ENSBTAG00000020355	KLF4	Krueppel-like factor 4 [Source:RefSeq peptide;Acc:NP_001098855]	protein_coding	98843684	98847740	-1	8	ENSBTAT00000027125	520842	0.400568	6.12819	8.62506	0.0033157	0.17277
ENSBTAG00000047550	KIAA2026	Uncharacterized protein [Source:UniProtKB/TrEMBL;Acc:G3MZW1]	protein_coding	39037130	39038896	1	8	ENSBTAT00000063356	616937	0.223911	4.98567	8.61809	0.00332841	0.17277
ENSBTAG00000005180	RBMS1	RNA-binding motif, single-stranded-interacting protein 1 [Source:UniProtKB/Swiss-Prot;Acc:Q3ZBP3]	protein_coding	35960130	36178719	1	2	ENSBTAT00000006826	526135	0.219923	6.21121	8.58168	0.00339562	0.174016
ENSBTAG00000040031	ZNF148	zinc finger protein 148 [Source:RefSeq peptide;Acc:NP_001028293]	protein_coding	70287257	70382437	-1	1	ENSBTAT00000000628	613265	0.215541	7.04388	8.56007	0.00343616	0.174562
ENSBTAG00000011225	TMX1	Thioredoxin-related transmembrane protein 1 [Source:UniProtKB/Swiss-Prot;Acc:Q0Z7W6]	protein_coding	44101816	44114905	1	10	ENSBTAT00000014908	509037	0.194629	6.31844	8.53729	0.00347943	0.175471
ENSBTAG00000016961	RAP2B	ras-related protein Rap-2b [Source:RefSeq peptide;Acc:NP_001096001]	protein_coding	115476359	115480295	-1	1	ENSBTAT00000022561	784133	0.250417	7.00914	8.50909	0.00353378	0.17749
ENSBTAG00000002135	CD69	early activation antigen CD69 [Source:RefSeq peptide;Acc:NP_776439]	protein_coding	100740574	100747672	1	5	ENSBTAT00000002767	281058	0.377719	6.25422	8.4401	0.00367036	0.181462
ENSBTAG00000006256	PTPRO	Uncharacterized protein [Source:UniProtKB/TrEMBL;Acc:F1N008]	protein_coding	94770904	94881418	-1	5	ENSBTAT00000030462	541043	0.525326	1.56203	8.42654	0.00369783	0.181462
ENSBTAG00000021187	ID2	DNA-binding protein inhibitor ID-2 [Source:UniProtKB/Swiss-Prot;Acc:Q3ZC46]	protein_coding	88584862	88587166	-1	11	ENSBTAT00000028235	505025	0.215811	6.49111	8.38573	0.00378179	0.18265
ENSBTAG00000022155	FSTL1	Follistatin-related protein 1 [Source:UniProtKB/Swiss-Prot;Acc:Q58D84]	protein_coding	65742633	65802423	-1	1	ENSBTAT00000029891	786487, 534482	0.363707	3.0395	8.3848	0.00378373	0.18265
ENSBTAG00000009209	BT.26788	BEN domain-containing protein 5 [Source:RefSeq peptide;Acc:NP_001177882]	protein_coding	98060149	98110668	1	3	ENSBTAT00000012132	535329	0.44079	2.36268	8.32447	0.00391145	0.185212
ENSBTAG00000017824	IRF8	interferon regulatory factor 8 [Source:RefSeq peptide;Acc:NP_001077238]	protein_coding	11883376	11905043	1	18	ENSBTAT00000023694	614909	0.233424	6.37772	8.2587	0.00405573	0.189869
ENSBTAG00000014432	HNMT	Histamine N-methyltransferase [Source:UniProtKB/Swiss-Prot;Acc:Q58DV7]	protein_coding	59376269	59417330	-1	2	ENSBTAT00000019196	613413	0.35434	5.6294	8.17122	0.00425603	0.196284
ENSBTAG00000001163	H2AFY2	core histone macro-H2A.2 [Source:RefSeq peptide;Acc:NP_001069554]	protein_coding	26451331	26504095	1	28	ENSBTAT00000001547	537167	0.54674	1.03706	8.09166	0.00444694	0.201857
ENSBTAG00000004553	TPM4	tropomyosin alpha-4 chain [Source:RefSeq peptide;Acc:NP_001094632]	protein_coding	7923143	7948265	-1	7	ENSBTAT00000005982	535277	0.302559	7.22207	8.08707	0.00445822	0.201857
ENSBTAG00000006663	CYTH1	Uncharacterized protein [Source:UniProtKB/TrEMBL;Acc:F1MCV3]	protein_coding	54240689	54261902	1	19	ENSBTAT00000008751	100141038	0.252588	7.91268	8.02889	0.00460371	0.205585
ENSBTAG00000001864	NR4A3	Uncharacterized protein [Source:UniProtKB/TrEMBL;Acc:E1B7S6]	protein_coding	65341202	65373695	1	8	ENSBTAT00000002429	528877	1.60052	2.99193	8.02765	0.00460684	0.205585
ENSBTAG00000005556	CYGB	cytoglobin [Source:RefSeq peptide;Acc:NP_001193649]	protein_coding	55846583	55855228	1	19	ENSBTAT00000007304	510299	0.559408	1.20637	8.01186	0.00464721	0.205904
ENSBTAG00000007718	TGIF1	homeobox protein TGIF1 [Source:RefSeq peptide;Acc:NP_001121971]	protein_coding	37940878	37948732	1	24	ENSBTAT00000039259	510050	0.328002	5.46829	7.97941	0.00473124	0.207452
ENSBTAG00000017525	BT.49134	ubiquitin-like protein ATG12 [Source:RefSeq peptide;Acc:NP_001070450]	protein_coding	4619383	4799774	-1	10	ENSBTAT00000023301	767903	0.247146	5.83127	7.87261	0.00501892	0.212593
ENSBTAG00000010766	OIP5	protein Mis18-beta [Source:RefSeq peptide;Acc:NP_001192621]	protein_coding	36896853	36905744	-1	10	ENSBTAT00000014256	511100	0.67006	1.05847	7.86488	0.00504041	0.212593
ENSBTAG00000026326	SPN	leukosialin [Source:RefSeq peptide;Acc:NP_001096572]	protein_coding	26765631	26769345	-1	25	ENSBTAT00000037368	614645	0.214872	8.82691	7.85958	0.00505521	0.212593
ENSBTAG00000011516	LRP12	low-density lipoprotein receptor-related protein 12 precursor [Source:RefSeq peptide;Acc:NP_001179910]	protein_coding	62215198	62305653	1	14	ENSBTAT00000015304	519993	0.272538	5.1847	7.84786	0.00508809	0.213253
ENSBTAG00000021141	CD8A	T-cell surface glycoprotein CD8 alpha chain precursor [Source:RefSeq peptide;Acc:NP_776440]	protein_coding	47988169	47995400	1	11	ENSBTAT00000028175	281060	0.273042	6.16725	7.82913	0.00514107	0.214027
ENSBTAG00000018427	NCK1	cytoplasmic protein NCK1 [Source:RefSeq peptide;Acc:NP_001069540]	protein_coding	133319427	133395740	-1	1	ENSBTAT00000024518	536154	0.190854	6.71233	7.76856	0.00531634	0.219848
ENSBTAG00000009942	PLCL2	inactive phospholipase C-like protein 2 [Source:RefSeq peptide;Acc:NP_001179184]	protein_coding	155618262	155833445	1	1	ENSBTAT00000013117	510408	0.182511	7.75485	7.75887	0.00534493	0.219994
ENSBTAG00000021245	SPRY1	protein sprouty homolog 1 [Source:RefSeq peptide;Acc:NP_001092836]	protein_coding	34749102	34753222	-1	17	ENSBTAT00000028307	507095	0.646454	2.30759	7.74344	0.00539079	0.219994
ENSBTAG00000011885	NNT	NAD(P) transhydrogenase, mitochondrial [Source:UniProtKB/Swiss-Prot;Acc:P11024]	protein_coding	31171388	31258005	-1	20	ENSBTAT00000015769	280878	0.164333	7.13009	7.71545	0.00547501	0.221971
ENSBTAG00000038292	C1ORF216	Uncharacterized protein [Source:UniProtKB/TrEMBL;Acc:F1MQN2]	protein_coding	110649045	110649921	1	3	ENSBTAT00000054183	618155	0.936991	-0.0438649	7.70598	0.00550381	0.222411
ENSBTAG00000007732	BT.34295	cAMP-regulated phosphoprotein 21 [Source:UniProtKB/Swiss-Prot;Acc:Q7M2N1]	protein_coding	9674589	9791554	1	22	ENSBTAT00000061057, ENSBTAT00000049002, ENSBTAT00000010173	618648	0.418524	2.67598	7.68866	0.00555689	0.223452
ENSBTAG00000004805	ITFG1	T-cell immunomodulatory protein precursor [Source:RefSeq peptide;Acc:NP_001033621]	protein_coding	15625555	15928962	-1	18	ENSBTAT00000006309	512545	0.1924	6.1775	7.68222	0.00557676	0.223452
ENSBTAG00000015184	SYDE1	Uncharacterized protein [Source:UniProtKB/TrEMBL;Acc:F1MXU4]	protein_coding	9032801	9037281	-1	7	ENSBTAT00000020203	789472	0.535105	1.45879	7.68	0.00558361	0.223452
ENSBTAG00000002623	SAMSN1	SAM domain-containing protein SAMSN-1 [Source:RefSeq peptide;Acc:NP_001030481]	protein_coding	22123655	22181827	1	1	ENSBTAT00000003394	100850526, 534171	0.329444	8.22985	7.62164	0.00576721	0.229104
ENSBTAG00000016388	SLCO4A1	solute carrier organic anion transporter family member 4A1 [Source:RefSeq peptide;Acc:NP_001179656]	protein_coding	55149364	55172423	-1	13	ENSBTAT00000021795	507969	0.829439	3.10225	7.5826	0.00589343	0.229817
ENSBTAG00000017375	C6H4orf32	Uncharacterized protein C4orf32 homolog [Source:UniProtKB/Swiss-Prot;Acc:Q17QE0]	protein_coding	14515394	14565920	-1	6	ENSBTAT00000023103	767842	0.243943	5.25669	7.56959	0.00593612	0.229817
ENSBTAG00000021158	SATB1	DNA-binding protein SATB1 [Source:RefSeq peptide;Acc:NP_001095510]	protein_coding	157169740	157261755	-1	1	ENSBTAT00000028199	516952	0.186778	8.03419	7.54016	0.00603386	0.229817
ENSBTAG00000006125	PLK3	serine/threonine-protein kinase PLK3 [Source:RefSeq peptide;Acc:NP_001068621]	protein_coding	101792010	101796880	-1	3	ENSBTAT00000008055	504282	0.77333	4.15677	7.53742	0.00604304	0.229817
ENSBTAG00000011291	DLG3	disks large homolog 3 [Source:RefSeq peptide;Acc:NP_001179165]	protein_coding	85245062	85298606	-1	X	ENSBTAT00000015000	509882	0.324399	3.30136	7.5331	0.00605756	0.229817
ENSBTAG00000010073	FLOT2	Flotillin-2 [Source:UniProtKB/Swiss-Prot;Acc:A6QLR4]	protein_coding	20810487	20815216	-1	19	ENSBTAT00000035265, ENSBTAT00000013288	615679	0.18959	5.63074	7.49566	0.0061848	0.231808
ENSBTAG00000005635	TTC39C	Uncharacterized protein [Source:UniProtKB/TrEMBL;Acc:F1N480]	protein_coding	32921538	32979912	-1	24	ENSBTAT00000007408	532895	0.272913	3.75886	7.46756	0.00628206	0.232142
ENSBTAG00000011266	ZBTB16	zinc finger and BTB domain-containing protein 16 [Source:RefSeq peptide;Acc:NP_001032553]	protein_coding	24917133	25116350	1	15	ENSBTAT00000014968	534401	0.809719	0.425672	7.46541	0.00628958	0.232142
ENSBTAG00000001005	BT.88981	zinc finger protein 280B [Source:RefSeq peptide;Acc:NP_001071403]	protein_coding	73002288	73010751	-1	17	ENSBTAT00000001332	782608, 785354, 786617, 100138781, 100335893, 100847249, 100849225, 100849439, 100849563, 100849604, 100849879, 100850411, 100850595, 100850682, 100850848, 100851014, 100851537, 100851760, 100851830, 100852129, 517697	0.321488	2.71553	7.45817	0.0063149	0.232142
ENSBTAG00000008733	BT.62984	melanoma-associated antigen D1 [Source:RefSeq peptide;Acc:NP_001039590]	protein_coding	95708020	95714844	-1	X	ENSBTAT00000011507	512562	0.162165	6.75387	7.42235	0.00644187	0.234363
ENSBTAG00000032640	FOPNL	lisH domain-containing protein FOPNL [Source:RefSeq peptide;Acc:NP_001094756]	protein_coding	14350018	14368763	-1	25	ENSBTAT00000046328	782821	0.186725	5.78442	7.41185	0.00647956	0.234675
ENSBTAG00000013368	ANKRD22	ankyrin repeat domain-containing protein 22 [Source:RefSeq peptide;Acc:NP_001075048]	protein_coding	10542379	10570091	-1	26	ENSBTAT00000017781	504991	0.837518	4.12709	7.40943	0.00648828	0.234675
ENSBTAG00000003490	BT.16985	engulfment and cell motility protein 1 isoform 1 [Source:RefSeq peptide;Acc:NP_001106698]	protein_coding	60368439	60838992	1	4	ENSBTAT00000039193, ENSBTAT00000004537	509821	0.155106	8.03601	7.39823	0.00652879	0.235454
ENSBTAG00000019110	BT.70581	proline-rich nuclear receptor coactivator 1 [Source:RefSeq peptide;Acc:NP_001029480]	protein_coding	61921605	61925635	-1	9	ENSBTAT00000025441	507736	0.20541	8.57889	7.38077	0.0065925	0.237062
ENSBTAG00000008624	MESDC1	mesoderm development candidate 1 [Source:RefSeq peptide;Acc:NP_001094728]	protein_coding	27346491	27348447	1	21	ENSBTAT00000011374	616452	0.359193	4.08467	7.36728	0.00664214	0.238157
ENSBTAG00000030836	ZNF295	zinc finger protein 295 [Source:RefSeq peptide;Acc:NP_001077128]	protein_coding	143737582	143755849	-1	1	ENSBTAT00000028333	510136	0.481233	4.13452	7.34398	0.00672877	0.239166
ENSBTAG00000016156	MAPK3	mitogen-activated protein kinase 3 [Source:RefSeq peptide;Acc:NP_001103488]	protein_coding	26437044	26444129	1	25	ENSBTAT00000021507	531391	0.25335	5.12242	7.3407	0.00674104	0.239166
ENSBTAG00000005524	HBP1	HMG box-containing protein 1 [Source:RefSeq peptide;Acc:NP_001039661]	protein_coding	48545066	48575834	1	4	ENSBTAT00000007265	515320	0.184125	7.73607	7.33423	0.00676538	0.239166
ENSBTAG00000015910	ITGB1	Integrin beta-1 [Source:UniProtKB/Swiss-Prot;Acc:P53712]	protein_coding	20248945	20292114	1	13	ENSBTAT00000056716, ENSBTAT00000021156	281876	0.268296	10.0472	7.33071	0.00677864	0.239166
ENSBTAG00000003511	SLAIN1	Uncharacterized protein [Source:UniProtKB/TrEMBL;Acc:F1MVT5]	protein_coding	53227049	53240147	1	12	ENSBTAT00000004569	538956	0.284332	3.35602	7.31069	0.00685455	0.239166
ENSBTAG00000018292	MOSPD2	motile sperm domain-containing protein 2 [Source:RefSeq peptide;Acc:NP_001095366]	protein_coding	135804051	135892336	-1	X	ENSBTAT00000024345	508293	0.192621	5.31721	7.26429	0.00703392	0.242397
ENSBTAG00000008956	CD8B	T-cell surface glycoprotein CD8 beta chain precursor [Source:RefSeq peptide;Acc:NP_001098814]	protein_coding	47915426	47935161	1	11	ENSBTAT00000033046	508633	0.307763	5.4489	7.23606	0.00714538	0.243285
ENSBTAG00000019612	RNASE4	ribonuclease 4 precursor [Source:RefSeq peptide;Acc:NP_001035680]	protein_coding	26423874	26445617	-1	10	ENSBTAT00000026127	783195, 616089	0.251034	6.80191	7.19769	0.00729975	0.245178
ENSBTAG00000020471	SAMD15	Uncharacterized protein [Source:UniProtKB/TrEMBL;Acc:E1BNI5]	protein_coding	89648591	89658522	1	10	ENSBTAT00000064189, ENSBTAT00000027276, ENSBTAT00000066031	530413	0.594769	0.555123	7.1535	0.00748179	0.247371
ENSBTAG00000004954	TOX	thymocyte selection-associated high mobility group box protein TOX [Source:RefSeq peptide;Acc:NP_001095566]	protein_coding	26631190	26941726	-1	14	ENSBTAT00000006516	525888	0.24869	6.03845	7.14833	0.00750339	0.247371
ENSBTAG00000007952	BT.48853	major vault protein [Source:RefSeq peptide;Acc:NP_001030394]	protein_coding	26661754	26681331	-1	25	ENSBTAT00000010451	516456	0.198762	6.99408	7.12995	0.00758069	0.247371
ENSBTAG00000012170	BT.20945	ubiquitin-like protein 3 precursor [Source:RefSeq peptide;Acc:NP_001033233]	protein_coding	30868719	30881788	1	12	ENSBTAT00000035753	526950	0.21402	7.95429	7.12734	0.00759175	0.247371
ENSBTAG00000014418	FHIT	Bis(5'-adenosyl)-triphosphatase [Source:UniProtKB/Swiss-Prot;Acc:Q1KZG4]	protein_coding	41319551	42108622	1	22	ENSBTAT00000019177	692183	0.526406	1.35189	7.06888	0.00784343	0.247371
ENSBTAG00000015911	RWDD2A	RWD domain-containing protein 2A [Source:RefSeq peptide;Acc:NP_001192633]	protein_coding	23384929	23387921	1	9	ENSBTAT00000021159	539733	0.391373	1.91042	7.06815	0.00784662	0.247371
ENSBTAG00000011864	RGMB	Uncharacterized protein [Source:UniProtKB/TrEMBL;Acc:F1MFY9]	protein_coding	100425877	100446422	1	7	ENSBTAT00000015746	540954	1.0012	-0.263479	7.0661	0.0078556	0.247371
ENSBTAG00000000132	EIF4A1	Eukaryotic initiation factor 4A-I [Source:UniProtKB/Swiss-Prot;Acc:Q3SZ54]	protein_coding	27915413	27921421	1	19	ENSBTAT00000000144	504958	0.216654	9.17636	7.06311	0.00786874	0.247371
ENSBTAG00000021574	TCFL2	transcription factor 7-like 2 [Source:RefSeq peptide;Acc:NP_001137211]	protein_coding	33755956	33943059	1	26	ENSBTAT00000065150, ENSBTAT00000028748, ENSBTAT00000064469	540481	0.451914	3.20848	7.05577	0.00790104	0.247371
ENSBTAG00000008300	BT.23418	fibronectin precursor [Source:RefSeq peptide;Acc:NP_001157250]	protein_coding	103881402	103950562	-1	2	ENSBTAT00000010925, ENSBTAT00000010922, ENSBTAT00000010926	280794	0.450794	4.38258	7.05237	0.00791603	0.247371
ENSBTAG00000007447	NUDT4	diphosphoinositol polyphosphate phosphohydrolase 2 [Source:RefSeq peptide;Acc:NP_001075087]	protein_coding	23348068	23364470	1	5	ENSBTAT00000009797	614183	0.338179	6.56269	7.04036	0.00796931	0.24769
ENSBTAG00000004211	TNFRSF1A	tumor necrosis factor receptor superfamily member 1A precursor [Source:RefSeq peptide;Acc:NP_777099]	protein_coding	104402771	104415588	1	5	ENSBTAT00000005522	282527	0.345511	6.7693	7.0349	0.00799365	0.24769
ENSBTAG00000009345	BT.49063	archaemetzincin-2 [Source:RefSeq peptide;Acc:NP_001029653]	protein_coding	62506950	62514776	-1	19	ENSBTAT00000012301	515126	0.196752	5.74381	6.98272	0.00823006	0.250865
ENSBTAG00000002012	FAM96A	MIP18 family protein FAM96A precursor [Source:RefSeq peptide;Acc:NP_001030282]	protein_coding	45936706	45952110	1	10	ENSBTAT00000002607	512871	0.215304	6.60338	6.96152	0.00832811	0.252613
ENSBTAG00000009568	BT.39403	KN motif and ankyrin repeat domain-containing protein 2 [Source:RefSeq peptide;Acc:NP_001069999]	protein_coding	16826651	16849106	-1	7	ENSBTAT00000012586	767586	0.586094	0.812818	6.9439	0.00841054	0.253255
ENSBTAG00000019915	BT.53493	gelsolin isoform a precursor [Source:RefSeq peptide;Acc:NP_001106755]	protein_coding	112578066	112639758	1	8	ENSBTAT00000053931, ENSBTAT00000026534	535077	0.26578	6.21395	6.93099	0.00847147	0.253651
ENSBTAG00000002272	KCTD18	BTB/POZ domain-containing protein KCTD18 [Source:UniProtKB/Swiss-Prot;Acc:Q29RJ0]	protein_coding	89450807	89471623	-1	2	ENSBTAT00000002929	613694	0.219288	4.66219	6.90987	0.00857213	0.254125
ENSBTAG00000003842	RABGEF1	Rab5 GDP/GTP exchange factor [Source:UniProtKB/Swiss-Prot;Acc:O18973]	protein_coding	28509094	28534880	1	25	ENSBTAT00000005011	282335	0.506035	6.46889	6.89909	0.00862395	0.254125
ENSBTAG00000007709	SHOC2	Leucine-rich repeat protein SHOC-2 [Source:UniProtKB/Swiss-Prot;Acc:A6QLV3]	protein_coding	31762792	31849699	1	26	ENSBTAT00000010138	511417	0.199397	7.4268	6.89836	0.00862748	0.254125
ENSBTAG00000007308	FLJ21128	enhancer of mRNA-decapping protein 3 [Source:RefSeq peptide;Acc:NP_001026928]	protein_coding	34382785	34435709	1	21	ENSBTAT00000009613, ENSBTAT00000038729	517979	0.237316	4.11335	6.88945	0.00867061	0.254125
ENSBTAG00000005215	IL10RA	interleukin-10 receptor subunit alpha precursor [Source:RefSeq peptide;Acc:NP_001192686]	protein_coding	29093384	29102483	1	15	ENSBTAT00000006870	513478	0.338226	5.80608	6.88643	0.00868523	0.254125
ENSBTAG00000004322	FOS	Proto-oncogene c-Fos [Source:UniProtKB/Swiss-Prot;Acc:O77628]	protein_coding	86883739	86887169	1	10	ENSBTAT00000005660	280795	0.664528	9.60733	6.85418	0.00884341	0.256639
ENSBTAG00000040169	BT.51450	zinc finger protein LOC509810 [Source:RefSeq peptide;Acc:NP_001071362]	protein_coding	65197726	65211381	1	18	ENSBTAT00000044684	509810	0.26999	4.7717	6.85206	0.0088539	0.256639
ENSBTAG00000004093	TUBB2B	Tubulin beta-2B chain [Source:UniProtKB/Swiss-Prot;Acc:Q6B856]	protein_coding	50354843	50357631	1	23	ENSBTAT00000005346, ENSBTAT00000064631	281555	0.240373	3.24717	6.83752	0.00892625	0.258133
ENSBTAG00000004168	STON1	stonin-1 [Source:RefSeq peptide;Acc:NP_001191780]	protein_coding	30722156	30739321	1	11	ENSBTAT00000005457	100140704	0.522038	2.25507	6.7984	0.00912394	0.26116
ENSBTAG00000034824			processed_pseudogene	2985749	2986486	-1	20	ENSBTAT00000049295	NA	0.287033	5.74713	6.79636	0.00913439	0.26116
ENSBTAG00000017763	NFIL3	Nuclear factor interleukin-3-regulated protein [Source:UniProtKB/Swiss-Prot;Acc:Q08D88]	protein_coding	87891326	87893182	1	8	ENSBTAT00000023618	506097	0.549176	6.86621	6.78392	0.00919825	0.26116
ENSBTAG00000031430	CD83	CD83 antigen precursor [Source:RefSeq peptide;Acc:NP_001040055]	protein_coding	42335199	42354922	-1	23	ENSBTAT00000044544	617034	0.873086	6.23025	6.77057	0.0092673	0.262489
ENSBTAG00000005947	PLAU	Urokinase-type plasminogen activator Urokinase-type plasminogen activator long chain A Urokinase-type plasminogen activator short chain A Urokinase-type plasminogen activator chain B [Source:UniProtKB/Swiss-Prot;Acc:Q05589]	protein_coding	29964983	29971029	1	28	ENSBTAT00000007806	281408	0.743393	7.75228	6.73484	0.00945479	0.264942
ENSBTAG00000036310	RNF146A	E3 ubiquitin-protein ligase RNF146-A [Source:UniProtKB/Swiss-Prot;Acc:E1B7X3]	protein_coding	11763067	11764107	-1	17	ENSBTAT00000050815	NA	0.663416	0.0105439	6.73357	0.00946152	0.264942
ENSBTAG00000016548	TEX12	testis-expressed sequence 12 protein [Source:RefSeq peptide;Acc:NP_001029435]	protein_coding	22829846	22834357	1	15	ENSBTAT00000022009	506012	0.351471	2.9678	6.71991	0.00953426	0.264942
ENSBTAG00000016469	TNKS1BP1	Uncharacterized protein [Source:UniProtKB/TrEMBL;Acc:E1BP50]	protein_coding	81792138	81813276	-1	15	ENSBTAT00000021893	783548	0.484159	1.37289	6.71949	0.00953649	0.264942
ENSBTAG00000006160	SUOX	sulfite oxidase, mitochondrial [Source:RefSeq peptide;Acc:NP_001029538]	protein_coding	57639566	57643834	-1	5	ENSBTAT00000008101	509837	0.178131	5.22755	6.71769	0.00954611	0.264942
ENSBTAG00000001254	ANKRD46	Ankyrin repeat domain-containing protein 46 [Source:UniProtKB/Swiss-Prot;Acc:Q3SX00]	protein_coding	65992659	66033894	1	14	ENSBTAT00000001658	534898	0.205719	4.97265	6.70909	0.00959228	0.265629
ENSBTAG00000016959	LAPTM4B	lysosomal-associated transmembrane protein 4B [Source:RefSeq peptide;Acc:NP_991371]	protein_coding	68668786	68730708	-1	14	ENSBTAT00000022559	404155	0.339808	3.34927	6.70381	0.00962074	0.265824
ENSBTAG00000004334	BT.48812	nicastrin precursor [Source:RefSeq peptide;Acc:NP_001029647]	protein_coding	9453300	9468330	-1	3	ENSBTAT00000005677	514929	0.265759	7.29967	6.58582	0.0102794	0.280104
ENSBTAG00000033322	SRP9	signal recognition particle 9 kDa protein [Source:RefSeq peptide;Acc:NP_001108555]	protein_coding	29552152	29561665	1	16	ENSBTAT00000047381	527129	0.205295	5.18559	6.57912	0.0103182	0.280104
ENSBTAG00000012757	BT.91783	beta-1,3-galactosyl-O-glycosyl-glycoprotein beta-1,6-N-acetylglucosaminyltransferase [Source:RefSeq peptide;Acc:NP_803476]	protein_coding	52848304	52850731	1	8	ENSBTAT00000016953	281778	0.36935	3.5023	6.56696	0.0103889	0.280607
ENSBTAG00000002633	BT.105011	Uncharacterized protein [Source:UniProtKB/TrEMBL;Acc:F1N6U4]	protein_coding	55118592	55153750	-1	19	ENSBTAT00000003415	100140583	0.224021	9.15419	6.55195	0.0104769	0.280607
ENSBTAG00000011539	BT.62403	polycomb group RING finger protein 2 [Source:RefSeq peptide;Acc:NP_001137578]	protein_coding	39964765	39969793	-1	19	ENSBTAT00000015331	505147	0.297525	2.93406	6.54903	0.0104941	0.280607
ENSBTAG00000002095	MEN1	Menin [Source:UniProtKB/Swiss-Prot;Acc:Q0P5I0]	protein_coding	43661747	43668039	-1	29	ENSBTAT00000002705	539431	0.174067	6.4414	6.53855	0.0105561	0.280607
ENSBTAG00000038674	BT.73479	zinc finger protein 677 [Source:RefSeq peptide;Acc:NP_001095562]	protein_coding	60330959	60344819	1	18	ENSBTAT00000054535	525522	0.296472	3.69289	6.53061	0.0106033	0.280607
ENSBTAG00000003825	PTPN12	tyrosine-protein phosphatase non-receptor type 12 [Source:RefSeq peptide;Acc:NP_001192920]	protein_coding	43834354	43884954	-1	4	ENSBTAT00000004985	531877	0.18932	7.38101	6.51883	0.0106738	0.280607
ENSBTAG00000018053	BT.19047	ras-related protein Rab-22A [Source:RefSeq peptide;Acc:NP_001092635]	protein_coding	58537701	58585721	-1	13	ENSBTAT00000024031	617385	0.202168	5.66764	6.50637	0.0107489	0.280607
ENSBTAG00000020614	BT.50439	protein kinase C epsilon type [Source:RefSeq peptide;Acc:NP_001104590]	protein_coding	27935104	28472632	1	11	ENSBTAT00000027471	507041	0.374196	3.62862	6.50404	0.010763	0.280607
ENSBTAG00000012700	CD247	T-cell surface glycoprotein CD3 zeta chain precursor [Source:RefSeq peptide;Acc:NP_776437]	protein_coding	1230988	1314962	1	3	ENSBTAT00000016878	281056	0.201736	8.85799	6.50149	0.0107784	0.280607
ENSBTAG00000034867	TMEM38B	Trimeric intracellular cation channel type B [Source:UniProtKB/Swiss-Prot;Acc:Q0VC58]	protein_coding	97151938	97211919	1	8	ENSBTAT00000005404	615646	0.489206	1.49098	6.49862	0.0107959	0.280607
ENSBTAG00000019011	PGM1	Phosphoglucomutase-1 [Source:UniProtKB/Swiss-Prot;Acc:Q08DP0]	protein_coding	82250292	82315999	-1	3	ENSBTAT00000043425, ENSBTAT00000025308	534402	0.19681	5.45974	6.49669	0.0108076	0.280607
ENSBTAG00000046142	PRKAR1B	cAMP-dependent protein kinase type I-beta regulatory subunit [Source:RefSeq peptide;Acc:NP_001068669]	protein_coding	42518065	42548418	1	25	ENSBTAT00000064004	505370	0.417288	1.78228	6.47975	0.010911	0.28185
ENSBTAG00000007053	ZFHX2	Uncharacterized protein [Source:UniProtKB/TrEMBL;Acc:E1BD77]	protein_coding	21245092	21257926	1	10	ENSBTAT00000009273	539758	0.408606	2.40235	6.47606	0.0109337	0.28185
ENSBTAG00000001359	B3GNT7	Uncharacterized protein [Source:UniProtKB/TrEMBL;Acc:F1MG37]	protein_coding	119989628	119990869	1	2	ENSBTAT00000051973	538799	0.692298	0.502015	6.47333	0.0109505	0.28185
ENSBTAG00000027629	ANK1	ANK1 protein; Uncharacterized protein [Source:UniProtKB/TrEMBL;Acc:A2VE25]	protein_coding	36255859	36265466	-1	27	ENSBTAT00000004244	100848722, 100851232	0.779849	-0.0120336	6.4657	0.0109976	0.282478
ENSBTAG00000047432			processed_pseudogene	103930900	103931310	-1	6	ENSBTAT00000010518	NA	0.283133	5.71887	6.4315	0.0112114	0.28639
ENSBTAG00000002179	C10H15ORF41	Uncharacterized protein C15orf41 homolog [Source:UniProtKB/Swiss-Prot;Acc:Q5E9S8]	protein_coding	32328992	32570684	1	10	ENSBTAT00000002823	538758	0.188635	4.37582	6.42391	0.0112594	0.28639
ENSBTAG00000005289	CHERP	calcium homeostasis endoplasmic reticulum protein [Source:RefSeq peptide;Acc:NP_001103268]	protein_coding	6408552	6427823	1	7	ENSBTAT00000006959	525110	0.175685	5.50765	6.40795	0.0113611	0.28639
ENSBTAG00000002101	GDE1	Glycerophosphodiester phosphodiesterase 1 [Source:UniProtKB/Swiss-Prot;Acc:Q3T0T0]	protein_coding	17210001	17237789	-1	25	ENSBTAT00000002710	539978	0.217877	5.48785	6.39709	0.0114307	0.28639
ENSBTAG00000006685	IL10	interleukin-10 precursor [Source:RefSeq peptide;Acc:NP_776513]	protein_coding	4402474	4406421	-1	16	ENSBTAT00000008793	281246	0.975755	3.26971	6.35884	0.0116798	0.28922
ENSBTAG00000001057	ARFGAP3	ADP-ribosylation factor GTPase-activating protein 3 [Source:UniProtKB/Swiss-Prot;Acc:Q17R07]	protein_coding	114291727	114341661	-1	5	ENSBTAT00000053995	532778	0.180803	6.46078	6.33662	0.011827	0.28922
ENSBTAG00000033679	HLCS	Uncharacterized protein [Source:UniProtKB/TrEMBL;Acc:F1MJL3]	protein_coding	150732149	150901970	-1	1	ENSBTAT00000057284	534247	0.220704	4.65048	6.33624	0.0118296	0.28922
ENSBTAG00000026234	STK3	serine/threonine-protein kinase 3 [Source:RefSeq peptide;Acc:NP_001073075]	protein_coding	67677676	67987801	1	14	ENSBTAT00000037202	533815	0.296067	4.65034	6.33272	0.011853	0.28922
ENSBTAG00000010345	BT.88804	xaa-Pro aminopeptidase 2 precursor [Source:RefSeq peptide;Acc:NP_001192484]	protein_coding	13645603	13671526	1	X	ENSBTAT00000013664	504822	0.458877	2.36922	6.32791	0.0118852	0.28922
ENSBTAG00000016206	MAOA	Amine oxidase [flavin-containing] A [Source:UniProtKB/Swiss-Prot;Acc:P21398]	protein_coding	105380194	105462564	-1	X	ENSBTAT00000021570	281293	0.333866	4.61524	6.32683	0.0118925	0.28922
ENSBTAG00000001032	BT.98113	glycogen phosphorylase, muscle form [Source:RefSeq peptide;Acc:NP_786980]	protein_coding	43606012	43617848	-1	29	ENSBTAT00000001373	327664	0.327756	4.49489	6.32476	0.0119064	0.28922
ENSBTAG00000019390	CA12	Uncharacterized protein [Source:UniProtKB/TrEMBL;Acc:F1MPL2]	protein_coding	46749740	46768704	1	10	ENSBTAT00000025837	614323	0.594929	0.491831	6.29875	0.0120823	0.290139
ENSBTAG00000046509	FAM46C	Uncharacterized protein [Source:UniProtKB/TrEMBL;Acc:G5E6N3]	protein_coding	25703050	25705109	-1	3	ENSBTAT00000063462	517961	0.439338	1.78767	6.26907	0.0122864	0.29068
ENSBTAG00000017448	EFEMP1	EGF-containing fibulin-like extracellular matrix protein 1 precursor [Source:RefSeq peptide;Acc:NP_001075186]	protein_coding	38338744	38408288	-1	11	ENSBTAT00000023206	511566	0.747603	0.655032	6.26702	0.0123006	0.29068
ENSBTAG00000014227	BT.25129	NEDD4 family-interacting protein 2 [Source:RefSeq peptide;Acc:NP_001192649]	protein_coding	54923989	54993756	1	12	ENSBTAT00000018911	512310	0.202719	6.17973	6.24222	0.012474	0.293928
ENSBTAG00000031701	TAGAP	T-cell activation Rho GTPase-activating protein [Source:RefSeq peptide;Acc:NP_001070291]	protein_coding	96806294	96815764	-1	9	ENSBTAT00000039899	784926, 509236	0.255882	7.35977	6.19484	0.0128124	0.298478
ENSBTAG00000005803	PTPDC1	protein tyrosine phosphatase domain-containing protein 1 [Source:RefSeq peptide;Acc:NP_001193525]	protein_coding	86801735	86817127	1	8	ENSBTAT00000007630	519311	0.402878	2.17036	6.17509	0.0129561	0.299821
ENSBTAG00000005990	S1PR1	Sphingosine 1-phosphate receptor 1 [Source:UniProtKB/Swiss-Prot;Acc:Q5E9P3]	protein_coding	42184097	42188752	-1	3	ENSBTAT00000007861	281135	0.177486	7.50056	6.17105	0.0129858	0.299821
ENSBTAG00000017011	CCDC125	Uncharacterized protein [Source:UniProtKB/TrEMBL;Acc:E1BLC4]	protein_coding	10329064	10351647	1	20	ENSBTAT00000022621	515328	0.183173	4.98806	6.16914	0.0129998	0.299821
ENSBTAG00000019847	CPEB2	Uncharacterized protein [Source:UniProtKB/TrEMBL;Acc:F1N436]	protein_coding	114969373	115035177	1	6	ENSBTAT00000026443, ENSBTAT00000065417	NA	0.482063	3.07508	6.16711	0.0130147	0.299821
ENSBTAG00000019213	CNNM4	metal transporter CNNM4 precursor [Source:RefSeq peptide;Acc:NP_001192825]	protein_coding	2690660	2725964	1	11	ENSBTAT00000025574	522382	0.306376	3.08824	6.15309	0.0131183	0.300411
ENSBTAG00000000505	CCBL2	Kynurenine--oxoglutarate transaminase 3 [Source:UniProtKB/Swiss-Prot;Acc:Q0P5G4]	protein_coding	55093505	55153828	1	3	ENSBTAT00000000643	508712	0.210142	4.91008	6.13508	0.0132526	0.300872
ENSBTAG00000000653	PPP1R16B	Protein phosphatase 1 regulatory inhibitor subunit 16B [Source:UniProtKB/Swiss-Prot;Acc:Q95N27]	protein_coding	68258627	68366080	1	13	ENSBTAT00000000858	282091	0.154466	6.61112	6.12748	0.0133096	0.300872
ENSBTAG00000047450	SFR1	Uncharacterized protein [Source:UniProtKB/TrEMBL;Acc:G3MWJ1]	protein_coding	24945604	24949627	1	26	ENSBTAT00000064326	100295193	0.213594	4.65519	6.12239	0.013348	0.300872
ENSBTAG00000046941			processed_pseudogene	74782936	74783327	1	X	ENSBTAT00000064714	NA	0.653001	0.758588	6.11501	0.0134039	0.300872
ENSBTAG00000003619	SEC24D	Uncharacterized protein [Source:UniProtKB/TrEMBL;Acc:F1MV07]	protein_coding	7651891	7761965	1	6	ENSBTAT00000004721	504422	0.250158	5.0154	6.10095	0.013511	0.300872
ENSBTAG00000010642	ALKBH8	Alkylated DNA repair protein alkB homolog 8 [Source:UniProtKB/Swiss-Prot;Acc:A1A4L5]	protein_coding	17190071	17323066	-1	15	ENSBTAT00000014068	781788	0.229437	4.22171	6.09811	0.0135327	0.300872
ENSBTAG00000016073	UGCG	ceramide glucosyltransferase [Source:RefSeq peptide;Acc:NP_001070318]	protein_coding	102987421	103024296	1	8	ENSBTAT00000043826	514357	0.345882	5.74607	6.09459	0.0135597	0.300933
ENSBTAG00000038842	NEDD8	NEDD8 precursor [Source:RefSeq peptide;Acc:NP_777189]	protein_coding	20777431	20779257	1	10	ENSBTAT00000003514	286796	0.29606	4.43962	6.07612	0.0137021	0.303551
ENSBTAG00000025221	TEX30	Testis-expressed sequence 30 protein [Source:UniProtKB/Swiss-Prot;Acc:Q3ZC52]	protein_coding	82994774	83001410	-1	12	ENSBTAT00000035359	613895	0.235313	4.61556	6.04715	0.0139287	0.3053
ENSBTAG00000014124	MLLT3	protein AF-9 [Source:RefSeq peptide;Acc:NP_001179478]	protein_coding	23748586	24032951	1	8	ENSBTAT00000018772	521962	0.267789	4.24433	6.0427	0.0139639	0.305347
ENSBTAG00000018868	METTL9	Methyltransferase-like protein 9 [Source:UniProtKB/Swiss-Prot;Acc:Q0VCJ8]	protein_coding	20310721	20357065	1	25	ENSBTAT00000025118	787067	0.163853	6.17968	6.03109	0.0140561	0.305393
ENSBTAG00000017833	RNF19A	E3 ubiquitin-protein ligase RNF19A [Source:RefSeq peptide;Acc:NP_001178260]	protein_coding	66242247	66298706	1	14	ENSBTAT00000023707	540195	0.198234	7.90108	6.01074	0.0142191	0.308395
ENSBTAG00000018448	MSH4	mutS protein homolog 4 [Source:RefSeq peptide;Acc:NP_001193184]	protein_coding	69221074	69302542	-1	3	ENSBTAT00000024552	616664	1.03659	-0.262699	5.98746	0.0144079	0.309814
ENSBTAG00000009159	PLXNA1	Uncharacterized protein [Source:UniProtKB/TrEMBL;Acc:E1BFR4]	protein_coding	60913459	60946157	-1	22	ENSBTAT00000030589	NA	0.443159	1.68899	5.96532	0.0145899	0.311001
ENSBTAG00000016164	LMBRD1	probable lysosomal cobalamin transporter [Source:RefSeq peptide;Acc:NP_001030264]	protein_coding	8819655	8953828	-1	9	ENSBTAT00000021518	510495	0.176651	5.74793	5.94309	0.0147751	0.312266
ENSBTAG00000039674		Uncharacterized protein [Source:UniProtKB/TrEMBL;Acc:E1BFF8]	protein_coding	106616280	106616726	1	4	ENSBTAT00000055702	100851681	0.999705	-0.30457	5.90461	0.0151013	0.315398
ENSBTAG00000019116	MOBKL3	mps one binder kinase activator-like 3 [Source:RefSeq peptide;Acc:NP_001076995]	protein_coding	86464320	86494036	1	2	ENSBTAT00000025447	781884	0.221795	4.47989	5.87572	0.0153511	0.317865
ENSBTAG00000025005	METTL7A	methyltransferase like 7A [Source:RefSeq peptide;Acc:NP_001030516]	protein_coding	29161683	29172757	-1	5	ENSBTAT00000034879	781892, 613844	0.233055	4.83821	5.87131	0.0153896	0.317865
ENSBTAG00000011905	RRAS2	ras-related protein R-Ras2 [Source:RefSeq peptide;Acc:NP_001092480]	protein_coding	38900251	38977399	1	15	ENSBTAT00000015794	519269	0.171665	6.04941	5.85992	0.0154895	0.317865
ENSBTAG00000014182	BT.63787	catenin alpha-1 [Source:RefSeq peptide;Acc:NP_001030443]	protein_coding	51688098	51880519	1	7	ENSBTAT00000018863	526848	0.181712	7.05158	5.8565	0.0155197	0.317865
ENSBTAG00000013749	BT.61817	rho-related GTP-binding protein RhoQ [Source:RefSeq peptide;Acc:NP_001192427]	protein_coding	28834380	28871742	1	11	ENSBTAT00000018269	100139988	0.208777	6.60127	5.85258	0.0155543	0.317865
ENSBTAG00000012615	ZEB2	Uncharacterized protein [Source:UniProtKB/TrEMBL;Acc:E1BE33]	protein_coding	52275074	52406207	1	2	ENSBTAT00000061551	NA	0.330964	8.73312	5.85027	0.0155746	0.317865
ENSBTAG00000001700	BT.56113	cell division control protein 42 homolog precursor [Source:RefSeq peptide;Acc:NP_001039797]	protein_coding	131341266	131359925	-1	2	ENSBTAT00000043916, ENSBTAT00000002228	532712	0.143062	8.09669	5.83659	0.0156962	0.318419
ENSBTAG00000048048		Uncharacterized protein [Source:UniProtKB/TrEMBL;Acc:G3MY71]	protein_coding	6101145	6102636	-1	21	ENSBTAT00000065970, ENSBTAT00000066212	NA	0.538423	0.85309	5.80436	0.0159864	0.319906
ENSBTAG00000047575		Uncharacterized protein [Source:UniProtKB/TrEMBL;Acc:G3N0K8]	protein_coding	74496692	74511659	-1	11	ENSBTAT00000063290	NA	0.226626	4.10007	5.79881	0.016037	0.319906
ENSBTAG00000015694	BT.48588	vacuolar fusion protein MON1 homolog B [Source:RefSeq peptide;Acc:NP_001032531]	protein_coding	4445956	4457155	1	18	ENSBTAT00000048851	510379	0.17178	6.03606	5.79199	0.0160993	0.319906
ENSBTAG00000025644	CALM	Calmodulin [Source:UniProtKB/Swiss-Prot;Acc:P62157]	protein_coding	103059964	103067071	1	10	ENSBTAT00000036194	617095, 100297344, 520277	0.199123	9.00334	5.78276	0.0161841	0.320734
ENSBTAG00000000770	PGM2L1	glucose 1,6-bisphosphate synthase [Source:RefSeq peptide;Acc:NP_001092454]	protein_coding	54484806	54537330	-1	15	ENSBTAT00000001019	515366	0.306735	4.53521	5.76943	0.0163074	0.322662
ENSBTAG00000012526	APBB1IP	amyloid beta A4 precursor protein-binding family B member 1-interacting protein [Source:RefSeq peptide;Acc:NP_001029765]	protein_coding	18259068	18334728	-1	13	ENSBTAT00000016629	533670	0.13586	8.71366	5.75611	0.0164314	0.324599
ENSBTAG00000010337	ALG11	Uncharacterized protein [Source:UniProtKB/TrEMBL;Acc:E1B756]	protein_coding	21488037	21498946	1	12	ENSBTAT00000013659	540845	0.21338	4.15523	5.75049	0.0164841	0.324981
ENSBTAG00000007840	HMGCR	3-hydroxy-3-methylglutaryl-coenzyme A reductase [Source:UniProtKB/Swiss-Prot;Acc:A7Z064]	protein_coding	6692478	6713106	1	10	ENSBTAT00000010315	407159	0.153452	7.68279	5.73667	0.0166143	0.325618
ENSBTAG00000016929	BT.87607	Uncharacterized protein [Source:UniProtKB/TrEMBL;Acc:F6RSR1]	protein_coding	50814953	50815885	-1	7	ENSBTAT00000022514	540311	0.225988	4.39983	5.69093	0.0170528	0.328766
ENSBTAG00000018381	CRLF3	cytokine receptor-like factor 3 [Source:RefSeq peptide;Acc:NP_001179579]	protein_coding	18456446	18497948	1	19	ENSBTAT00000024457	528033	0.147505	7.98255	5.68729	0.0170882	0.328766
ENSBTAG00000007766	CDK5	Cyclin-dependent kinase 5 [Source:UniProtKB/Swiss-Prot;Acc:Q02399]	protein_coding	114429163	114433469	-1	4	ENSBTAT00000010212	281066	0.292928	2.75985	5.67935	0.0171657	0.328766
ENSBTAG00000013070	EAF2	ELL-associated factor 2 [Source:RefSeq peptide;Acc:NP_001039972]	protein_coding	66900639	66956302	1	1	ENSBTAT00000017380	613523	0.196422	5.01875	5.67469	0.0172114	0.329006
ENSBTAG00000010355	VPS37A	vacuolar protein sorting-associated protein 37A [Source:RefSeq peptide;Acc:NP_001039626]	protein_coding	19018677	19052353	-1	27	ENSBTAT00000013675	513985	0.17716	5.52341	5.65286	0.0174269	0.332102
ENSBTAG00000013955	BT.36508	trafficking protein particle complex subunit 9 [Source:RefSeq peptide;Acc:NP_001032551]	protein_coding	4229512	4616552	1	14	ENSBTAT00000037373	533451	0.17209	5.13835	5.64464	0.0175088	0.332204
ENSBTAG00000009453	URGCP	Up-regulator of cell proliferation [Source:UniProtKB/Swiss-Prot;Acc:A0JN92]	protein_coding	220368	251230	-1	22	ENSBTAT00000040335, ENSBTAT00000056458	504226	0.21127	4.78205	5.64388	0.0175164	0.332204
ENSBTAG00000009959	BT.88817	Sodium- and chloride-dependent creatine transporter 1 [Source:UniProtKB/Swiss-Prot;Acc:O18875]	protein_coding	39828310	39835611	1	X	ENSBTAT00000013141	282367	0.588068	0.5707	5.64158	0.0175394	0.332204
ENSBTAG00000017393	L3MBTL3	lethal(3)malignant brain tumor-like protein 3 [Source:RefSeq peptide;Acc:NP_001070339]	protein_coding	69159349	69262020	1	9	ENSBTAT00000023131, ENSBTAT00000064787	524334	0.183931	5.67168	5.63547	0.0176006	0.332645
ENSBTAG00000021967	TMEM168	Transmembrane protein 168 [Source:UniProtKB/Swiss-Prot;Acc:A0JNG0]	protein_coding	56459731	56517535	1	4	ENSBTAT00000029286	541075	0.178286	5.16812	5.6165	0.0177921	0.332802
ENSBTAG00000019428	CCR1	C-C chemokine receptor type 1 [Source:RefSeq peptide;Acc:NP_001071307]	protein_coding	53851969	53858019	1	22	ENSBTAT00000025880	407771	0.360461	7.62607	5.60923	0.0178661	0.333303
ENSBTAG00000007176	BT.46878	glycerophosphodiester phosphodiesterase domain-containing protein 1 [Source:RefSeq peptide;Acc:NP_001069868]	protein_coding	10410438	10461278	1	19	ENSBTAT00000048450	615890	0.236742	4.05206	5.6059	0.0179001	0.333436
ENSBTAG00000006152			processed_pseudogene	84628122	84628559	-1	4	ENSBTAT00000008092	NA	0.370569	2.19211	5.58056	0.018161	0.336444
ENSBTAG00000016711	PPIF	peptidyl-prolyl cis-trans isomerase F, mitochondrial precursor [Source:RefSeq peptide;Acc:NP_001001597]	protein_coding	35167545	35173642	1	28	ENSBTAT00000022213	414346	0.546852	2.3442	5.57739	0.0181938	0.336444
ENSBTAG00000027764	EID1	EP300-interacting inhibitor of differentiation 1 [Source:RefSeq peptide;Acc:NP_001091847]	protein_coding	61591976	61593731	-1	10	ENSBTAT00000022914	100299757, 506056	0.19371	7.17316	5.55219	0.0184576	0.337373
ENSBTAG00000013923	QPCT	glutaminyl-peptide cyclotransferase precursor [Source:RefSeq peptide;Acc:NP_803472]	protein_coding	19815845	19846493	1	11	ENSBTAT00000018493	281437	0.337545	2.33676	5.54375	0.0185468	0.337373
ENSBTAG00000015537	RASAL2	Uncharacterized protein [Source:UniProtKB/TrEMBL;Acc:E1B800]	protein_coding	61121078	61314123	1	16	ENSBTAT00000020658	540692	0.336598	4.11759	5.53826	0.0186051	0.337373
ENSBTAG00000015527	BT.22679	myosin-Id [Source:RefSeq peptide;Acc:NP_001069306]	protein_coding	17665144	18023500	1	19	ENSBTAT00000020634	522967	0.420259	1.72733	5.53801	0.0186077	0.337373
ENSBTAG00000046464		Uncharacterized protein [Source:UniProtKB/TrEMBL;Acc:F1MCS1]	protein_coding	22740902	22742574	-1	10	ENSBTAT00000054704	NA	0.745191	0.257073	5.53609	0.0186281	0.337373
ENSBTAG00000013513	ATP6V1C1	V-type proton ATPase subunit C 1 [Source:UniProtKB/Swiss-Prot;Acc:P21282]	protein_coding	63592784	63632839	-1	14	ENSBTAT00000017968	338089	0.164219	6.21772	5.52238	0.0187747	0.339037
ENSBTAG00000003651	OTOP1	otopetrin-1 [Source:RefSeq peptide;Acc:NP_001193713]	protein_coding	107514923	107547395	1	6	ENSBTAT00000004759	525643	0.635164	0.455034	5.51467	0.0188576	0.34004
ENSBTAG00000047277	PNKD	Paroxysmal nonkinesigenic dyskinesia; Probable hydrolase PNKD [Source:UniProtKB/TrEMBL;Acc:Q2M2S4]	protein_coding	46516557	46516985	1	18	ENSBTAT00000064744	786287, 616561	0.405066	4.33136	5.50716	0.0189388	0.340514
ENSBTAG00000007101	F3	Tissue factor [Source:UniProtKB/Swiss-Prot;Acc:P30931]	protein_coding	49110156	49121034	1	3	ENSBTAT00000009341	280686	2.1574	1.98922	5.49705	0.0190486	0.341397
ENSBTAG00000025442	HSPA1L	Heat shock 70 kDa protein 1-like [Source:UniProtKB/Swiss-Prot;Acc:P0CB32]	protein_coding	27334344	27338328	1	23	ENSBTAT00000035766	540190	0.60172	0.624077	5.4872	0.0191562	0.34213
ENSBTAG00000004499	RGS3	regulator of G-protein signaling 3 [Source:RefSeq peptide;Acc:NP_001071441]	protein_coding	104422822	104543026	1	8	ENSBTAT00000061169, ENSBTAT00000005904	527349	0.200079	4.91991	5.46862	0.0193609	0.343622
ENSBTAG00000006104	NHP2L1	NHP2-like protein 1 [Source:UniProtKB/Swiss-Prot;Acc:Q3B8S0]	protein_coding	113255672	113264464	-1	5	ENSBTAT00000008022	767931	0.197019	6.61885	5.46561	0.0193942	0.343721
ENSBTAG00000010351	SNX25	sorting nexin-25 [Source:RefSeq peptide;Acc:NP_001179687]	protein_coding	14612118	14675817	1	27	ENSBTAT00000061394	533174	0.169963	5.56043	5.44963	0.0195725	0.346386
ENSBTAG00000013007	C13H20ORF108	transmembrane protein C20orf108 homolog [Source:RefSeq peptide;Acc:NP_001073747]	protein_coding	60109036	60119697	-1	13	ENSBTAT00000017292	516545	0.169459	6.93317	5.44573	0.0196162	0.346666
ENSBTAG00000040072	ZNF140	Uncharacterized protein [Source:UniProtKB/TrEMBL;Acc:E1BCD4]	protein_coding	45107093	45116312	1	17	ENSBTAT00000052977	785125	0.270718	3.45434	5.44083	0.0196714	0.34706
ENSBTAG00000018862	BT.39759	eukaryotic translation initiation factor 4E type 3 [Source:RefSeq peptide;Acc:NP_001095776]	protein_coding	30019806	30078465	1	22	ENSBTAT00000025111	616906	0.26146	4.93035	5.43236	0.019767	0.347843
ENSBTAG00000011785	WDR26	WD repeat-containing protein 26 [Source:RefSeq peptide;Acc:NP_001070527]	protein_coding	28258333	28291746	-1	16	ENSBTAT00000034200	767999	0.149363	8.11347	5.42624	0.0198363	0.348568
ENSBTAG00000047766	G0S2	G0/G1 switch regulatory protein 2 [Source:RefSeq peptide;Acc:NP_001179076]	protein_coding	75539496	75540404	-1	16	ENSBTAT00000065273	507436	0.950152	2.26085	5.42112	0.0198946	0.349083
ENSBTAG00000006452	CD3D	T-cell surface glycoprotein CD3 delta chain [Source:UniProtKB/Swiss-Prot;Acc:Q28072]	protein_coding	29456451	29460605	-1	15	ENSBTAT00000008462	281053	0.209284	7.21013	5.41873	0.0199219	0.349083
ENSBTAG00000001585	BT.56769	WAS/WASL-interacting protein family member 1 [Source:RefSeq peptide;Acc:NP_001070391]	protein_coding	22253662	22294719	1	2	ENSBTAT00000002076	540304	0.163886	9.69936	5.39986	0.0201384	0.350906
ENSBTAG00000033267	LIN9	Uncharacterized protein [Source:UniProtKB/TrEMBL;Acc:F1MIQ3]	protein_coding	29993988	30067842	-1	16	ENSBTAT00000047257	534587	0.27659	3.789	5.39234	0.0202253	0.350906
ENSBTAG00000009127	TSPYL4	testis-specific Y-encoded-like protein 4 [Source:RefSeq peptide;Acc:NP_001094534]	protein_coding	34889676	34893768	1	9	ENSBTAT00000012028	508104	0.153303	5.78815	5.37442	0.0204342	0.350989
ENSBTAG00000008911		Uncharacterized protein [Source:UniProtKB/TrEMBL;Acc:G3X6Q6]	protein_coding	102429175	102431592	1	X	ENSBTAT00000011730	510362	0.486376	1.00621	5.37041	0.0204811	0.350989
ENSBTAG00000008805	USP3	ubiquitin carboxyl-terminal hydrolase 3 [Source:RefSeq peptide;Acc:NP_001095593]	protein_coding	46471349	46570989	-1	10	ENSBTAT00000011598	529395	0.193212	7.06119	5.36481	0.020547	0.350989
ENSBTAG00000008114	CD99	Uncharacterized protein [Source:UniProtKB/TrEMBL;Acc:G5E598]	protein_coding	140188320	140215657	-1	X	ENSBTAT00000010674	NA	0.173355	6.77615	5.36073	0.0205952	0.350989
ENSBTAG00000012980	BT.33961	ras-related GTP-binding protein B [Source:RefSeq peptide;Acc:NP_001068747]	protein_coding	98445429	98486028	1	X	ENSBTAT00000017260	506754	0.208866	4.76108	5.35873	0.0206188	0.350989
ENSBTAG00000012441	SMAD7	mothers against decapentaplegic homolog 7 [Source:RefSeq peptide;Acc:NP_001179794]	protein_coding	49071140	49098714	-1	24	ENSBTAT00000046721	535916	0.623375	2.10822	5.357	0.0206393	0.350989
ENSBTAG00000032084	GPR183	G-protein coupled receptor 183 [Source:UniProtKB/Swiss-Prot;Acc:Q1RMI1]	protein_coding	80142501	80157134	-1	12	ENSBTAT00000007471	540287	0.245492	7.11329	5.35583	0.0206531	0.350989
ENSBTAG00000031965	BT.90060	Uncharacterized protein [Source:UniProtKB/TrEMBL;Acc:E1BNU5]	protein_coding	83280521	83280990	1	4	ENSBTAT00000038934	NA	0.23139	5.94786	5.34695	0.0207585	0.351692
ENSBTAG00000019565	NCOA4	nuclear receptor coactivator 4 [Source:RefSeq peptide;Acc:NP_001069336]	protein_coding	44419336	44441664	-1	28	ENSBTAT00000026068	525329	0.200043	7.52186	5.33407	0.0209125	0.353249
ENSBTAG00000004115	MYLIP	E3 ubiquitin-protein ligase MYLIP [Source:RefSeq peptide;Acc:NP_001095723]	protein_coding	40770315	40790973	-1	23	ENSBTAT00000005377	541070	0.194341	6.67213	5.32035	0.0210777	0.35376
ENSBTAG00000008973	BT.48981	ankyrin repeat and SOCS box protein 6 [Source:RefSeq peptide;Acc:NP_001192590]	protein_coding	100052126	100057352	-1	11	ENSBTAT00000011810	509719	0.264383	2.62324	5.31396	0.0211553	0.35376
ENSBTAG00000001105	ANXA4	Annexin A4 [Source:UniProtKB/Swiss-Prot;Acc:P13214]	protein_coding	68070487	68144492	1	11	ENSBTAT00000001463	281625	0.192521	6.17847	5.30742	0.0212348	0.35376
ENSBTAG00000031385	RFWD2	E3 ubiquitin-protein ligase RFWD2 [Source:RefSeq peptide;Acc:NP_001096726]	protein_coding	58600678	58838844	-1	16	ENSBTAT00000044452	519896	0.172498	7.5283	5.30671	0.0212434	0.35376
ENSBTAG00000011200	ZNF644	zinc finger protein 644 [Source:RefSeq peptide;Acc:NP_001076082]	protein_coding	52413191	52508199	1	3	ENSBTAT00000014875	539923	0.195599	7.43169	5.30314	0.021287	0.35376
ENSBTAG00000038042	BT.87187	C-X-C chemokine receptor type 2 [Source:RefSeq peptide;Acc:NP_001094755]	protein_coding	106906773	106914272	1	2	ENSBTAT00000053695	782719	0.46684	5.61764	5.30201	0.0213009	0.35376
ENSBTAG00000018013	EMP3	Epithelial membrane protein 3 [Source:UniProtKB/Swiss-Prot;Acc:Q58DR6]	protein_coding	55482512	55486850	1	18	ENSBTAT00000023976	535273	0.247378	6.74551	5.27053	0.0216894	0.358352
ENSBTAG00000002730	ELP3	Elongator complex protein 3 [Source:UniProtKB/Swiss-Prot;Acc:Q2KJ61]	protein_coding	10456058	10576397	-1	8	ENSBTAT00000003541	784720	0.180837	4.59057	5.25044	0.0219412	0.361313
ENSBTAG00000005571	PHF20	PHD finger protein 20 [Source:RefSeq peptide;Acc:NP_001161898]	protein_coding	65616355	65741829	1	13	ENSBTAT00000007321	529591	0.184649	6.71624	5.24618	0.021995	0.361313
ENSBTAG00000002292	SMARCA1	probable global transcription activator SNF2L1 [Source:RefSeq peptide;Acc:NP_001178471]	protein_coding	13358799	13433781	-1	X	ENSBTAT00000002973	535439	0.430566	2.81537	5.23014	0.0221987	0.361957
ENSBTAG00000019621	NDRG3	Protein NDRG3 [Source:UniProtKB/Swiss-Prot;Acc:A7MB28]	protein_coding	66398147	66594149	-1	13	ENSBTAT00000026141	514399	0.152782	6.89139	5.22955	0.0222063	0.361957
ENSBTAG00000016228	NMD3	60S ribosomal export protein NMD3 [Source:UniProtKB/Swiss-Prot;Acc:Q08DS5]	protein_coding	106973280	107009693	-1	1	ENSBTAT00000021594	509871	0.147295	6.28935	5.22907	0.0222123	0.361957
ENSBTAG00000019293	EGR3	Uncharacterized protein [Source:UniProtKB/TrEMBL;Acc:E1BBZ7]	protein_coding	70503688	70506163	-1	8	ENSBTAT00000025687	526233	0.924889	4.10874	5.21618	0.0223777	0.363374
ENSBTAG00000027051	PTAFR	Platelet-activating factor receptor [Source:UniProtKB/Swiss-Prot;Acc:Q9TTY5]	protein_coding	125784497	125811602	1	2	ENSBTAT00000038757	518283	0.299789	6.46777	5.20286	0.0225497	0.363401
ENSBTAG00000017228	TP53I11	Tumor protein p53-inducible protein 11 [Source:UniProtKB/TrEMBL;Acc:F1N7E2]	protein_coding	75870185	75884870	-1	15	ENSBTAT00000044202	NA	0.546951	0.78127	5.18734	0.022752	0.36379
ENSBTAG00000000144	BT.90060	Uncharacterized protein [Source:UniProtKB/TrEMBL;Acc:E1BF25]	protein_coding	83307119	83318051	1	4	ENSBTAT00000052995, ENSBTAT00000052624	100335205	0.181794	7.3801	5.18592	0.0227706	0.36379
ENSBTAG00000038979	TMEM167B	Protein kish-B [Source:UniProtKB/Swiss-Prot;Acc:Q0IIL4]	protein_coding	34401025	34405907	-1	3	ENSBTAT00000056397	613426	0.19672	5.1347	5.18182	0.0228244	0.36379
ENSBTAG00000046322		Uncharacterized protein [Source:UniProtKB/TrEMBL;Acc:G3N028]	protein_coding	75145211	75145929	1	17	ENSBTAT00000030641, ENSBTAT00000063989	NA	0.497734	1.94385	5.17862	0.0228665	0.36379
ENSBTAG00000003115	KBTBD2	kelch repeat and BTB domain-containing protein 2 [Source:RefSeq peptide;Acc:NP_001095483]	protein_coding	64321838	64324408	1	4	ENSBTAT00000004051	514920	0.169957	5.32155	5.17443	0.0229217	0.36379
ENSBTAG00000020865	PELI1	E3 ubiquitin-protein ligase pellino homolog 1 [Source:RefSeq peptide;Acc:NP_001071472]	protein_coding	62471609	62528075	-1	11	ENSBTAT00000027798	535054	0.193272	6.94074	5.1682	0.0230041	0.36379
ENSBTAG00000011024	TXNDC12	Thioredoxin domain-containing protein 12 [Source:UniProtKB/Swiss-Prot;Acc:Q5E936]	protein_coding	94860380	94895914	1	3	ENSBTAT00000014645	506991	0.166712	5.04419	5.1668	0.0230226	0.36379
ENSBTAG00000014324	ANTXR2	anthrax toxin receptor 2 precursor [Source:RefSeq peptide;Acc:NP_001070294]	protein_coding	96346732	96526016	-1	6	ENSBTAT00000019050	510080	0.173236	7.62103	5.16548	0.0230401	0.36379
ENSBTAG00000009565	BT.102247	ras GTPase-activating protein 1 [Source:RefSeq peptide;Acc:NP_776874]	protein_coding	89281002	89391377	1	7	ENSBTAT00000012583	282032	0.199511	6.55904	5.15858	0.0231318	0.364139
ENSBTAG00000000546	TOB1	protein Tob1 [Source:RefSeq peptide;Acc:NP_001070543]	protein_coding	36512064	36515184	1	19	ENSBTAT00000000714	768016, 784737	0.272849	5.69777	5.15018	0.0232439	0.364139
ENSBTAG00000022731	SSR1	Translocon-associated protein subunit alpha [Source:UniProtKB/Swiss-Prot;Acc:A6QLP7]	protein_coding	47853793	47871932	1	23	ENSBTAT00000008253	529312	0.143823	7.59778	5.14998	0.0232467	0.364139
ENSBTAG00000005627	PAFAH1B2	Platelet-activating factor acetylhydrolase IB subunit beta [Source:UniProtKB/Swiss-Prot;Acc:P68401]	protein_coding	28260081	28286877	1	15	ENSBTAT00000007398	282514	0.214416	5.5937	5.14555	0.023306	0.364149
ENSBTAG00000002028	MGC143035	protein FAM69A [Source:RefSeq peptide;Acc:NP_001076969]	protein_coding	50658412	50787190	1	3	ENSBTAT00000002628	541171	0.195363	4.04081	5.13332	0.0234709	0.365505
ENSBTAG00000026919	BT.89412	PX domain-containing protein C6orf145 homolog [Source:RefSeq peptide;Acc:NP_001070400]	protein_coding	50077253	50095625	1	23	ENSBTAT00000053185	613986	0.300457	4.21677	5.1308	0.0235049	0.365505
ENSBTAG00000007722	MOCS3	Adenylyltransferase and sulfurtransferase MOCS3 Molybdopterin-synthase adenylyltransferase Molybdopterin-synthase sulfurtransferase [Source:UniProtKB/Swiss-Prot;Acc:A1A4L8]	protein_coding	79598150	79601073	1	13	ENSBTAT00000010154	539728	0.201189	5.07881	5.1285	0.0235361	0.365505
ENSBTAG00000003076	NT5DC1	5'-nucleotidase domain-containing protein 1 [Source:UniProtKB/Swiss-Prot;Acc:Q2TBU5]	protein_coding	34900462	35013668	-1	9	ENSBTAT00000004003	100125914	0.382117	1.83736	5.12817	0.0235406	0.365505
ENSBTAG00000005002	GALE	UDP-glucose 4-epimerase [Source:RefSeq peptide;Acc:NP_001193137]	protein_coding	129707282	129711866	1	2	ENSBTAT00000006586	523154	0.392774	1.95619	5.12574	0.0235735	0.365505
ENSBTAG00000032436	BT.106367	polyubiquitin-C [Source:RefSeq peptide;Acc:NP_001193236]	protein_coding	53142511	53143425	1	17	ENSBTAT00000046011	444874	0.197074	8.74219	5.12213	0.0236226	0.365505
ENSBTAG00000012511	BT.55802	bcl2 antagonist of cell death [Source:RefSeq peptide;Acc:NP_001030536]	protein_coding	43190201	43201983	-1	29	ENSBTAT00000016610	615013	0.303627	2.96128	5.1217	0.0236285	0.365505
ENSBTAG00000016243	RBL2	retinoblastoma-like protein 2 [Source:RefSeq peptide;Acc:NP_001091542]	protein_coding	21879671	21925829	1	18	ENSBTAT00000021613	533294	0.167611	8.11435	5.11287	0.023749	0.365572
ENSBTAG00000006843	UTP15	U3 small nucleolar RNA-associated protein 15 homolog [Source:UniProtKB/Swiss-Prot;Acc:A7MB12]	protein_coding	7973680	7992443	-1	20	ENSBTAT00000036838	526343	0.259998	4.70185	5.11275	0.0237507	0.365572
ENSBTAG00000002223	POP4	Ribonuclease P protein subunit p29 [Source:UniProtKB/Swiss-Prot;Acc:Q2KIB9]	protein_coding	40370765	40379995	1	18	ENSBTAT00000002876	614870	0.276348	4.97569	5.10204	0.0238977	0.366924
ENSBTAG00000020996	BT.25222	claudin domain-containing protein 1 [Source:RefSeq peptide;Acc:NP_001193286]	protein_coding	42451745	42459005	-1	1	ENSBTAT00000027961	515537	0.166536	6.70959	5.09268	0.024027	0.367986
ENSBTAG00000019798	BT.105276	polymeric immunoglobulin receptor precursor [Source:RefSeq peptide;Acc:NP_776568]	protein_coding	4533505	4551569	-1	16	ENSBTAT00000026377, ENSBTAT00000063804, ENSBTAT00000054718	281401	0.579498	1.52075	5.08178	0.0241786	0.367986
ENSBTAG00000008737	DR1	protein Dr1 [Source:RefSeq peptide;Acc:NP_001039984]	protein_coding	50242939	50265059	-1	3	ENSBTAT00000011514	613828	0.160894	8.12046	5.06615	0.0243975	0.368862
ENSBTAG00000046161	BT.101554	Uncharacterized protein [Source:UniProtKB/TrEMBL;Acc:G3N3Q3]	protein_coding	71507509	71509649	1	21	ENSBTAT00000066127	NA	0.308275	5.95764	5.06451	0.0244206	0.368862
ENSBTAG00000016070	LINGO2	Uncharacterized protein [Source:UniProtKB/TrEMBL;Acc:G3N1F0]	protein_coding	16269365	16271185	1	8	ENSBTAT00000021387	539968	0.749211	0.021648	5.05785	0.0245147	0.369537
ENSBTAG00000003741	NEURL	neuralized-like protein 1A [Source:RefSeq peptide;Acc:NP_001179182]	protein_coding	24330861	24403159	1	26	ENSBTAT00000046515	510334	0.341489	2.78569	5.05226	0.0245938	0.369922
ENSBTAG00000007390	VAT1	synaptic vesicle membrane protein VAT-1 homolog [Source:RefSeq peptide;Acc:NP_001179194]	protein_coding	43687403	43694870	-1	19	ENSBTAT00000009715	510698	0.223803	5.92601	5.05184	0.0245998	0.369922
ENSBTAG00000012049	WIPI2	WD repeat domain phosphoinositide-interacting protein 2 [Source:RefSeq peptide;Acc:NP_001039594]	protein_coding	39565711	39589412	-1	25	ENSBTAT00000016002	512685	0.166926	5.56703	5.04891	0.0246415	0.370099
ENSBTAG00000016676	PTER	Phosphotriesterase-related protein [Source:UniProtKB/Swiss-Prot;Acc:A6QLJ8]	protein_coding	31202455	31278293	1	13	ENSBTAT00000022174	782020	0.207831	4.15582	5.04408	0.0247102	0.370683
ENSBTAG00000007635	PLCL1	inactive phospholipase C-like protein 1 [Source:RefSeq peptide;Acc:NP_001178208]	protein_coding	86718341	87086748	1	2	ENSBTAT00000061414	537873	0.326527	4.85827	5.03866	0.0247877	0.370721
ENSBTAG00000007648	NET1	neuroepithelial cell-transforming gene 1 protein [Source:RefSeq peptide;Acc:NP_001029468]	protein_coding	43526442	43538233	-1	13	ENSBTAT00000010066	507365	0.202125	6.46459	5.03763	0.0248024	0.370721
ENSBTAG00000020382	RIN2	ras and Rab interactor 2 [Source:RefSeq peptide;Acc:NP_001095674]	protein_coding	39808123	39871299	1	13	ENSBTAT00000056271	537459	0.353726	2.82274	5.03013	0.02491	0.371435
ENSBTAG00000012908	HSPA13	Heat shock 70 kDa protein 13 [Source:UniProtKB/Swiss-Prot;Acc:Q2TBX4]	protein_coding	22290120	22300252	1	1	ENSBTAT00000017155	505907	0.260182	5.61724	5.01725	0.025096	0.371975
ENSBTAG00000007662	GRP78	Uncharacterized protein [Source:UniProtKB/TrEMBL;Acc:F1N614]	protein_coding	96115572	96119306	-1	11	ENSBTAT00000057533	NA	0.185193	8.75283	5.01517	0.0251262	0.371975
ENSBTAG00000004118	ALAS1	5-aminolevulinate synthase, nonspecific, mitochondrial [Source:UniProtKB/Swiss-Prot;Acc:A6QLI6]	protein_coding	49242706	49256766	-1	22	ENSBTAT00000005380	534286	0.243873	5.17725	5.01183	0.0251746	0.372114
ENSBTAG00000004170			pseudogene	68113367	68114189	-1	8	ENSBTAT00000020473	NA	0.518234	2.94534	5.00596	0.0252603	0.372114
ENSBTAG00000013314	BT.74403	pre-B-cell leukemia transcription factor 3 [Source:RefSeq peptide;Acc:NP_001039918]	protein_coding	96719400	96772227	1	11	ENSBTAT00000017706, ENSBTAT00000056632	539222	0.21543	3.82133	5.00387	0.0252906	0.372114
ENSBTAG00000015943	EFHA1	EF-hand domain-containing family member A1 [Source:RefSeq peptide;Acc:NP_001076885]	protein_coding	35710543	35769962	1	12	ENSBTAT00000046840	512525	0.138226	7.11905	5.00155	0.0253247	0.372114
ENSBTAG00000004131	RAP2C	Ras-related protein Rap-2c [Source:UniProtKB/Swiss-Prot;Acc:Q08DI5]	protein_coding	15973188	15985955	-1	X	ENSBTAT00000005408	515181	0.151829	6.44084	4.99603	0.0254055	0.372114
ENSBTAG00000003887	ECHDC1	enoyl-CoA hydratase domain-containing protein 1 [Source:RefSeq peptide;Acc:NP_001030492]	protein_coding	24240995	24273071	1	9	ENSBTAT00000005072	536284	0.137876	5.93644	4.98497	0.0255684	0.373696
ENSBTAG00000011953	BT.69152	cAMP-dependent protein kinase catalytic subunit beta [Source:UniProtKB/Swiss-Prot;Acc:P05131]	protein_coding	60079841	60221943	-1	3	ENSBTAT00000050033, ENSBTAT00000015863, ENSBTAT00000044032	282323	0.163158	7.90795	4.98461	0.0255737	0.373696
ENSBTAG00000002896	BT.91155	Importin subunit alpha-7 [Source:UniProtKB/Swiss-Prot;Acc:Q0V7M0]	protein_coding	130554555	130643416	1	1	ENSBTAT00000003764	531602	0.18466	5.30496	4.97987	0.0256438	0.374279
ENSBTAG00000014091	ARHGEF3	Uncharacterized protein [Source:UniProtKB/TrEMBL;Acc:F1MNV2]	protein_coding	44810834	44880156	1	22	ENSBTAT00000018734	782247	0.166429	7.10443	4.97714	0.0256844	0.374431
ENSBTAG00000000599	CCNI	cyclin-I [Source:RefSeq peptide;Acc:NP_001076842]	protein_coding	93633306	93672214	-1	6	ENSBTAT00000000791	504847	0.196792	8.86786	4.9723	0.0257564	0.374949
ENSBTAG00000017179	USP12	Ubiquitin carboxyl-terminal hydrolase 12 [Source:UniProtKB/Swiss-Prot;Acc:A5D9H7]	protein_coding	32892931	32955471	1	12	ENSBTAT00000022828, ENSBTAT00000054576	525655	0.171368	7.09864	4.96781	0.0258233	0.374949
ENSBTAG00000004979	BT.69496	magnesium transporter MRS2 homolog, mitochondrial [Source:RefSeq peptide;Acc:NP_001095373]	protein_coding	33038551	33077190	-1	23	ENSBTAT00000006554	508554	0.173508	5.24027	4.95413	0.0260285	0.375913
ENSBTAG00000017102			pseudogene	14944373	14944971	1	22	ENSBTAT00000022735	NA	0.457782	1.09192	4.94457	0.0261727	0.376104
ENSBTAG00000026963	NCALD	Neurocalcin-delta [Source:UniProtKB/Swiss-Prot;Acc:P61602]	protein_coding	64875135	64898581	1	14	ENSBTAT00000038591	281940	0.204802	5.12547	4.94425	0.0261776	0.376104
ENSBTAG00000009949	BT.48837	aspartyl-tRNA synthetase, cytoplasmic [Source:RefSeq peptide;Acc:NP_001030257]	protein_coding	61722452	61787886	1	2	ENSBTAT00000013123	510162	0.189429	7.1159	4.94322	0.0261933	0.376104
ENSBTAG00000046157		Uncharacterized protein [Source:UniProtKB/TrEMBL;Acc:G5E6A9]	protein_coding	24149311	24149779	-1	10	ENSBTAT00000053898	NA	1.00611	-0.180287	4.93954	0.0262491	0.376469
ENSBTAG00000004310	UBR7	putative E3 ubiquitin-protein ligase UBR7 [Source:RefSeq peptide;Acc:NP_001076070]	protein_coding	58424917	58441795	1	21	ENSBTAT00000005648	505130	0.135679	6.90378	4.93731	0.0262829	0.376519
ENSBTAG00000020153	BT.96669	nitrilase homolog 1 [Source:RefSeq peptide;Acc:NP_001033112]	protein_coding	8392622	8395532	-1	3	ENSBTAT00000026843	504199	0.263692	2.67445	4.9204	0.0265413	0.378956
ENSBTAG00000027513	CXCL2	Growth-regulated protein homolog gamma [Source:UniProtKB/Swiss-Prot;Acc:O46675]	protein_coding	90695494	90697557	1	6	ENSBTAT00000039536	281214	1.21189	7.03281	4.92019	0.0265446	0.378956
ENSBTAG00000047339	BCOR	BCL-6 corepressor [Source:RefSeq peptide;Acc:NP_001178473]	protein_coding	108883915	108907652	1	X	ENSBTAT00000065036	784529, 541088	0.203429	6.74125	4.91358	0.0266464	0.379206
ENSBTAG00000020931	CHN2	CHN2 protein; Uncharacterized protein [Source:UniProtKB/TrEMBL;Acc:Q0VD41]	protein_coding	67065205	67401294	-1	4	ENSBTAT00000027880	NA	0.482948	2.97189	4.91309	0.0266539	0.379206
ENSBTAG00000012564	KIAA1267	Uncharacterized protein [Source:UniProtKB/TrEMBL;Acc:E1BL93]	protein_coding	46650344	46775847	-1	19	ENSBTAT00000034753, ENSBTAT00000066075	535946	0.240701	7.14818	4.89951	0.0268642	0.380482
ENSBTAG00000010069	EGR1	early growth response protein 1 [Source:RefSeq peptide;Acc:NP_001039340]	protein_coding	51438727	51442500	1	7	ENSBTAT00000013284	407125	0.656004	9.8811	4.88329	0.0271179	0.380482
ENSBTAG00000009656	BT.105763	major histocompatibility complex, class II, DQ alpha 2 precursor [Source:RefSeq peptide;Acc:NP_001012699]	protein_coding	25351283	25356959	-1	23	ENSBTAT00000034282, ENSBTAT00000034283	100337092, 282535, 282534	0.214175	7.47678	4.88269	0.0271274	0.380482
ENSBTAG00000039046	MGC127538	MGC127538 protein; Uncharacterized protein [Source:UniProtKB/TrEMBL;Acc:Q3ZC86]	protein_coding	118596201	118598002	1	2	ENSBTAT00000044848	767920, 786683, 100138326, 100297468	0.440797	5.03347	4.87908	0.0271841	0.380482
ENSBTAG00000015739	MRC2	C-type mannose receptor 2 precursor [Source:RefSeq peptide;Acc:NP_001179599]	protein_coding	47721711	47747246	1	19	ENSBTAT00000020897	529049	0.74123	0.15411	4.87821	0.0271978	0.380482
ENSBTAG00000032372	BT.59500	serine/threonine-protein kinase haspin [Source:RefSeq peptide;Acc:NP_001070012]	protein_coding	25010757	25013738	1	19	ENSBTAT00000045931	767819	0.394523	1.57565	4.87329	0.0272754	0.380482
ENSBTAG00000021632	MSRA	Mitochondrial peptide methionine sulfoxide reductase [Source:UniProtKB/Swiss-Prot;Acc:P54149]	protein_coding	8635550	9019576	-1	8	ENSBTAT00000028825	281312	0.232982	3.73712	4.87177	0.0272995	0.380482
ENSBTAG00000004279	RHOA	Transforming protein RhoA [Source:UniProtKB/Swiss-Prot;Acc:P61585]	protein_coding	51277867	51323093	1	22	ENSBTAT00000005600	338049	0.149019	9.64565	4.86981	0.0273305	0.380482
ENSBTAG00000016822	PPIB	Peptidyl-prolyl cis-trans isomerase B [Source:UniProtKB/Swiss-Prot;Acc:P80311]	protein_coding	45874978	45880918	1	10	ENSBTAT00000022378	281419	0.191546	8.63867	4.86918	0.0273404	0.380482
ENSBTAG00000000215	GNB1	Guanine nucleotide-binding protein G(I)/G(S)/G(T) subunit beta-1 [Source:UniProtKB/Swiss-Prot;Acc:P62871]	protein_coding	52106960	52184132	1	16	ENSBTAT00000045065, ENSBTAT00000000259	281201	0.134076	9.29071	4.86833	0.027354	0.380482
ENSBTAG00000019592	MBD5	methyl-CpG-binding domain protein 5 [Source:RefSeq peptide;Acc:NP_001178197]	protein_coding	47800355	47858327	-1	2	ENSBTAT00000061479	541084	0.242315	4.3137	4.85868	0.0275073	0.380482
ENSBTAG00000000979	C27H8orf40	UPF0697 protein C8orf40 homolog [Source:UniProtKB/Swiss-Prot;Acc:A5D7B5]	protein_coding	37055089	37070241	1	27	ENSBTAT00000064873, ENSBTAT00000001296	515895	0.17823	6.54328	4.85157	0.027621	0.38074
ENSBTAG00000021746	BT.49277	annexin A5 [Source:RefSeq peptide;Acc:NP_001035567]	protein_coding	3542635	3575330	1	6	ENSBTAT00000028988	281626	0.175194	7.42823	4.83429	0.0278991	0.383296
ENSBTAG00000007993	CORO1C	coronin-1C [Source:RefSeq peptide;Acc:NP_001075059]	protein_coding	66467521	66542216	1	17	ENSBTAT00000010507, ENSBTAT00000065151	515798	0.15207	5.99711	4.83062	0.0279586	0.383689
ENSBTAG00000000140	EPHX1	epoxide hydrolase 1 precursor [Source:RefSeq peptide;Acc:NP_001029801]	protein_coding	29585792	29624037	1	16	ENSBTAT00000000159	535293	0.210812	5.219	4.82752	0.0280088	0.383926
ENSBTAG00000001805	TWSG1	twisted gastrulation protein homolog 1 precursor [Source:RefSeq peptide;Acc:NP_001069557]	protein_coding	41986506	42008147	1	24	ENSBTAT00000002361	537290	0.221041	4.42708	4.82574	0.0280378	0.383926
ENSBTAG00000012117	ATP6AP1	V-type proton ATPase subunit S1 [Source:UniProtKB/Swiss-Prot;Acc:P40682]	protein_coding	40402701	40410481	1	X	ENSBTAT00000016073	327687	0.165536	6.68133	4.8137	0.0282343	0.386088
ENSBTAG00000001607	TMEM41B	transmembrane protein 41B [Source:RefSeq peptide;Acc:NP_001092626]	protein_coding	43901752	43929481	1	15	ENSBTAT00000002111	616372	0.200579	5.43071	4.81065	0.0282843	0.386088
ENSBTAG00000021164	SLMAP	Uncharacterized protein [Source:UniProtKB/TrEMBL;Acc:E1BMC6]	protein_coding	43864916	43951804	-1	22	ENSBTAT00000061439	529366	0.168571	6.59532	4.80766	0.0283335	0.386269
ENSBTAG00000010120	HERC3	probable E3 ubiquitin-protein ligase HERC3 [Source:RefSeq peptide;Acc:NP_001077132]	protein_coding	37479804	37609959	-1	6	ENSBTAT00000013357	510924	0.207799	6.04163	4.80187	0.0284288	0.386719
ENSBTAG00000039529	BTBD19	BTB/POZ domain-containing protein 19 [Source:UniProtKB/Swiss-Prot;Acc:A6QPA3]	protein_coding	101784090	101789519	-1	3	ENSBTAT00000055916	615438	0.694012	0.981818	4.79452	0.0285504	0.3871
ENSBTAG00000007786	FBXL14	F-box/LRR-repeat protein 14 [Source:UniProtKB/Swiss-Prot;Acc:Q17R01]	protein_coding	108610754	108613565	-1	5	ENSBTAT00000010237	531211	0.192598	4.66254	4.78603	0.0286915	0.387796
ENSBTAG00000016397	CDYL	chromodomain Y-like protein [Source:RefSeq peptide;Acc:NP_001095693]	protein_coding	49451466	49608971	-1	23	ENSBTAT00000021803, ENSBTAT00000063952, ENSBTAT00000065909, ENSBTAT00000063533	100295904, 539013	0.158326	4.99165	4.76972	0.0289646	0.390037
ENSBTAG00000015444	LETM2	Uncharacterized protein [Source:UniProtKB/TrEMBL;Acc:E1B9Z2]	protein_coding	33227379	33246108	1	27	ENSBTAT00000047384	783086	0.265168	2.94387	4.76864	0.0289827	0.390037
ENSBTAG00000013451	BT.53393	rho-related GTP-binding protein RhoH precursor [Source:RefSeq peptide;Acc:NP_001071592]	protein_coding	60848686	60896785	1	6	ENSBTAT00000017893	768307	0.159787	6.66098	4.76659	0.0290172	0.390037
ENSBTAG00000004398	IMMP2L	Mitochondrial inner membrane protease subunit 2 [Source:UniProtKB/Swiss-Prot;Acc:Q2KI92]	protein_coding	57127737	58083528	1	4	ENSBTAT00000005770	768034	0.306035	2.4833	4.76651	0.0290186	0.390037
ENSBTAG00000002869	ARL4A	ADP-ribosylation factor-like protein 4A [Source:UniProtKB/Swiss-Prot;Acc:Q3T0M9]	protein_coding	20296431	20297969	1	4	ENSBTAT00000003722	767906	0.236939	6.5415	4.75101	0.0292812	0.392434
ENSBTAG00000014636	BT.36331	Uncharacterized protein [Source:UniProtKB/TrEMBL;Acc:E1BPV9]	protein_coding	38325141	38491680	1	18	ENSBTAT00000019489	510844	0.372608	2.72433	4.75038	0.0292918	0.392434
ENSBTAG00000031355	BT.101019	C-C chemokine receptor type 1-like [Source:RefSeq peptide;Acc:NP_001069389]	protein_coding	53826232	53832796	1	22	ENSBTAT00000044432	529196	0.258827	4.1096	4.74591	0.029368	0.392607
ENSBTAG00000020193	DCLRE1A	Uncharacterized protein [Source:UniProtKB/TrEMBL;Acc:E1BN11]	protein_coding	34559811	34582947	-1	26	ENSBTAT00000026896	504377	0.191306	4.74536	4.73317	0.0295863	0.394251
ENSBTAG00000000025	BT.51816	ras-related protein Rab-6A [Source:RefSeq peptide;Acc:NP_001180044]	protein_coding	53936927	54027857	-1	15	ENSBTAT00000000027	616537	0.133178	7.40461	4.72203	0.0297786	0.395286
ENSBTAG00000003668	CXORF57	Uncharacterized protein [Source:UniProtKB/TrEMBL;Acc:E1BEZ6]	protein_coding	56957339	57056386	-1	X	ENSBTAT00000004781	511907	0.230929	4.96595	4.71864	0.0298374	0.395286
ENSBTAG00000007357	BT.17704	chondroitin sulfate synthase 1 precursor [Source:RefSeq peptide;Acc:NP_001178086]	protein_coding	5435702	5525361	1	21	ENSBTAT00000009678	281690	0.161932	5.95549	4.70035	0.0301565	0.396471
ENSBTAG00000020852	SLC16A11	Uncharacterized protein [Source:UniProtKB/TrEMBL;Acc:F1MYE3]	protein_coding	27459410	27461845	-1	19	ENSBTAT00000065352, ENSBTAT00000045268	618274	0.438592	1.00312	4.69924	0.030176	0.396471
ENSBTAG00000015604	ZNF385A	zinc finger protein 385A [Source:RefSeq peptide;Acc:NP_001192930]	protein_coding	25807926	25823618	1	5	ENSBTAT00000038564	540045	0.216188	4.88504	4.69358	0.0302754	0.396471
ENSBTAG00000007865	GNPDA1	Glucosamine-6-phosphate isomerase 1 [Source:UniProtKB/Swiss-Prot;Acc:A4FV08]	protein_coding	54748005	54759289	-1	7	ENSBTAT00000010347	522919	0.172455	5.71543	4.69306	0.0302846	0.396471
ENSBTAG00000033412	B3GALTL	Uncharacterized protein [Source:UniProtKB/TrEMBL;Acc:F1MKA0]	protein_coding	29661280	29726355	-1	12	ENSBTAT00000047526	509511	0.432047	0.850872	4.69069	0.0303265	0.396471
ENSBTAG00000003935	RECS1	transmembrane BAX inhibitor motif-containing protein 1 [Source:RefSeq peptide;Acc:NP_991367]	protein_coding	107023827	107041372	-1	2	ENSBTAT00000005137	404134	0.278486	5.52482	4.67117	0.030673	0.398034
ENSBTAG00000012975	VDAC2	Voltage-dependent anion-selective channel protein 2 [Source:UniProtKB/Swiss-Prot;Acc:P68002]	protein_coding	31154552	31168822	1	28	ENSBTAT00000017251	282120	0.164049	6.2766	4.66499	0.0307837	0.398034
ENSBTAG00000043971	NOTCH3	Uncharacterized protein [Source:UniProtKB/TrEMBL;Acc:E1BPT8]	protein_coding	8930803	8970307	1	7	ENSBTAT00000060960	789485	0.320995	3.01625	4.66324	0.0308151	0.398034
ENSBTAG00000016005	PPP3CA	Serine/threonine-protein phosphatase 2B catalytic subunit alpha isoform [Source:UniProtKB/Swiss-Prot;Acc:P48452]	protein_coding	24812682	25136247	1	6	ENSBTAT00000021305, ENSBTAT00000056385	286852	0.18218	6.16209	4.64934	0.0310655	0.399685
ENSBTAG00000021338	OAF	Uncharacterized protein [Source:UniProtKB/TrEMBL;Acc:E1BLL9]	protein_coding	31312383	31330638	1	15	ENSBTAT00000028443	514557	0.833045	0.0267354	4.63866	0.0312593	0.40072
ENSBTAG00000025335			pseudogene	73529506	73529964	1	11	ENSBTAT00000035548	NA	0.545084	3.82038	4.63676	0.031294	0.40072
ENSBTAG00000017801	ATP6AP2	renin receptor [Source:RefSeq peptide;Acc:NP_001091491]	protein_coding	108396797	108424821	-1	X	ENSBTAT00000023668	513520	0.142038	8.0127	4.63507	0.0313249	0.40072
ENSBTAG00000034995	ITPRIPL1	Uncharacterized protein [Source:UniProtKB/TrEMBL;Acc:F1MLM6]	protein_coding	2394759	2396426	1	11	ENSBTAT00000049472	539436	0.28798	4.5794	4.63471	0.0313314	0.40072
ENSBTAG00000019486	CLDN12	Claudin-12 [Source:UniProtKB/Swiss-Prot;Acc:Q0IIL2]	protein_coding	7666828	7681085	1	4	ENSBTAT00000025950	538709	0.502779	0.985612	4.63259	0.0313702	0.400802
ENSBTAG00000004258	EEF2	Elongation factor 2 [Source:UniProtKB/Swiss-Prot;Acc:Q3SYU2]	protein_coding	21252438	21261327	1	7	ENSBTAT00000005581	281138	0.139551	10.2336	4.62991	0.0314193	0.400865
ENSBTAG00000012391	FAM63B	Protein FAM63B [Source:UniProtKB/Swiss-Prot;Acc:Q2KI23]	protein_coding	51500301	51570991	-1	10	ENSBTAT00000016444	524749	0.217793	3.71354	4.62737	0.0314657	0.400865
ENSBTAG00000003794	BT.72155	Guanine nucleotide-binding protein G(o) subunit alpha [Source:UniProtKB/Swiss-Prot;Acc:P08239]	protein_coding	24338466	24519487	-1	18	ENSBTAT00000033660	281792	0.214422	3.69169	4.62703	0.0314721	0.400865
ENSBTAG00000001257	AGTPBP1	Uncharacterized protein [Source:UniProtKB/TrEMBL;Acc:F1MKS6]	protein_coding	80235083	80392851	-1	8	ENSBTAT00000001662	NA	0.202215	4.23361	4.60764	0.0318299	0.402529
ENSBTAG00000035030	TMED7	transmembrane emp24 domain-containing protein 7 precursor [Source:RefSeq peptide;Acc:NP_001098966]	protein_coding	4409118	4418520	-1	10	ENSBTAT00000049503	100125926	0.188985	5.95175	4.60017	0.0319687	0.403463
ENSBTAG00000000880	MGC133692	uncharacterized protein C6orf72 homolog precursor [Source:RefSeq peptide;Acc:NP_001033598]	protein_coding	87948484	87963094	1	9	ENSBTAT00000001170	506714	0.173453	6.01153	4.59604	0.0320458	0.403484
ENSBTAG00000003408	IGKC	Uncharacterized protein [Source:UniProtKB/TrEMBL;Acc:F1MH40]	protein_coding	47104435	47174623	1	11	ENSBTAT00000045349, ENSBTAT00000031540	NA	0.365371	7.9727	4.59588	0.032049	0.403484
ENSBTAG00000015801	EFNB1	ephrin-B1 precursor [Source:RefSeq peptide;Acc:NP_001073768]	protein_coding	86944028	86956186	-1	X	ENSBTAT00000020985	534413	0.265348	2.63694	4.59486	0.0320679	0.403484
ENSBTAG00000003752	SLC25A24	Calcium-binding mitochondrial carrier protein SCaMC-1 [Source:UniProtKB/Swiss-Prot;Acc:A5PJZ1]	protein_coding	35152469	35210446	1	3	ENSBTAT00000004885	534742	0.165782	5.67268	4.58722	0.0322112	0.403788
ENSBTAG00000019834	ARL15	ADP-ribosylation factor-like protein 15 [Source:UniProtKB/Swiss-Prot;Acc:Q5EA19]	protein_coding	24955390	25026808	1	20	ENSBTAT00000026428	534329	0.548706	0.852883	4.58691	0.0322171	0.403788
ENSBTAG00000046786	UQCRFS1	cytochrome b-c1 complex subunit Rieske, mitochondrial precursor [Source:RefSeq peptide;Acc:NP_777238]	protein_coding	1021248	1026029	-1	18	ENSBTAT00000066053	287020	0.179559	6.16808	4.58629	0.0322288	0.403788
ENSBTAG00000016829	ZBTB22	Uncharacterized protein [Source:UniProtKB/TrEMBL;Acc:F1MLP0]	protein_coding	7426487	7428391	-1	23	ENSBTAT00000022387	538456	0.255107	3.03725	4.57375	0.0324654	0.405197
ENSBTAG00000014947	BT.64781	tyrosine-protein phosphatase non-receptor type 13 [Source:RefSeq peptide;Acc:NP_777015]	protein_coding	103374250	103511357	1	6	ENSBTAT00000055276	282333	0.862962	-0.342387	4.56157	0.0326971	0.405505
ENSBTAG00000036078	EMP1	Uncharacterized protein [Source:UniProtKB/TrEMBL;Acc:E1BI85]	protein_coding	97081921	97101600	-1	5	ENSBTAT00000050559	786490	0.375688	3.47284	4.55758	0.0327733	0.405505
ENSBTAG00000012708	BT.19231	neuroserpin precursor [Source:RefSeq peptide;Acc:NP_001179167]	protein_coding	100456488	100539394	-1	1	ENSBTAT00000016890	509976	0.20468	4.0872	4.55377	0.0328463	0.405505
ENSBTAG00000019146	BT.37641	oxysterol-binding protein 2 [Source:RefSeq peptide;Acc:NP_001179181]	protein_coding	71771703	71894872	1	17	ENSBTAT00000025485	510311	0.190836	3.77023	4.55319	0.0328575	0.405505
ENSBTAG00000001592	INSIG1	Insulin-induced gene 1 protein [Source:UniProtKB/Swiss-Prot;Acc:A0JNC3]	protein_coding	117906798	117920021	1	4	ENSBTAT00000002084	511899	0.187244	5.10663	4.54615	0.0329928	0.405611
ENSBTAG00000014546	BT.49447	C-type lectin domain family 7 member A [Source:RefSeq peptide;Acc:NP_001027022]	protein_coding	100280955	100295523	1	5	ENSBTAT00000019331, ENSBTAT00000019330	532865	0.446475	2.59231	4.54344	0.0330451	0.405611
ENSBTAG00000004736	GRB2	growth factor receptor-bound protein 2 [Source:RefSeq peptide;Acc:NP_001029802]	protein_coding	56754112	56818424	1	19	ENSBTAT00000006216	535298	0.128299	7.57229	4.54254	0.0330624	0.405611
ENSBTAG00000003953		Uncharacterized protein [Source:UniProtKB/TrEMBL;Acc:E1BGQ4]	protein_coding	39006993	39014435	1	25	ENSBTAT00000005167	100850992	0.339977	2.26315	4.53403	0.0332272	0.405611
ENSBTAG00000002240	GPR18	N-arachidonyl glycine receptor [Source:UniProtKB/Swiss-Prot;Acc:Q3T0E9]	protein_coding	80095128	80098875	-1	12	ENSBTAT00000007469	540038	0.241856	4.15585	4.528	0.0333447	0.405611
ENSBTAG00000046854	BT.89235	Uncharacterized protein [Source:UniProtKB/TrEMBL;Acc:G3MYC2]	protein_coding	62392321	62392881	-1	1	ENSBTAT00000065808	NA	0.545687	0.627271	4.52273	0.0334475	0.405611
ENSBTAG00000008131	BT.46389	E3 ubiquitin-protein ligase RNF115 [Source:RefSeq peptide;Acc:NP_001069776]	protein_coding	21639998	21705577	1	3	ENSBTAT00000010691	614061	0.166018	5.06643	4.52092	0.0334829	0.405611
ENSBTAG00000012995	CCDC109B	coiled-coil domain-containing protein 109B [Source:RefSeq peptide;Acc:NP_001068639]	protein_coding	16870832	16966187	-1	6	ENSBTAT00000017276	504728	0.207533	5.02117	4.51957	0.0335093	0.405611
ENSBTAG00000019722	GUCY2C	heat-stable enterotoxin receptor precursor [Source:RefSeq peptide;Acc:NP_776972]	protein_coding	95605339	95670749	1	5	ENSBTAT00000026286	282244	0.319054	1.79289	4.51951	0.0335105	0.405611
ENSBTAG00000038438		Uncharacterized protein [Source:UniProtKB/TrEMBL;Acc:G3MZL6]	protein_coding	36757276	36758438	-1	10	ENSBTAT00000057464	NA	0.288673	2.48184	4.51871	0.0335261	0.405611
ENSBTAG00000000317	BT.105291	C-Jun-amino-terminal kinase-interacting protein 1 [Source:RefSeq peptide;Acc:NP_001095978]	protein_coding	76794436	76813776	1	15	ENSBTAT00000000419	524806	0.449082	0.776078	4.51729	0.0335539	0.405611
ENSBTAG00000004603	PHC2	polyhomeotic-like protein 2 [Source:RefSeq peptide;Acc:NP_001179837]	protein_coding	121176035	121225724	1	2	ENSBTAT00000006041	537511	0.184234	4.91656	4.51607	0.033578	0.405611
ENSBTAG00000012380	HK1	hexokinase-1 [Source:RefSeq peptide;Acc:NP_001012686]	protein_coding	25854741	25925054	1	28	ENSBTAT00000047248, ENSBTAT00000016432	281771, 280817	0.141317	6.5485	4.5146	0.0336067	0.405611
ENSBTAG00000002586	BT.75685	transcription factor 12 [Source:RefSeq peptide;Acc:NP_001071353]	protein_coding	53089215	53481049	-1	10	ENSBTAT00000035927	509039	0.1792	6.81984	4.50844	0.033728	0.406325
ENSBTAG00000013387	CHMP4B	charged multivesicular body protein 4b [Source:RefSeq peptide;Acc:NP_001121978]	protein_coding	63817040	63849782	1	13	ENSBTAT00000017812	100847703, 100850198, 616164	0.152048	6.53506	4.50809	0.0337348	0.406325
ENSBTAG00000006201	DTWD1	DTW domain-containing protein 1 [Source:RefSeq peptide;Acc:NP_001091589]	protein_coding	60913315	60924152	-1	10	ENSBTAT00000008144	540840	0.177756	4.13307	4.50365	0.0338226	0.406592
ENSBTAG00000032609			pseudogene	10535554	10536828	1	13	ENSBTAT00000046284	100851662	0.192076	5.50506	4.49704	0.0339535	0.407376
ENSBTAG00000017753	APP	Amyloid beta A4 protein Soluble APP-beta CTF-alpha Beta-amyloid protein 42 Beta-amyloid protein 40 Gamma-secretase C-terminal fragment 59 Gamma-secretase C-terminal fragment 57 [Source:UniProtKB/Swiss-Prot;Acc:Q28053]	protein_coding	9607382	9921004	1	1	ENSBTAT00000049004	280722	0.218866	6.22282	4.49247	0.0340446	0.407838
ENSBTAG00000003757	DNAJA2	DnaJ homolog subfamily A member 2 [Source:UniProtKB/Swiss-Prot;Acc:Q2HJ94]	protein_coding	15431046	15442609	-1	18	ENSBTAT00000004890	360006	0.143749	6.96177	4.4909	0.0340758	0.407838
ENSBTAG00000046690		Uncharacterized protein [Source:UniProtKB/TrEMBL;Acc:G3MYK6]	protein_coding	35101143	35101808	-1	18	ENSBTAT00000065618	NA	0.187134	4.47735	4.48707	0.0341523	0.408182
ENSBTAG00000018382	BT.87402	Spermine synthase [Source:UniProtKB/Swiss-Prot;Acc:Q3SZA5]	protein_coding	128561586	128591569	-1	X	ENSBTAT00000024458	615950	0.144108	6.03586	4.48016	0.0342904	0.408749
ENSBTAG00000011373	MAML3	Uncharacterized protein [Source:UniProtKB/TrEMBL;Acc:F1N778]	protein_coding	18144415	18325277	1	17	ENSBTAT00000061508	540588	0.345223	4.77731	4.4719	0.0344567	0.409846
ENSBTAG00000022314	EMD	emerin [Source:RefSeq peptide;Acc:NP_976237]	protein_coding	40341311	40343613	1	X	ENSBTAT00000030192, ENSBTAT00000054439	399681	0.201627	5.51538	4.45608	0.0347773	0.413264
ENSBTAG00000005678	AACS	acetoacetyl-CoA synthetase [Source:RefSeq peptide;Acc:NP_001157401]	protein_coding	52974078	53027510	-1	17	ENSBTAT00000007459	505842	0.174113	3.98592	4.44546	0.0349942	0.413995
ENSBTAG00000011959	BT.31596	probable G-protein coupled receptor 19 [Source:RefSeq peptide;Acc:NP_001094684]	protein_coding	97612241	97635127	1	5	ENSBTAT00000015870	540647	0.474022	1.04917	4.44521	0.0349992	0.413995
ENSBTAG00000001510	CDK17	Uncharacterized protein [Source:UniProtKB/TrEMBL;Acc:F1MN42]	protein_coding	60897636	61006980	-1	5	ENSBTAT00000001977	539655	0.256973	5.76494	4.44183	0.0350687	0.413995
ENSBTAG00000016077	ZNF317	Uncharacterized protein [Source:UniProtKB/TrEMBL;Acc:E1BAK2]	protein_coding	14734733	14747553	1	7	ENSBTAT00000021396	506859	0.217211	4.89019	4.43873	0.0351324	0.413995
ENSBTAG00000006155	CCRL2	Chemokine C-C motif receptor-like 2 [Source:UniProtKB/Swiss-Prot;Acc:Q0II78]	protein_coding	53567797	53569696	-1	22	ENSBTAT00000008096	515976	0.59005	3.2034	4.4387	0.035133	0.413995
ENSBTAG00000019950	GRPEL2	GrpE protein homolog 2, mitochondrial [Source:UniProtKB/Swiss-Prot;Acc:Q0P5N5]	protein_coding	62740774	62749742	1	7	ENSBTAT00000026575	514599	0.186917	4.80553	4.43866	0.0351339	0.413995
ENSBTAG00000006492	BT.25341	phosphatidylinositol 4-kinase type 2-beta [Source:RefSeq peptide;Acc:NP_001095534]	protein_coding	46355300	46391439	1	6	ENSBTAT00000047316	521790	0.154048	6.07302	4.4384	0.0351392	0.413995
ENSBTAG00000004547	OLR1	oxidized low-density lipoprotein receptor 1 [Source:RefSeq peptide;Acc:NP_776557]	protein_coding	100244332	100255640	1	5	ENSBTAT00000005975	281368	0.457725	5.34499	4.43041	0.0353041	0.414495
ENSBTAG00000026753	BT.66847	C-X-C chemokine receptor type 2 [Source:RefSeq peptide;Acc:NP_776785]	protein_coding	106936887	106940905	-1	2	ENSBTAT00000038197	281863	0.455702	6.40824	4.42987	0.0353152	0.414495
ENSBTAG00000026971	BT.91218	sororin [Source:RefSeq peptide;Acc:NP_001069738]	protein_coding	43943684	43960477	-1	29	ENSBTAT00000045602	613318	0.297591	1.98384	4.41638	0.0355955	0.416995
ENSBTAG00000025516	BT.38185	guanine nucleotide-binding protein-like 1 [Source:RefSeq peptide;Acc:NP_001096742]	protein_coding	28224609	28231251	1	23	ENSBTAT00000035886	532528	0.180459	3.99521	4.41231	0.0356805	0.417203
ENSBTAG00000011087	ARID2	Uncharacterized protein [Source:UniProtKB/TrEMBL;Acc:F1N463]	protein_coding	34488354	34583315	-1	5	ENSBTAT00000014719	517876	0.301849	6.58919	4.40862	0.0357578	0.417713
ENSBTAG00000012447	BT.101937	serine/threonine-protein phosphatase PP1-beta catalytic subunit [Source:RefSeq peptide;Acc:NP_001029825]	protein_coding	70961032	70997556	-1	11	ENSBTAT00000016514	538829	0.138796	8.52709	4.40639	0.0358045	0.417865
ENSBTAG00000023106	SETMAR	histone-lysine N-methyltransferase SETMAR [Source:RefSeq peptide;Acc:NP_001077195]	protein_coding	140923414	140933074	-1	1	ENSBTAT00000030356	534913	0.250406	3.77047	4.39848	0.0359709	0.418234
ENSBTAG00000034871		Uncharacterized protein [Source:UniProtKB/TrEMBL;Acc:F1ML34]	protein_coding	7523816	7526444	1	22	ENSBTAT00000039410	NA	0.189114	3.74258	4.39308	0.0360851	0.418776
ENSBTAG00000004425	BBS10	Uncharacterized protein [Source:UniProtKB/TrEMBL;Acc:F1MTM5]	protein_coding	5813257	5816003	-1	5	ENSBTAT00000057299	538638	0.498523	1.26292	4.38741	0.0362053	0.418974
ENSBTAG00000005144	BT.45215	patatin-like phospholipase domain-containing protein 2 [Source:RefSeq peptide;Acc:NP_001039470]	protein_coding	50742386	50747161	-1	29	ENSBTAT00000029870	508493	0.210836	3.71894	4.38119	0.0363377	0.419011
ENSBTAG00000006175	KDM5B	Uncharacterized protein [Source:UniProtKB/TrEMBL;Acc:F1MUR2]	protein_coding	55241513	55282607	-1	16	ENSBTAT00000028871	540633	0.226746	6.47022	4.38099	0.0363418	0.419011
ENSBTAG00000008442	NSF	Uncharacterized protein [Source:UniProtKB/TrEMBL;Acc:F1MZU2]	protein_coding	46081986	46228565	-1	19	ENSBTAT00000011107, ENSBTAT00000063067	504457	0.238439	5.52998	4.37583	0.0364521	0.419617
ENSBTAG00000039981			pseudogene	49070190	49071859	-1	11	ENSBTAT00000053229	NA	0.258941	2.63172	4.37537	0.0364619	0.419617
ENSBTAG00000004735	BT.60810	G1/S-specific cyclin-E1 [Source:RefSeq peptide;Acc:NP_001179705]	protein_coding	40565286	40574820	1	18	ENSBTAT00000006215	533526	0.381627	3.48207	4.36148	0.0367605	0.421833
ENSBTAG00000007434	CD300LG	CMRF35-like molecule 9 [Source:UniProtKB/Swiss-Prot;Acc:A5D7B2]	protein_coding	44356959	44368596	1	19	ENSBTAT00000009774	615388	0.503768	0.797019	4.35954	0.0368021	0.421833
ENSBTAG00000004368	BT.105181	nuclear factor of activated T-cells, cytoplasmic 3 [Source:RefSeq peptide;Acc:NP_001179760]	protein_coding	35640709	35732176	1	18	ENSBTAT00000005727	541127	0.245479	7.43956	4.35251	0.0369544	0.42266
ENSBTAG00000009770	GPD2	Glycerol-3-phosphate dehydrogenase, mitochondrial [Source:UniProtKB/Swiss-Prot;Acc:A6QLU1]	protein_coding	39765206	39912916	-1	2	ENSBTAT00000012886	504948	0.286657	4.39862	4.34419	0.0371354	0.42324
ENSBTAG00000006646	HRMT1L2	protein arginine N-methyltransferase 1 [Source:RefSeq peptide;Acc:NP_001015624]	protein_coding	56534833	56545053	1	18	ENSBTAT00000008734	520388	0.162006	6.40174	4.34186	0.0371862	0.42324
ENSBTAG00000002041	SASH3	SAM and SH3 domain-containing protein 3 [Source:UniProtKB/Swiss-Prot;Acc:A0JN71]	protein_coding	13681411	13695769	1	X	ENSBTAT00000002645	534137	0.136299	7.8139	4.33911	0.0372463	0.423536
ENSBTAG00000031335	BRE	BRCA1-A complex subunit BRE [Source:UniProtKB/Swiss-Prot;Acc:A6QQW8]	protein_coding	71403125	71826561	-1	11	ENSBTAT00000044402	614152	0.148465	5.27626	4.33373	0.0373644	0.424101
ENSBTAG00000020757	PCBP2	poly(rC)-binding protein 2 [Source:RefSeq peptide;Acc:NP_001029883]	protein_coding	26702879	26723947	-1	5	ENSBTAT00000027662	540653	0.129546	8.56636	4.32878	0.0374732	0.424559
ENSBTAG00000007725	ARF1	ADP-ribosylation factor 1 [Source:UniProtKB/Swiss-Prot;Acc:P84080]	protein_coding	2913860	2931918	-1	7	ENSBTAT00000010159	338058	0.197355	6.51009	4.31782	0.0377153	0.425646
ENSBTAG00000012529	IFNG	Interferon gamma [Source:UniProtKB/Swiss-Prot;Acc:P07353]	protein_coding	45830158	45834981	1	5	ENSBTAT00000016634	281237	0.818353	-0.184806	4.30791	0.0379355	0.426737
ENSBTAG00000012277	SRRD	Uncharacterized protein [Source:UniProtKB/TrEMBL;Acc:E1BFS3]	protein_coding	68396102	68420240	1	17	ENSBTAT00000016280, ENSBTAT00000065416	615429	0.266322	2.37051	4.30751	0.0379444	0.426737
ENSBTAG00000007512	PLA2G15	Group XV phospholipase A2 [Source:UniProtKB/Swiss-Prot;Acc:Q8WMP9]	protein_coding	35747167	35760966	1	18	ENSBTAT00000009888	282271	0.281	2.61476	4.29767	0.0381647	0.427687
ENSBTAG00000008721	MANSC1	MANSC domain-containing protein 1 precursor [Source:RefSeq peptide;Acc:NP_001069060]	protein_coding	97925815	97949862	1	5	ENSBTAT00000011489	512999	0.310362	3.05676	4.29141	0.0383055	0.427953
ENSBTAG00000011224	CITED2	Cbp/p300-interacting transactivator 2 [Source:UniProtKB/Swiss-Prot;Acc:Q0VCT9]	protein_coding	78071006	78073397	-1	9	ENSBTAT00000014907	521378	0.220468	6.17706	4.29055	0.0383247	0.427953
ENSBTAG00000008800	XKR8	Uncharacterized protein [Source:UniProtKB/TrEMBL;Acc:E1BD69]	protein_coding	125975898	125982957	-1	2	ENSBTAT00000011592	514365	0.419739	2.74209	4.28499	0.0384502	0.428584
ENSBTAG00000047739	TSC22D1	TSC22 domain family protein 1 [Source:UniProtKB/Swiss-Prot;Acc:Q3MHL6]	protein_coding	14722213	14725630	-1	12	ENSBTAT00000025431	510359	0.215618	3.98104	4.28188	0.0385208	0.428985
ENSBTAG00000046649	SGPP2	Uncharacterized protein [Source:UniProtKB/TrEMBL;Acc:G3MXX9]	protein_coding	111402467	111492915	1	2	ENSBTAT00000064756	100337041	0.697731	0.402608	4.27999	0.0385635	0.429075
ENSBTAG00000010660	CACNA1C	Uncharacterized protein [Source:UniProtKB/TrEMBL;Acc:F1N5T3]	protein_coding	109152548	109417890	1	5	ENSBTAT00000014104, ENSBTAT00000063537	NA	0.588479	0.474415	4.2732	0.038718	0.429542
ENSBTAG00000011209	SYT11	synaptotagmin-11 [Source:RefSeq peptide;Acc:NP_001092641]	protein_coding	14926783	14946170	-1	3	ENSBTAT00000014885	618177	0.260364	4.35348	4.27278	0.0387275	0.429542
ENSBTAG00000016060	CREM	cAMP-responsive element modulator [Source:UniProtKB/Swiss-Prot;Acc:Q1LZH5]	protein_coding	18496784	18563503	-1	13	ENSBTAT00000021381, ENSBTAT00000055517	540605	0.417015	5.21374	4.27082	0.0387722	0.429542
ENSBTAG00000039630	TMED2	transmembrane emp24 domain-containing protein 2 precursor [Source:RefSeq peptide;Acc:NP_001153290]	protein_coding	54330421	54338333	-1	17	ENSBTAT00000029669	100140040	0.190191	7.08404	4.26537	0.0388969	0.429883
ENSBTAG00000019526	BT.93597	CKLF-like MARVEL transmembrane domain-containing protein 6 [Source:RefSeq peptide;Acc:NP_001030238]	protein_coding	7001971	7024065	-1	22	ENSBTAT00000026019	508881	0.115817	8.78628	4.26156	0.0389841	0.429883
ENSBTAG00000047529	VL1X	Uncharacterized protein [Source:UniProtKB/TrEMBL;Acc:G5E5V1]	protein_coding	72849360	72849927	-1	17	ENSBTAT00000032988	NA	0.338091	5.02433	4.25707	0.0390873	0.429883
ENSBTAG00000002076	STAU2	double-stranded RNA-binding protein Staufen homolog 2 [Source:RefSeq peptide;Acc:NP_001096783]	protein_coding	38927061	39070664	-1	14	ENSBTAT00000002684	100125233	0.32609	2.60918	4.25481	0.0391394	0.429883
ENSBTAG00000015591	BT.105440	sequestosome-1 [Source:RefSeq peptide;Acc:NP_788814]	protein_coding	1334566	1346051	-1	7	ENSBTAT00000020709	100335559, 338045	0.165267	8.98745	4.25418	0.0391538	0.429883
ENSBTAG00000017469	CCDC88A	girdin [Source:RefSeq peptide;Acc:NP_001193138]	protein_coding	37867045	37981414	-1	11	ENSBTAT00000033104, ENSBTAT00000064674	533248	0.309352	7.23829	4.25353	0.0391688	0.429883
ENSBTAG00000023847	IKZF5	Zinc finger protein Pegasus [Source:UniProtKB/Swiss-Prot;Acc:A4IFJ6]	protein_coding	43118090	43134286	-1	26	ENSBTAT00000032752	531250	0.213936	5.38738	4.25241	0.0391948	0.429883
ENSBTAG00000003907	TSPAN14	tetraspanin-14 [Source:RefSeq peptide;Acc:NP_001039913]	protein_coding	36077428	36109014	1	28	ENSBTAT00000005102	539055	0.16174	6.03468	4.24663	0.0393282	0.429883
ENSBTAG00000014792	MAP4K5	mitogen-activated protein kinase kinase kinase kinase 5 [Source:RefSeq peptide;Acc:NP_001178057]	protein_coding	43357139	43484579	-1	10	ENSBTAT00000019681	781335	0.259463	4.29276	4.2466	0.039329	0.429883
ENSBTAG00000014761	PGA	pepsin A preproprotein [Source:RefSeq peptide;Acc:NP_001001600]	protein_coding	40456336	40466766	1	29	ENSBTAT00000019640	414350	0.392148	2.88539	4.24646	0.0393322	0.429883
ENSBTAG00000001814	PLXND1	Uncharacterized protein [Source:UniProtKB/TrEMBL;Acc:F1N4C5]	protein_coding	56774467	56824220	1	22	ENSBTAT00000002375	781625	0.296371	4.21829	4.24415	0.0393857	0.429883
ENSBTAG00000038960	BT.92696	Uncharacterized protein [Source:UniProtKB/TrEMBL;Acc:E1BFQ3]	protein_coding	106536503	106537046	1	4	ENSBTAT00000055640	NA	0.473282	0.659311	4.24062	0.0394678	0.429883
ENSBTAG00000012417	C15H11orf46	ARF7 effector protein [Source:UniProtKB/Swiss-Prot;Acc:Q5EA92]	protein_coding	61834229	61847775	1	15	ENSBTAT00000044657	523894	0.225029	6.14688	4.23145	0.0396815	0.42992
ENSBTAG00000000090	SEC31B	protein transport protein Sec31B [Source:RefSeq peptide;Acc:NP_001179090]	protein_coding	21248525	21280208	-1	26	ENSBTAT00000000099	507880	0.282781	2.45841	4.22984	0.0397192	0.42992
ENSBTAG00000013773	PKP4	plakophilin-4 [Source:RefSeq peptide;Acc:NP_001178420]	protein_coding	37815459	37929695	-1	2	ENSBTAT00000018330	281406	0.214787	3.7068	4.22021	0.0399453	0.42992
ENSBTAG00000039326	BT.38428	Uncharacterized protein [Source:UniProtKB/TrEMBL;Acc:F1MU80]	protein_coding	45312387	45348035	-1	23	ENSBTAT00000055064	520336	0.346119	2.42863	4.21968	0.0399578	0.42992
ENSBTAG00000000562	TOMM20	Mitochondrial import receptor subunit TOM20 homolog [Source:UniProtKB/Swiss-Prot;Acc:A6H7B1]	protein_coding	7926960	7941655	-1	28	ENSBTAT00000000733	781575	0.202633	5.46978	4.20858	0.0402199	0.42992
ENSBTAG00000012442	CATB	Cathepsin B Cathepsin B light chain Cathepsin B heavy chain [Source:UniProtKB/Swiss-Prot;Acc:P07688]	protein_coding	7414945	7423429	1	8	ENSBTAT00000036795	281105	0.197429	9.11518	4.20571	0.0402882	0.42992
ENSBTAG00000001926	RAD23B	UV excision repair protein RAD23 homolog B [Source:UniProtKB/Swiss-Prot;Acc:Q29RK4]	protein_coding	98681864	98726100	1	8	ENSBTAT00000002506	530189	0.223461	8.11074	4.20518	0.0403007	0.42992
ENSBTAG00000012501	FTO	alpha-ketoglutarate-dependent dioxygenase FTO [Source:RefSeq peptide;Acc:NP_001091611]	protein_coding	22118201	22541532	1	18	ENSBTAT00000016588	618622	0.169444	4.92981	4.19675	0.0405016	0.42992
ENSBTAG00000005852	KLF8	Uncharacterized protein [Source:UniProtKB/TrEMBL;Acc:G5E575]	protein_coding	98764052	98853465	1	X	ENSBTAT00000007694	525558	0.408812	1.5989	4.19619	0.0405149	0.42992
ENSBTAG00000009917	PIP5K1B	Uncharacterized protein [Source:UniProtKB/TrEMBL;Acc:F1N7M1]	protein_coding	45219434	45354500	1	8	ENSBTAT00000036688	537654	0.284064	3.8512	4.19398	0.0405678	0.42992
ENSBTAG00000010349	IL1A	Interleukin-1 alpha [Source:UniProtKB/Swiss-Prot;Acc:P08831]	protein_coding	46349422	46360402	-1	11	ENSBTAT00000013665	281250	1.37021	4.76178	4.19294	0.0405927	0.42992
ENSBTAG00000019794	SYPL1	synaptophysin-like protein 1 [Source:RefSeq peptide;Acc:NP_001103558]	protein_coding	47423619	47453580	-1	4	ENSBTAT00000026372	615728	0.136243	7.48763	4.19275	0.0405973	0.42992
ENSBTAG00000040384	POLR2M	DNA-directed RNA polymerase II subunit GRINL1A [Source:UniProtKB/Swiss-Prot;Acc:Q17QE3]	protein_coding	52648527	52655730	-1	10	ENSBTAT00000063904, ENSBTAT00000002841	100125877	0.178278	5.30032	4.18658	0.0407453	0.42992
ENSBTAG00000005647	GPR132	Uncharacterized protein [Source:UniProtKB/TrEMBL;Acc:G3X6J0]	protein_coding	71077800	71078924	-1	21	ENSBTAT00000007420	539146	0.322978	3.34525	4.18453	0.0407944	0.42992
ENSBTAG00000021021	C15ORF39	Uncharacterized protein [Source:UniProtKB/TrEMBL;Acc:E1BCK2]	protein_coding	33934615	33939819	-1	21	ENSBTAT00000027992	784903	0.320549	5.18894	4.18128	0.0408729	0.42992
ENSBTAG00000021752	DNAJB4	DnaJ homolog subfamily B member 4 [Source:UniProtKB/Swiss-Prot;Acc:Q2KIT4]	protein_coding	66923000	66931737	-1	3	ENSBTAT00000028994	541274	0.230064	3.52444	4.17949	0.040916	0.42992
ENSBTAG00000023179	TRIB1	tribbles homolog 1 [Source:RefSeq peptide;Acc:NP_001094575]	protein_coding	16353388	16361545	-1	14	ENSBTAT00000031530	521857	0.401894	7.17146	4.17948	0.0409162	0.42992
ENSBTAG00000015094	VNN1	Pantetheinase [Source:UniProtKB/Swiss-Prot;Acc:Q58CQ9]	protein_coding	71833315	71851906	-1	9	ENSBTAT00000020086	526704	0.376586	5.09763	4.17905	0.0409266	0.42992
ENSBTAG00000046990	C21H14orf142	Uncharacterized protein C14orf142 homolog [Source:UniProtKB/Swiss-Prot;Acc:P0C8B3]	protein_coding	58416951	58424787	-1	21	ENSBTAT00000063539	505131	0.185154	4.78155	4.17253	0.0410843	0.430483
ENSBTAG00000006561	RASGEF1B	Ras-GEF domain-containing family member 1B [Source:UniProtKB/Swiss-Prot;Acc:A4IFE4]	protein_coding	97988424	98026691	-1	6	ENSBTAT00000045329	506971	0.458463	6.09685	4.16461	0.041277	0.431075
ENSBTAG00000005905	TOPORS	E3 ubiquitin-protein ligase Topors [Source:RefSeq peptide;Acc:NP_001179507]	protein_coding	11391203	11401136	1	8	ENSBTAT00000048966	523321	0.16602	7.71603	4.16403	0.041291	0.431075
ENSBTAG00000010300	BT.91596	Uncharacterized protein [Source:UniProtKB/TrEMBL;Acc:E1B780]	protein_coding	83370102	83441467	1	4	ENSBTAT00000052208, ENSBTAT00000013603	NA	0.223706	7.23107	4.16307	0.0413145	0.431075
ENSBTAG00000008224	PAIP2	Polyadenylate-binding protein-interacting protein 2 [Source:UniProtKB/Swiss-Prot;Acc:Q3ZC67]	protein_coding	52252774	52270426	1	7	ENSBTAT00000010815	536619	0.148176	8.23537	4.15753	0.0414497	0.432092
ENSBTAG00000013524	CMIP	Uncharacterized protein [Source:UniProtKB/TrEMBL;Acc:F1N6D6]	protein_coding	8210815	8289563	1	18	ENSBTAT00000017983	782414	0.180193	5.97418	4.15225	0.0415793	0.432383
ENSBTAG00000032812		Uncharacterized protein [Source:UniProtKB/TrEMBL;Acc:E1BAB3]	protein_coding	45039060	45039371	-1	14	ENSBTAT00000046579	786431	0.370983	3.67216	4.14495	0.041759	0.433162
ENSBTAG00000003602	RBPJ	Recombining binding protein suppressor of hairless [Source:UniProtKB/Swiss-Prot;Acc:Q3SZ41]	protein_coding	47318340	47429147	1	6	ENSBTAT00000004696	767928	0.238718	6.38578	4.13022	0.0421238	0.435467
ENSBTAG00000013612	MBLAC2	Metallo-beta-lactamase domain-containing protein 2 [Source:UniProtKB/Swiss-Prot;Acc:A5PJT0]	protein_coding	92366907	92391409	-1	7	ENSBTAT00000018096	537692	0.242643	2.86525	4.12749	0.0421918	0.435467
ENSBTAG00000025853	HOMER1	Homer protein homolog 1 [Source:UniProtKB/Swiss-Prot;Acc:Q2KJ56]	protein_coding	10350692	10484916	-1	10	ENSBTAT00000017647	535311	0.258375	4.36007	4.12387	0.0422823	0.435503
ENSBTAG00000012545	CASC4	Protein CASC4 [Source:UniProtKB/Swiss-Prot;Acc:A2VE10]	protein_coding	103802803	103891475	1	10	ENSBTAT00000057473	540780	0.158675	6.68968	4.12173	0.0423357	0.435503
ENSBTAG00000016975	H2AFV	Histone H2A.V [Source:UniProtKB/Swiss-Prot;Acc:Q32LA7]	protein_coding	77389255	77401081	1	4	ENSBTAT00000022576	613618, 287016	0.190179	6.93262	4.11858	0.0424146	0.435592
ENSBTAG00000044208	DUSP4	dual specificity protein phosphatase 4 [Source:RefSeq peptide;Acc:NP_001193882]	protein_coding	24815381	24828237	-1	27	ENSBTAT00000061049	540380	1.28588	-0.483611	4.11404	0.0425286	0.435603
ENSBTAG00000014922	BT.34341	SH2 domain-containing adapter protein B [Source:RefSeq peptide;Acc:NP_001179863]	protein_coding	62466446	62601823	-1	8	ENSBTAT00000034285	538275	0.440039	1.57043	4.11295	0.0425561	0.435603
ENSBTAG00000002859	BT.101300	Uncharacterized protein [Source:UniProtKB/TrEMBL;Acc:F1MSY8]	protein_coding	83451124	83478290	1	4	ENSBTAT00000056695	NA	0.193619	5.74132	4.1051	0.042754	0.436748
ENSBTAG00000046500	TRA@	TRA@ protein; Uncharacterized protein [Source:UniProtKB/TrEMBL;Acc:Q3T019]	protein_coding	23592376	23593078	-1	10	ENSBTAT00000017034	NA	0.725497	-0.023339	4.10441	0.0427715	0.436748
ENSBTAG00000011072	ADK	adenosine kinase [Source:RefSeq peptide;Acc:NP_001069534]	protein_coding	30215525	30732444	1	28	ENSBTAT00000014702	783572	0.153463	5.41503	4.09712	0.0429562	0.437915
ENSBTAG00000005439	FAM102B	Uncharacterized protein [Source:UniProtKB/TrEMBL;Acc:F1N4Z9]	protein_coding	34839059	34877721	-1	3	ENSBTAT00000007157	514601	0.267435	4.1295	4.09703	0.0429585	0.437915
ENSBTAG00000014111	INPP4B	Uncharacterized protein [Source:UniProtKB/TrEMBL;Acc:F1MNJ3]	protein_coding	15722310	16066444	1	17	ENSBTAT00000018761	534793	0.277867	6.02115	4.09131	0.0431042	0.438369
ENSBTAG00000014441	BT.19988	T-cell surface protein tactile precursor [Source:RefSeq peptide;Acc:NP_001030244]	protein_coding	56722581	56818961	1	1	ENSBTAT00000019209	509578	0.176869	5.87937	4.09126	0.0431056	0.438369
ENSBTAG00000005903	BT.68746	Uncharacterized protein [Source:UniProtKB/TrEMBL;Acc:F1N1K8]	protein_coding	46485172	46573460	1	29	ENSBTAT00000007756	534450	0.19383	4.39549	4.08695	0.0432155	0.438369
ENSBTAG00000005285	MRPS33	28S ribosomal protein S33, mitochondrial [Source:UniProtKB/Swiss-Prot;Acc:P82926]	protein_coding	105101880	105110529	-1	4	ENSBTAT00000006954	523435	0.191678	5.81641	4.08649	0.0432274	0.438369
ENSBTAG00000018616	IPO11	importin-11 [Source:RefSeq peptide;Acc:NP_001179861]	protein_coding	16780184	16960489	-1	20	ENSBTAT00000024773	538236	0.157294	6.37773	4.08573	0.0432467	0.438369
ENSBTAG00000004716	RETN	Resistin [Source:UniProtKB/Swiss-Prot;Acc:Q762I5]	protein_coding	17737516	17738903	1	7	ENSBTAT00000006189	369020	0.454926	2.52981	4.08303	0.043316	0.438369
ENSBTAG00000003711	EPAS1	endothelial PAS domain-containing protein 1 [Source:RefSeq peptide;Acc:NP_777150]	protein_coding	28576347	28668899	1	11	ENSBTAT00000004836	282711	0.360611	3.54558	4.08221	0.0433371	0.438369
ENSBTAG00000016277	MOSC2	MOSC domain-containing protein 2, mitochondrial [Source:UniProtKB/Swiss-Prot;Acc:Q1LZH1]	protein_coding	24929465	24973373	1	16	ENSBTAT00000008440	615506	0.208344	4.62935	4.08145	0.0433563	0.438369
ENSBTAG00000003727	BT.104277	SH3 domain-containing kinase-binding protein 1 [Source:RefSeq peptide;Acc:NP_001121972]	protein_coding	130459281	130711913	1	X	ENSBTAT00000004853	510489	0.175228	7.45372	4.0665	0.0437417	0.4405
ENSBTAG00000009493	BCL3	B-cell lymphoma 3 protein [Source:RefSeq peptide;Acc:NP_001192922]	protein_coding	52922334	52931384	1	18	ENSBTAT00000012490	531942	0.293417	5.72283	4.06229	0.0438511	0.4405
ENSBTAG00000008985	PCBP1	Poly(rC)-binding protein 1 [Source:UniProtKB/Swiss-Prot;Acc:Q5E9A3]	protein_coding	68383793	68385266	1	11	ENSBTAT00000011824	509917	0.143363	8.44456	4.06016	0.0439064	0.440698
ENSBTAG00000016932	SENP7	Sentrin-specific protease 7 [Source:UniProtKB/Swiss-Prot;Acc:A7MBJ2]	protein_coding	46162638	46317067	-1	1	ENSBTAT00000022522	507820	0.160357	5.96356	4.05598	0.0440151	0.441432
ENSBTAG00000014551	TNFAIP8	Tumor necrosis factor alpha-induced protein 8 [Source:UniProtKB/Swiss-Prot;Acc:A4IF78]	protein_coding	35812577	35858617	-1	7	ENSBTAT00000019342	529336	0.147581	7.09814	4.04963	0.0441811	0.441669
ENSBTAG00000037778	CXCL2	chemokine (C-X-C motif) ligand 2 precursor [Source:RefSeq peptide;Acc:NP_001039978]	protein_coding	90811062	90813079	1	6	ENSBTAT00000045994	613667	1.35314	5.99994	4.0451	0.0442998	0.441684
ENSBTAG00000015969	STK40	Serine/threonine-protein kinase 40 [Source:UniProtKB/Swiss-Prot;Acc:Q17QV9]	protein_coding	110074348	110109946	1	3	ENSBTAT00000021243	515723	0.168589	6.42743	4.04461	0.0443126	0.441684
ENSBTAG00000021769	BT.69487	cullin-3 [Source:RefSeq peptide;Acc:NP_001179735]	protein_coding	113372323	113487279	-1	2	ENSBTAT00000029018	534325	0.134485	8.23558	4.0446	0.044313	0.441684
ENSBTAG00000001839	OCIAD2	OCIA domain-containing protein 2 [Source:UniProtKB/Swiss-Prot;Acc:Q3SYY7]	protein_coding	69175254	69187082	-1	6	ENSBTAT00000027443	505877	0.219764	3.97966	4.04143	0.0443962	0.441684
ENSBTAG00000014337	EIF2S3	Eukaryotic translation initiation factor 2 subunit 3 [Source:UniProtKB/Swiss-Prot;Acc:Q2KHU8]	protein_coding	126240223	126255115	-1	X	ENSBTAT00000019064	512350	0.135745	6.49455	4.03892	0.0444622	0.441986
ENSBTAG00000012152	BT.37860	non-POU domain-containing octamer-binding protein [Source:RefSeq peptide;Acc:NP_001040019]	protein_coding	84662118	84675255	-1	X	ENSBTAT00000063337, ENSBTAT00000016122	615175	0.125122	8.69261	4.03082	0.0446762	0.443201
ENSBTAG00000014151	BT.49434	capZ-interacting protein [Source:RefSeq peptide;Acc:NP_001029590]	protein_coding	1058468	1130225	-1	3	ENSBTAT00000018808	512205	0.135907	8.51834	4.02623	0.044798	0.443201
ENSBTAG00000015771	YTHDF2	YTH domain family protein 2 [Source:UniProtKB/Swiss-Prot;Acc:Q0VCZ3]	protein_coding	125294728	125324175	-1	2	ENSBTAT00000020940	541050	0.125659	6.04139	4.02576	0.0448104	0.443201
ENSBTAG00000011829	BT.105571	neurofibromin [Source:RefSeq peptide;Acc:NP_001116200]	protein_coding	18972931	19240417	-1	19	ENSBTAT00000015699, ENSBTAT00000063140	280877	0.307896	5.19353	4.02562	0.0448143	0.443201
ENSBTAG00000013863	BT.85182	dual specificity protein phosphatase 1 [Source:RefSeq peptide;Acc:NP_001039917]	protein_coding	4449109	4452189	-1	20	ENSBTAT00000018411	539175	0.387561	8.6823	4.02438	0.044847	0.443201
ENSBTAG00000035945		Uncharacterized protein [Source:UniProtKB/TrEMBL;Acc:E1BK46]	protein_coding	50336301	50347162	-1	4	ENSBTAT00000050438, ENSBTAT00000056327	NA	0.248746	4.97501	4.02216	0.0449063	0.443201
ENSBTAG00000007211	ASB12	ankyrin repeat and SOCS box protein 12 [Source:RefSeq peptide;Acc:NP_001179154]	protein_coding	101491186	101492856	1	X	ENSBTAT00000009484	539344	0.688326	-0.157982	4.02055	0.044949	0.443201
ENSBTAG00000002554	BT.44028	protein FAM115A [Source:RefSeq peptide;Acc:NP_001092524]	protein_coding	107839226	107876940	-1	4	ENSBTAT00000057182	533126	0.231534	5.56021	4.01945	0.0449782	0.443201
ENSBTAG00000012065	BT.68903	dnaJ homolog subfamily C member 3 precursor [Source:RefSeq peptide;Acc:NP_777181]	protein_coding	76958978	77024110	1	12	ENSBTAT00000016001	286770	0.155076	6.69178	4.00958	0.0452424	0.443201
ENSBTAG00000011147	RNF13	E3 ubiquitin-protein ligase RNF13 [Source:UniProtKB/Swiss-Prot;Acc:Q0VD51]	protein_coding	119160737	119290651	-1	1	ENSBTAT00000014803	539035	0.121756	6.33373	4.00881	0.0452631	0.443201
ENSBTAG00000007793	SERTAD2	Uncharacterized protein [Source:UniProtKB/TrEMBL;Acc:F1MQ34]	protein_coding	62992908	62993855	-1	11	ENSBTAT00000033010	786476	0.500985	1.26043	4.00874	0.045265	0.443201
ENSBTAG00000018801	SNX3	Sorting nexin-3 [Source:UniProtKB/Swiss-Prot;Acc:Q1RMH8]	protein_coding	42370448	42417660	1	9	ENSBTAT00000025026	528265	0.146393	7.24643	4.00289	0.0454223	0.443201
ENSBTAG00000030193	GPR35	Uncharacterized protein [Source:UniProtKB/TrEMBL;Acc:F1N600]	protein_coding	120439886	120441226	1	3	ENSBTAT00000021281	505056	0.248848	4.22662	3.99788	0.0455576	0.443201
ENSBTAG00000027069	MGC127733	protein FAM103A1 [Source:RefSeq peptide;Acc:NP_001029929]	protein_coding	23705960	23711314	1	21	ENSBTAT00000038779	614296	0.269465	3.39598	3.99652	0.0455945	0.443201
ENSBTAG00000046054	RHOB	Rho-related GTP-binding protein RhoB [Source:UniProtKB/Swiss-Prot;Acc:Q3ZBW5]	protein_coding	78464206	78466417	-1	11	ENSBTAT00000063331	515118	0.263383	6.74436	3.99473	0.0456428	0.443201
ENSBTAG00000017738	BT.62212	EMI domain-containing protein 1 precursor [Source:RefSeq peptide;Acc:NP_001095337]	protein_coding	70643238	70683856	1	17	ENSBTAT00000054399	506282	0.312351	2.66349	3.99383	0.0456671	0.443201
ENSBTAG00000006280	BT.51613	RNA binding protein fox-1 homolog 3 [Source:UniProtKB/Swiss-Prot;Acc:Q0VD23]	protein_coding	53623087	53953037	1	19	ENSBTAT00000008241, ENSBTAT00000008240	511773	0.429817	2.03402	3.97226	0.0462557	0.445567
ENSBTAG00000029994	bta-let-7i	bta-let-7i [Source:miRBase;Acc:MI0005065]	miRNA	51209080	51209164	-1	5	ENSBTAT00000042373	791064	0.60576	0.853235	3.97083	0.046295	0.445567
ENSBTAG00000015741			pseudogene	9371595	9372444	1	3	ENSBTAT00000020900	NA	0.465508	0.950124	3.96716	0.046396	0.445848
ENSBTAG00000015395			pseudogene	45728876	45729747	-1	5	ENSBTAT00000020462	NA	0.506037	2.43841	3.96504	0.0464544	0.445853
ENSBTAG00000003693	UNC84B	SUN domain-containing protein 2 [Source:RefSeq peptide;Acc:NP_001095789]	protein_coding	110872317	110885520	-1	5	ENSBTAT00000004813	618392	0.146375	6.79278	3.9641	0.0464804	0.445853
ENSBTAG00000046409	BT.96766	Uncharacterized protein [Source:UniProtKB/TrEMBL;Acc:G3N0C9]	protein_coding	19012870	19015927	-1	28	ENSBTAT00000064240	100297981	0.58004	5.68267	3.96323	0.0465044	0.445853
ENSBTAG00000037929	ADAM28	Uncharacterized protein [Source:UniProtKB/TrEMBL;Acc:F1MSZ5]	protein_coding	72403760	72478077	1	8	ENSBTAT00000055272	507019	0.44823	2.29116	3.96034	0.0465843	0.445952
ENSBTAG00000020657	FAT1	protocadherin Fat 1 precursor [Source:RefSeq peptide;Acc:NP_001179921]	protein_coding	15477549	15604015	-1	27	ENSBTAT00000027527	508251	0.424619	2.8113	3.96026	0.0465866	0.445952
ENSBTAG00000000131	SENP3	sentrin-specific protease 3 [Source:RefSeq peptide;Acc:NP_001178303]	protein_coding	27906586	27914530	1	19	ENSBTAT00000000143	100138267	0.243927	6.13867	3.95027	0.0468637	0.448259
ENSBTAG00000043706			miRNA	64758867	64758947	1	15	ENSBTAT00000060698	NA	0.250077	3.3848	3.94699	0.0469554	0.44867
ENSBTAG00000005482	BT.40036	transmembrane protein 135 [Source:RefSeq peptide;Acc:NP_001030425]	protein_coding	8298778	8370800	-1	29	ENSBTAT00000007209	523885	0.244291	3.09266	3.94576	0.0469897	0.44867
ENSBTAG00000018364	TMEM132A	transmembrane protein 132A precursor [Source:RefSeq peptide;Acc:NP_001095707]	protein_coding	37842838	37856699	1	29	ENSBTAT00000024433	540137	0.412187	0.946536	3.9379	0.0472098	0.448741
ENSBTAG00000040602		SCAN domain-containing protein 1-like [Source:RefSeq peptide;Acc:NP_001098840]	protein_coding	131410548	131414758	-1	2	ENSBTAT00000056243	100850966, 515042	0.186805	7.74029	3.93683	0.0472397	0.448741
ENSBTAG00000002286	DNAJC18	DnaJ homolog subfamily C member 18 [Source:UniProtKB/Swiss-Prot;Acc:Q5EA26]	protein_coding	52305244	52337268	-1	7	ENSBTAT00000002952	533660	0.177382	5.16876	3.92775	0.0474953	0.449957
ENSBTAG00000011146	BT.38707	ras-related protein Rab-8B [Source:RefSeq peptide;Acc:NP_001069785]	protein_coding	46837292	46907334	-1	10	ENSBTAT00000014802	614242	0.171405	7.90902	3.92376	0.0476082	0.450173
ENSBTAG00000018022	C11ORF84	uncharacterized protein C11orf84 homolog [Source:RefSeq peptide;Acc:NP_001192694]	protein_coding	42781095	42791900	1	29	ENSBTAT00000023992	513662	0.401379	1.03875	3.91326	0.0479067	0.451492
ENSBTAG00000004769	NEIL2	Endonuclease 8-like 2 [Source:UniProtKB/Swiss-Prot;Acc:Q6IE77]	protein_coding	7462367	7472786	-1	8	ENSBTAT00000006262	444987	0.326631	2.00459	3.91174	0.0479501	0.451492
ENSBTAG00000040296	GPR21	probable G-protein coupled receptor 21 [Source:RefSeq peptide;Acc:NP_001091516]	protein_coding	94188119	94190302	1	11	ENSBTAT00000053314	100850791, 519193	0.694417	0.0503999	3.91007	0.0479977	0.451492
ENSBTAG00000039807	BT.28004	Uncharacterized protein [Source:UniProtKB/TrEMBL;Acc:E1B966]	protein_coding	23933880	23934477	1	10	ENSBTAT00000052239	785752, 786608, 789653, 505306	0.333691	3.14117	3.9099	0.0480024	0.451492
ENSBTAG00000006410	MGC3248	dynactin subunit 5 [Source:RefSeq peptide;Acc:NP_001019655]	protein_coding	21541012	21574827	1	25	ENSBTAT00000045011	506441	0.177026	5.17285	3.90118	0.0482523	0.453155
ENSBTAG00000015405	DCHS1	Uncharacterized protein [Source:UniProtKB/TrEMBL;Acc:E1B969]	protein_coding	47042652	47064122	1	15	ENSBTAT00000020475	515576	0.32186	2.5043	3.89161	0.0485277	0.454676
ENSBTAG00000008541	MGST1	microsomal glutathione S-transferase 1 [Source:RefSeq peptide;Acc:NP_001007816]	protein_coding	93926791	93950162	-1	5	ENSBTAT00000011257	493719	0.236874	6.46781	3.89104	0.0485443	0.454676
ENSBTAG00000013926	FCGRT	IgG receptor FcRn large subunit p51 precursor [Source:RefSeq peptide;Acc:NP_788830]	protein_coding	56415700	56421861	1	18	ENSBTAT00000018500, ENSBTAT00000031878, ENSBTAT00000043155	338062	0.256978	4.52799	3.89047	0.0485609	0.454676
ENSBTAG00000005572	ZNF205	zinc finger protein 205 [Source:RefSeq peptide;Acc:NP_001029645]	protein_coding	2556670	2565296	1	25	ENSBTAT00000007323	514765	0.370222	1.44279	3.88448	0.0487344	0.45527
ENSBTAG00000016533	FOXP1	Forkhead box protein P1 [Source:UniProtKB/Swiss-Prot;Acc:A4IFD2]	protein_coding	30411677	30803681	1	22	ENSBTAT00000021993	515903	0.203212	7.78192	3.88319	0.0487718	0.455277
ENSBTAG00000043991	SLIT1	Uncharacterized protein [Source:UniProtKB/TrEMBL;Acc:E1BP10]	protein_coding	18136427	18196310	-1	26	ENSBTAT00000061296	510761	0.651149	0.253177	3.87607	0.0489791	0.456525
ENSBTAG00000037813	IFRG15	interferon alpha responsive isoform 2 [Source:RefSeq peptide;Acc:NP_001099117]	protein_coding	62513393	62528817	-1	16	ENSBTAT00000056204	782450	0.163944	5.20927	3.86268	0.0493713	0.456848
ENSBTAG00000047181		Uncharacterized protein [Source:UniProtKB/TrEMBL;Acc:G3MW08]	protein_coding	72529374	72690449	-1	12	ENSBTAT00000035476	100337076, 530803	0.541308	0.63644	3.85314	0.0496529	0.457618
ENSBTAG00000005929	SPTBN2	Uncharacterized protein [Source:UniProtKB/TrEMBL;Acc:E1BMN5]	protein_coding	45358814	45438945	-1	29	ENSBTAT00000007787	100336865	0.328379	1.76806	3.85306	0.0496554	0.457618
ENSBTAG00000001602	IL4R	interleukin-4 receptor subunit alpha precursor [Source:RefSeq peptide;Acc:NP_001068610]	protein_coding	25139417	25189373	1	25	ENSBTAT00000002098	404154	0.132066	5.99268	3.85171	0.0496953	0.457618
ENSBTAG00000021771	PTTG1IP	pituitary tumor-transforming gene 1 protein-interacting protein precursor [Source:RefSeq peptide;Acc:NP_001040059]	protein_coding	145057828	145075459	-1	1	ENSBTAT00000029020	617245	0.131898	7.0069	3.84952	0.0497603	0.457618
ENSBTAG00000016282	BT.69225	eukaryotic translation initiation factor 5 [Source:RefSeq peptide;Acc:NP_001180152]	protein_coding	69638191	69647505	1	21	ENSBTAT00000030275	504752	0.12128	8.92528	3.83759	0.0501154	0.460201
ENSBTAG00000013170	CTLA-4	cytotoxic T-lymphocyte protein 4 precursor [Source:RefSeq peptide;Acc:NP_776722]	protein_coding	92490401	92495797	1	2	ENSBTAT00000017527, ENSBTAT00000017528	281732	0.577657	1.5476	3.82892	0.0503754	0.462247
ENSBTAG00000012746	KLHDC3	Kelch domain-containing protein 3 [Source:UniProtKB/Swiss-Prot;Acc:Q58CV6]	protein_coding	16627392	16638402	1	23	ENSBTAT00000016943, ENSBTAT00000016944, ENSBTAT00000047039	100125879, 541138	0.130116	5.983	3.82025	0.0506368	0.462489
ENSBTAG00000000153	LRFN3	Leucine-rich repeat and fibronectin type-III domain-containing protein 3 [Source:UniProtKB/Swiss-Prot;Acc:Q1RMS4]	protein_coding	46818878	46825746	1	18	ENSBTAT00000000176	767839	0.308544	2.00564	3.81786	0.0507091	0.462489
ENSBTAG00000015109	TOB2	protein Tob2 [Source:RefSeq peptide;Acc:NP_001076856]	protein_coding	113060940	113070989	-1	5	ENSBTAT00000020105	507934	0.190956	6.24001	3.81109	0.0509142	0.462774
ENSBTAG00000002415	BT.81335	Tetraspanin-3 [Source:UniProtKB/Swiss-Prot;Acc:Q3SZR9]	protein_coding	32706742	32719331	-1	21	ENSBTAT00000003131	616881	0.150175	5.12923	3.81054	0.0509311	0.462774
ENSBTAG00000018299	BT.61756	phosphatidylinositol N-acetylglucosaminyltransferase subunit H [Source:RefSeq peptide;Acc:NP_001033205]	protein_coding	79811040	79819485	-1	10	ENSBTAT00000024352	515306	0.217468	3.40042	3.80297	0.0511618	0.462956
ENSBTAG00000018373	DPYSL2	Dihydropyrimidinase-related protein 2 [Source:UniProtKB/Swiss-Prot;Acc:O02675]	protein_coding	75089346	75168436	1	8	ENSBTAT00000024448	533746	0.186999	6.86481	3.79296	0.0514685	0.46399
ENSBTAG00000007399	BT.104573	lysosome-associated membrane glycoprotein 2 isoform 1 precursor [Source:RefSeq peptide;Acc:NP_001106715]	protein_coding	4846778	4879916	1	X	ENSBTAT00000065411, ENSBTAT00000049397	529148	0.169738	7.68569	3.79233	0.0514879	0.46399
ENSBTAG00000008530	SLC36A4	Uncharacterized protein [Source:UniProtKB/TrEMBL;Acc:G3X6P9]	protein_coding	1681372	1719249	1	29	ENSBTAT00000011246	616864	0.321282	2.41073	3.79071	0.0515378	0.46399
ENSBTAG00000016846	YWHAB	14-3-3 protein beta/alpha 14-3-3 protein beta/alpha, N-terminally processed [Source:UniProtKB/Swiss-Prot;Acc:P68250]	protein_coding	74018886	74040819	1	13	ENSBTAT00000022411	286863	0.134547	9.43564	3.78752	0.051636	0.46431
ENSBTAG00000003147	BT.67031	tyrosine-protein kinase JAK1 [Source:RefSeq peptide;Acc:NP_001193463]	protein_coding	80861479	80915019	1	3	ENSBTAT00000004101	537201	0.140591	10.1994	3.78713	0.0516482	0.46431
ENSBTAG00000017733	BT.49731	carbonic anhydrase 2 [Source:RefSeq peptide;Acc:NP_848667]	protein_coding	79372712	79388600	-1	14	ENSBTAT00000023581	280740	0.38283	3.34718	3.78449	0.0517297	0.464315
ENSBTAG00000000469	PPP2CA	Serine/threonine-protein phosphatase 2A catalytic subunit alpha isoform [Source:UniProtKB/Swiss-Prot;Acc:P67774]	protein_coding	47425980	47450747	-1	7	ENSBTAT00000000596	282320	0.134623	8.70048	3.77795	0.0519324	0.464508
ENSBTAG00000013326	ANAPC10	anaphase-promoting complex subunit 10 [Source:RefSeq peptide;Acc:NP_001073826]	protein_coding	13364489	13446148	1	17	ENSBTAT00000017721	783986	0.208217	4.27471	3.77046	0.0521652	0.464523
ENSBTAG00000012719	UBTD1	Ubiquitin domain-containing protein 1 [Source:UniProtKB/Swiss-Prot;Acc:Q3ZBQ1]	protein_coding	18575002	18625622	1	26	ENSBTAT00000016906	506002	0.268876	2.5947	3.76912	0.0522071	0.464523
ENSBTAG00000016593	FMNL3	formin-like protein 3 [Source:RefSeq peptide;Acc:NP_001178435]	protein_coding	30320681	30372554	1	5	ENSBTAT00000022075	540105	0.200768	5.05781	3.76701	0.0522729	0.464523
ENSBTAG00000020527	IDH1	Isocitrate dehydrogenase [NADP] cytoplasmic [Source:UniProtKB/Swiss-Prot;Acc:Q9XSG3]	protein_coding	96941049	96962496	-1	2	ENSBTAT00000027348	281235	0.185318	5.61239	3.76526	0.0523277	0.464523
ENSBTAG00000003176	JAM3	junctional adhesion molecule C precursor [Source:RefSeq peptide;Acc:NP_001098834]	protein_coding	33546279	33577319	-1	29	ENSBTAT00000004124	513412	0.255313	3.44714	3.76468	0.0523459	0.464523
ENSBTAG00000013406	CSRP2	Cysteine and glycine-rich protein 2 [Source:UniProtKB/Swiss-Prot;Acc:Q32LE9]	protein_coding	6266018	6274473	-1	5	ENSBTAT00000017835	539381	0.55535	0.45734	3.7506	0.0527885	0.46668
ENSBTAG00000015587	TTC32	tetratricopeptide repeat protein 32 [Source:RefSeq peptide;Acc:NP_001193061]	protein_coding	78968980	78975466	1	11	ENSBTAT00000020704	525750	0.235173	2.57388	3.74926	0.0528308	0.46668
ENSBTAG00000017321	SUMO3	Small ubiquitin-related modifier 3 [Source:UniProtKB/Swiss-Prot;Acc:Q17QV3]	protein_coding	145031789	145041320	-1	1	ENSBTAT00000023029	617236, 784603	0.171258	4.85414	3.74519	0.0529596	0.46668
ENSBTAG00000030587	LASP1	LIM and SH3 domain protein 1 [Source:UniProtKB/Swiss-Prot;Acc:Q3B7M5]	protein_coding	40090995	40131373	1	19	ENSBTAT00000043205	787753, 532851	0.10983	8.56605	3.74083	0.0530981	0.46668
ENSBTAG00000003386	SUPT4H1	Transcription elongation factor SPT4 [Source:UniProtKB/Swiss-Prot;Acc:Q3SYX6]	protein_coding	9540309	9546074	-1	19	ENSBTAT00000004389	616425	0.207221	5.71557	3.73831	0.0531783	0.46668
ENSBTAG00000001707	BT.59061	BRCA1-A complex subunit RAP80 isoform 2 [Source:RefSeq peptide;Acc:NP_001106693]	protein_coding	39718679	39856764	-1	7	ENSBTAT00000065067, ENSBTAT00000043808	508607	0.146494	5.18413	3.73379	0.0533224	0.46668
ENSBTAG00000006049	BZW1	basic leucine zipper and W2 domain-containing protein 1 [Source:RefSeq peptide;Acc:NP_001193542]	protein_coding	89886720	89897574	1	2	ENSBTAT00000007948	506562	0.150153	8.69594	3.73237	0.0533677	0.46668
ENSBTAG00000015713	TLK2	serine/threonine-protein kinase tousled-like 2 [Source:RefSeq peptide;Acc:NP_001179756]	protein_coding	47556655	47678473	1	19	ENSBTAT00000020882	534705	0.193867	6.76164	3.7322	0.0533731	0.46668
ENSBTAG00000014553	ATP6V0D1	V-type proton ATPase subunit d 1 [Source:UniProtKB/Swiss-Prot;Acc:P61420]	protein_coding	35165958	35205066	-1	18	ENSBTAT00000019346	282148	0.168572	6.08956	3.73214	0.0533748	0.46668
ENSBTAG00000018600	VGLL4	transcription cofactor vestigial-like protein 4 [Source:RefSeq peptide;Acc:NP_001092598]	protein_coding	56220084	56290873	-1	22	ENSBTAT00000043987	613904	0.315885	2.51912	3.73195	0.053381	0.46668
ENSBTAG00000019014	BT.66399	melanoma-associated antigen F1 [Source:RefSeq peptide;Acc:NP_001095519]	protein_coding	83090390	83091984	1	1	ENSBTAT00000025309	518728	0.201534	4.14379	3.73164	0.053391	0.46668
ENSBTAG00000032775	RPL23A	60S ribosomal protein L23a [Source:UniProtKB/TrEMBL;Acc:E1B983]	protein_coding	21554204	21554754	1	11	ENSBTAT00000037997	NA	0.80345	-0.107646	3.72241	0.0536867	0.467067
ENSBTAG00000014354	FXYD6	FXYD domain-containing ion transport regulator 6 [Source:UniProtKB/Swiss-Prot;Acc:Q3MHZ5]	protein_coding	28926760	28963808	-1	15	ENSBTAT00000040049	511064	0.236472	4.56323	3.71516	0.0539206	0.46779
ENSBTAG00000003396	BT.59779	Uncharacterized protein [Source:UniProtKB/TrEMBL;Acc:F1N054]	protein_coding	70068210	70069181	-1	13	ENSBTAT00000004402	532376	0.371381	4.10552	3.71133	0.0540442	0.468164
ENSBTAG00000004066	PARP8	poly [Source:RefSeq peptide;Acc:NP_001179227]	protein_coding	28315521	28506629	-1	20	ENSBTAT00000005313	511595	0.152771	6.59181	3.70483	0.0542553	0.468164
ENSBTAG00000002746	OSTF1	Osteoclast-stimulating factor 1 [Source:UniProtKB/Swiss-Prot;Acc:Q8MJ50]	protein_coding	51440387	51501432	1	8	ENSBTAT00000003560	281961	0.141276	7.49939	3.69997	0.0544135	0.468787
ENSBTAG00000038050	BT.35008	zinc finger protein 420 [Source:RefSeq peptide;Acc:NP_001096022]	protein_coding	47700143	47727252	-1	18	ENSBTAT00000054598	100124518	0.217585	3.6641	3.69024	0.0547317	0.470222
ENSBTAG00000018656	HP1BP3	Heterochromatin protein 1-binding protein 3 [Source:UniProtKB/Swiss-Prot;Acc:Q08DU9]	protein_coding	132470750	132507576	1	2	ENSBTAT00000024825	510194	0.113494	7.82664	3.68457	0.0549181	0.470342
ENSBTAG00000000431	TRD@	Uncharacterized protein [Source:UniProtKB/TrEMBL;Acc:E1B7X5]	protein_coding	22195667	22211636	-1	10	ENSBTAT00000052114, ENSBTAT00000046304	NA	0.215978	9.30134	3.68044	0.0550544	0.470389
ENSBTAG00000018925	EXOSC3	Exosome complex component RRP40 [Source:UniProtKB/Swiss-Prot;Acc:Q3T0E1]	protein_coding	62341239	62345923	-1	8	ENSBTAT00000025185	533245	0.169104	5.27843	3.66896	0.0554349	0.472247
ENSBTAG00000016896	BT.105012	homocysteine-responsive endoplasmic reticulum-resident ubiquitin-like domain member 1 protein [Source:RefSeq peptide;Acc:NP_001095735]	protein_coding	25048853	25059249	1	18	ENSBTAT00000022472	613577	0.180715	6.40396	3.66243	0.0556526	0.472247
ENSBTAG00000012737	GPR65	psychosine receptor [Source:RefSeq peptide;Acc:NP_001094773]	protein_coding	100807576	100816797	1	10	ENSBTAT00000016931	788507	0.27671	4.42973	3.66208	0.0556641	0.472247
ENSBTAG00000047684			protein_coding	83419664	83420214	1	4	ENSBTAT00000063078	100295719	0.498068	1.4475	3.65983	0.0557394	0.472247
ENSBTAG00000020958	LRRC8D	leucine-rich repeat-containing protein 8D [Source:RefSeq peptide;Acc:NP_001077210]	protein_coding	53475696	53606716	-1	3	ENSBTAT00000027912	539204	0.106475	7.82549	3.6577	0.0558105	0.472247
ENSBTAG00000017832	PDK3	[Source:RefSeq peptide;Acc:NP_001095404]	protein_coding	125848355	125930675	-1	X	ENSBTAT00000023706	510841	0.120417	5.63002	3.65647	0.0558519	0.472247
ENSBTAG00000018935	SETMAR	Histone-lysine N-methyltransferase SETMAR [Source:UniProtKB/Swiss-Prot;Acc:Q0VD24]	protein_coding	22108901	22119730	-1	22	ENSBTAT00000025200	511299	0.253848	2.66423	3.65616	0.0558624	0.472247
ENSBTAG00000006818	TMEM185A	uncharacterized protein LOC541149 [Source:RefSeq peptide;Acc:NP_001193888]	protein_coding	32950185	32963181	1	X	ENSBTAT00000008956	100851441, 541149	0.237974	3.5959	3.65313	0.0559638	0.472247
ENSBTAG00000025379			pseudogene	14972009	14972887	1	22	ENSBTAT00000035638	NA	0.329143	1.86371	3.6522	0.0559951	0.472247
ENSBTAG00000008367	LIX1L	LIX1-like protein [Source:RefSeq peptide;Acc:NP_001075944]	protein_coding	21523748	21550017	1	3	ENSBTAT00000011015	788858	0.184309	4.45761	3.64468	0.0562484	0.473414
ENSBTAG00000046160	BT.33915	uncharacterized protein LOC100140337 [Source:RefSeq peptide;Acc:NP_001129050]	protein_coding	45020474	45041768	-1	23	ENSBTAT00000063873	100140337	0.232553	3.4842	3.63826	0.0564659	0.473414
ENSBTAG00000009390	BT.64822	protein FAM188B [Source:RefSeq peptide;Acc:NP_001073788]	protein_coding	65865704	65984140	-1	4	ENSBTAT00000012360	615509	0.680048	0.00818818	3.63034	0.0567351	0.473414
ENSBTAG00000019703	PRPS1	Ribose-phosphate pyrophosphokinase 1 [Source:UniProtKB/Swiss-Prot;Acc:Q2HJ58]	protein_coding	59804943	59827385	-1	X	ENSBTAT00000026261	781227, 537688	0.143134	4.77002	3.62772	0.0568247	0.473414
ENSBTAG00000020482	ASCC3	Activating signal cointegrator 1 complex subunit 3 [Source:UniProtKB/Swiss-Prot;Acc:E1BNG3]	protein_coding	49714504	50103135	1	9	ENSBTAT00000065100, ENSBTAT00000027294	538416	0.214062	5.62375	3.62771	0.0568249	0.473414
ENSBTAG00000004768	RAI1	Uncharacterized protein [Source:UniProtKB/TrEMBL;Acc:E1B9X1]	protein_coding	35252242	35263546	-1	19	ENSBTAT00000006264	528972	0.231559	4.3426	3.61649	0.0572093	0.474581
ENSBTAG00000000717	PPAP2C	Lipid phosphate phosphohydrolase 2 [Source:UniProtKB/Swiss-Prot;Acc:Q2HJ61]	protein_coding	44591316	44601348	-1	7	ENSBTAT00000000955	504545	0.39264	1.29978	3.61594	0.0572283	0.474581
ENSBTAG00000035083	ATXN7L3B	ataxin 7-like 3B [Source:RefSeq peptide;Acc:NP_001071629]	protein_coding	4048888	4052625	1	5	ENSBTAT00000049560	777786	0.129379	6.50583	3.60996	0.0574344	0.475064
ENSBTAG00000013730	CD5	T-cell surface glycoprotein CD5 [Source:UniProtKB/Swiss-Prot;Acc:P19238]	protein_coding	38005199	38026747	1	29	ENSBTAT00000018258	280745	0.157661	6.61626	3.60979	0.0574402	0.475064
ENSBTAG00000018097	PARN	Poly(A)-specific ribonuclease PARN [Source:UniProtKB/Swiss-Prot;Acc:P69341]	protein_coding	13455798	13634775	-1	25	ENSBTAT00000024087	524155	0.124313	6.78259	3.60601	0.0575711	0.475064
ENSBTAG00000001183	BT.21156	kelch-like protein 33 [Source:RefSeq peptide;Acc:NP_001160124]	protein_coding	26728622	26738305	1	10	ENSBTAT00000001567	100141057	0.265742	2.66176	3.59019	0.0581215	0.478704
ENSBTAG00000006045	P4HB	protein disulfide-isomerase precursor [Source:RefSeq peptide;Acc:NP_776560]	protein_coding	51643765	51653754	1	19	ENSBTAT00000007943	281373	0.152588	8.13882	3.58832	0.0581872	0.478704
ENSBTAG00000013577	SLC1A5	neutral amino acid transporter B(0) [Source:RefSeq peptide;Acc:NP_777026]	protein_coding	54302393	54313935	-1	18	ENSBTAT00000018050	282355	0.285941	4.39193	3.58811	0.0581945	0.478704
ENSBTAG00000037735	GPR77	C5a anaphylatoxin chemotactic receptor C5L2 [Source:RefSeq peptide;Acc:NP_001071415]	protein_coding	54777175	54781917	1	18	ENSBTAT00000054501	522144	0.291277	6.72822	3.58574	0.0582775	0.478704
ENSBTAG00000002282	EIF1	Eukaryotic translation initiation factor 1 [Source:UniProtKB/Swiss-Prot;Acc:Q5E938]	protein_coding	42545777	42548334	1	19	ENSBTAT00000002948	509764	0.24401	7.38892	3.58263	0.0583868	0.479065
ENSBTAG00000009020	CRIM1	cysteine-rich motor neuron 1 protein precursor [Source:RefSeq peptide;Acc:NP_001192227]	protein_coding	18835047	19041904	1	11	ENSBTAT00000011877	506264	0.284225	4.58531	3.57947	0.0584978	0.479194
ENSBTAG00000006600		Uncharacterized protein [Source:UniProtKB/TrEMBL;Acc:F1MEL0]	protein_coding	72477171	72478766	-1	3	ENSBTAT00000008670	NA	0.391149	3.50627	3.57524	0.0586472	0.479194
ENSBTAG00000019026	BT.55356	exostosin-like 2 [Source:RefSeq peptide;Acc:NP_001069692]	protein_coding	42560283	42578055	1	3	ENSBTAT00000025321	540527	0.28438	2.76642	3.56967	0.0588439	0.479194
ENSBTAG00000047904		Uncharacterized protein [Source:UniProtKB/TrEMBL;Acc:G3N168]	protein_coding	55053667	55054749	1	17	ENSBTAT00000065393	527744	0.418496	5.09312	3.56166	0.0591285	0.480385
ENSBTAG00000040380			pseudogene	51667478	51669427	1	15	ENSBTAT00000055155	NA	0.15202	4.49173	3.54287	0.0598019	0.482592
ENSBTAG00000015513	DOCK5	Uncharacterized protein [Source:UniProtKB/TrEMBL;Acc:F1MJ73]	protein_coding	73518243	73690464	1	8	ENSBTAT00000020616	505572	0.206952	4.32932	3.54027	0.0598958	0.482592
ENSBTAG00000017747	PLSCR3	phospholipid scramblase 3 [Source:RefSeq peptide;Acc:NP_001039518]	protein_coding	27706379	27710913	-1	19	ENSBTAT00000023596	510355	0.219902	4.60444	3.53548	0.060069	0.483018
ENSBTAG00000014958	PRKAR2B	cAMP-dependent protein kinase type II-beta regulatory subunit [Source:RefSeq peptide;Acc:NP_777074]	protein_coding	48434955	48535433	1	4	ENSBTAT00000019916	282463	0.184145	5.50846	3.5353	0.0600755	0.483018
ENSBTAG00000015646	RASSF3	ras association domain-containing protein 3 [Source:RefSeq peptide;Acc:NP_001179815]	protein_coding	49348494	49352530	-1	5	ENSBTAT00000020781	536808	0.207235	5.34129	3.53055	0.0602478	0.483836
ENSBTAG00000019779	RAB39B	Ras-related protein Rab-39B [Source:UniProtKB/Swiss-Prot;Acc:Q17QU4]	protein_coding	38586279	38590528	1	X	ENSBTAT00000026354	537560	0.313816	2.30893	3.52924	0.0602955	0.483836
ENSBTAG00000039440	COX7C	Cytochrome c oxidase subunit 7C, mitochondrial [Source:UniProtKB/Swiss-Prot;Acc:P00430]	protein_coding	21117462	21117982	1	19	ENSBTAT00000056065	100335836, 327718	0.970012	-0.169537	3.5282	0.0603332	0.483836
ENSBTAG00000008812	PFDN4	prefoldin subunit 4 [Source:RefSeq peptide;Acc:NP_001033629]	protein_coding	82399773	82402817	1	13	ENSBTAT00000011605	514621	0.223212	5.82341	3.51469	0.0608271	0.485771
ENSBTAG00000026768	TH	tyrosine 3-monooxygenase [Source:RefSeq peptide;Acc:NP_776309]	protein_coding	50027265	50034123	1	29	ENSBTAT00000038235	280707	0.492348	0.267195	3.5141	0.0608487	0.485771
ENSBTAG00000001036	HIBADH	3-hydroxyisobutyrate dehydrogenase, mitochondrial [Source:UniProtKB/Swiss-Prot;Acc:Q2HJD7]	protein_coding	68926598	69034386	1	4	ENSBTAT00000001374	512002	0.138289	5.46834	3.50277	0.0612662	0.48827
ENSBTAG00000019242	CHRNB1	Acetylcholine receptor subunit beta [Source:UniProtKB/Swiss-Prot;Acc:P04758]	protein_coding	27757183	27766382	1	19	ENSBTAT00000025624	282179	0.288355	2.55362	3.49748	0.0614622	0.488784
ENSBTAG00000006111	EXOC8	Exocyst complex component 8 [Source:UniProtKB/Swiss-Prot;Acc:A4IF89]	protein_coding	3358381	3360841	1	28	ENSBTAT00000008028	540237	0.266177	3.51162	3.49465	0.0615673	0.488784
ENSBTAG00000006644	SPCS2	Uncharacterized protein [Source:UniProtKB/TrEMBL;Acc:E1BEI2]	protein_coding	54998958	55022311	1	15	ENSBTAT00000008726	786732	0.122779	7.33636	3.49337	0.061615	0.488784
ENSBTAG00000004950	BRN	Brain ribonuclease [Source:UniProtKB/Swiss-Prot;Acc:P39873]	protein_coding	26288223	26289852	1	10	ENSBTAT00000006510	280720	0.329379	4.37762	3.49249	0.0616479	0.488784
ENSBTAG00000026067	SH2D1A	SH2 domain-containing protein 1A [Source:UniProtKB/Swiss-Prot;Acc:Q3ZBB1]	protein_coding	8248270	8268594	1	X	ENSBTAT00000036966	613356	0.172236	4.72562	3.49218	0.0616594	0.488784
ENSBTAG00000006068	CC2D1A	coiled-coil and C2 domain-containing protein 1A [Source:RefSeq peptide;Acc:NP_001092424]	protein_coding	12871951	12890270	-1	7	ENSBTAT00000007973	513078	0.146249	4.85828	3.49106	0.061701	0.488801
ENSBTAG00000018482	BT.68679	kelch repeat and BTB domain-containing protein 4 [Source:RefSeq peptide;Acc:NP_001069931]	protein_coding	78577183	78580931	-1	15	ENSBTAT00000024595	617482	0.168989	3.76542	3.48944	0.0617615	0.488968
ENSBTAG00000002454	ALG2	alpha-1,3/1,6-mannosyltransferase ALG2 [Source:RefSeq peptide;Acc:NP_001076960]	protein_coding	64718466	64722833	-1	8	ENSBTAT00000003187	538899	0.205716	3.27488	3.48444	0.0619484	0.489199
ENSBTAG00000007139	WSB2	WD repeat and SOCS box-containing protein 2 [Source:UniProtKB/Swiss-Prot;Acc:Q0V8J1]	protein_coding	59422963	59437371	1	17	ENSBTAT00000009395	508388	0.150548	5.37695	3.48079	0.062085	0.489831
ENSBTAG00000010487	MGC128424	putative small membrane protein NID67 [Source:RefSeq peptide;Acc:NP_001231048]	protein_coding	64133812	64153713	1	7	ENSBTAT00000013855	767924	0.225814	4.03761	3.47898	0.0621529	0.489831
ENSBTAG00000009523	SLC9A6	sodium/hydrogen exchanger 6 precursor [Source:RefSeq peptide;Acc:NP_001094616]	protein_coding	19608676	19659279	1	X	ENSBTAT00000031526	533137	0.174662	4.27272	3.47578	0.0622732	0.489831
ENSBTAG00000045550	TSPAN6	Tetraspanin-6 [Source:UniProtKB/Swiss-Prot;Acc:Q32KU6]	protein_coding	50904005	50912844	1	X	ENSBTAT00000063874	514741	0.247404	3.65823	3.4753	0.0622913	0.489831
ENSBTAG00000004722	THUMPD2	THUMP domain-containing protein 2 [Source:RefSeq peptide;Acc:NP_001179151]	protein_coding	22066100	22109204	-1	11	ENSBTAT00000006195	509460	0.167277	4.12845	3.47462	0.062317	0.489831
ENSBTAG00000012317	PNP	Purine nucleoside phosphorylase [Source:UniProtKB/Swiss-Prot;Acc:P55859]	protein_coding	26667693	26673918	-1	10	ENSBTAT00000016346	790312, 493724	0.250926	7.86989	3.47299	0.0623784	0.489831
ENSBTAG00000002402	BT.4977	cation-independent mannose-6-phosphate receptor [Source:RefSeq peptide;Acc:NP_776777]	protein_coding	97638172	97740003	1	9	ENSBTAT00000037678	281849	0.208453	5.77772	3.47119	0.0624463	0.489831
ENSBTAG00000011415	ETF1	Eukaryotic peptide chain release factor subunit 1 [Source:UniProtKB/Swiss-Prot;Acc:Q0VCX5]	protein_coding	51470294	51498199	-1	7	ENSBTAT00000035255	541077	0.165876	7.48976	3.47111	0.0624495	0.489831
ENSBTAG00000027464	FGFRL1	fibroblast growth factor receptor-like 1 precursor [Source:RefSeq peptide;Acc:NP_001192925]	protein_coding	109131152	109133968	1	6	ENSBTAT00000039444	532327	0.655968	-0.100768	3.46555	0.0626597	0.491065
ENSBTAG00000003109	ITM2B	integral membrane protein 2B [Source:RefSeq peptide;Acc:NP_001030265]	protein_coding	18114553	18139506	1	12	ENSBTAT00000004044	100296890, 510575	0.157965	8.87986	3.45989	0.0628746	0.492128
ENSBTAG00000018367	CD6	Uncharacterized protein [Source:UniProtKB/TrEMBL;Acc:F1MU15]	protein_coding	37892577	37937146	1	29	ENSBTAT00000047026	282881	0.235141	5.4954	3.45538	0.0630462	0.492849
ENSBTAG00000015720	WWP1	NEDD4-like E3 ubiquitin-protein ligase WWP1 [Source:RefSeq peptide;Acc:NP_001032540]	protein_coding	78599363	78699784	-1	14	ENSBTAT00000020867	513789	0.135215	7.03	3.45404	0.0630972	0.492908
ENSBTAG00000010885	TSPYL1	Testis-specific Y-encoded-like protein 1 [Source:UniProtKB/Swiss-Prot;Acc:Q0P5N2]	protein_coding	34872096	34875354	1	9	ENSBTAT00000014457	100336013, 100336701, 538541	0.133273	6.69652	3.45202	0.0631746	0.492908
ENSBTAG00000016939	C11H2orf42	Uncharacterized protein C2orf42 homolog [Source:UniProtKB/Swiss-Prot;Acc:Q3SYX3]	protein_coding	68446369	68485438	-1	11	ENSBTAT00000022529	540909	0.226844	4.05591	3.44814	0.0633228	0.492908
ENSBTAG00000004962	BCORL1	Uncharacterized protein [Source:UniProtKB/TrEMBL;Acc:F1MML3]	protein_coding	13866665	13906285	1	X	ENSBTAT00000006527	NA	0.212717	4.83707	3.44645	0.0633879	0.492908
ENSBTAG00000007393	BT.34221	rho-related GTP-binding protein RhoN [Source:RefSeq peptide;Acc:NP_001179195]	protein_coding	43696266	43700032	1	19	ENSBTAT00000009719	510699	0.265286	2.97274	3.44525	0.063434	0.492908
ENSBTAG00000003383		Uncharacterized protein [Source:UniProtKB/TrEMBL;Acc:G5E666]	protein_coding	70697540	70698145	-1	1	ENSBTAT00000004385	NA	0.216075	3.7393	3.43641	0.0637743	0.493873
ENSBTAG00000010347	EZR	Ezrin [Source:UniProtKB/Swiss-Prot;Acc:P31976]	protein_coding	96598249	96643275	-1	9	ENSBTAT00000013663	281574	0.112693	10.0619	3.4334	0.0638904	0.493875
ENSBTAG00000013607	BT.75467	WD repeat-containing protein 1 [Source:RefSeq peptide;Acc:NP_001039811]	protein_coding	110136880	110178474	-1	6	ENSBTAT00000018092	533223	0.113874	8.80965	3.43093	0.0639859	0.493875
ENSBTAG00000001079			pseudogene	39642691	39643783	-1	5	ENSBTAT00000001430	NA	0.173643	4.23183	3.42954	0.0640399	0.493875
ENSBTAG00000015225	NUPL1	nucleoporin p58/p45 [Source:RefSeq peptide;Acc:NP_001091598]	protein_coding	34141658	34171742	-1	12	ENSBTAT00000032888	614694	0.127926	5.72529	3.4289	0.0640648	0.493875
ENSBTAG00000000490	RTKN	rhotekin [Source:RefSeq peptide;Acc:NP_001029853]	protein_coding	10171697	10185979	1	11	ENSBTAT00000000619	539691	0.606624	0.223079	3.41843	0.0644725	0.49526
ENSBTAG00000020567	HNRPLL	heterogeneous nuclear ribonucleoprotein L-like [Source:RefSeq peptide;Acc:NP_001070368]	protein_coding	20929508	20967132	-1	11	ENSBTAT00000027405	534315	0.147784	5.72888	3.41517	0.0645997	0.49593
ENSBTAG00000004194	BT.42611	ral guanine nucleotide dissociation stimulator [Source:RefSeq peptide;Acc:NP_001095448]	protein_coding	103126162	103139619	-1	11	ENSBTAT00000032653	100336108, 513723	0.20202	3.70664	3.40927	0.0648311	0.497092
ENSBTAG00000018360	MRPL1	39S ribosomal protein L1, mitochondrial [Source:UniProtKB/Swiss-Prot;Acc:A6QPQ5]	protein_coding	94337924	94408905	1	6	ENSBTAT00000045390	504835	0.157828	5.25642	3.40495	0.0650011	0.498088
ENSBTAG00000001110	SLC16A5	Uncharacterized protein [Source:UniProtKB/TrEMBL;Acc:G3X6A0]	protein_coding	56975975	56985432	-1	19	ENSBTAT00000001467	531531	0.330951	1.69298	3.40179	0.0651257	0.498449
ENSBTAG00000005827	FIG4	polyphosphoinositide phosphatase [Source:RefSeq peptide;Acc:NP_001069482]	protein_coding	40873047	41046003	-1	9	ENSBTAT00000007665	534118	0.117936	5.63879	3.40083	0.0651637	0.498449
ENSBTAG00000014454	PRR12	Uncharacterized protein [Source:UniProtKB/TrEMBL;Acc:F1MSK1]	protein_coding	56464410	56492478	1	18	ENSBTAT00000031875	529621	0.133712	6.32889	3.40016	0.0651899	0.498449
ENSBTAG00000019105	NPLOC4	nuclear protein localization protein 4 homolog [Source:RefSeq peptide;Acc:NP_001179118]	protein_coding	51781191	51829647	1	19	ENSBTAT00000042613	508519	0.141979	5.64952	3.39867	0.0652492	0.498449
ENSBTAG00000005865	MAPK6	Uncharacterized protein [Source:UniProtKB/TrEMBL;Acc:G5E577]	protein_coding	58437865	58449901	-1	10	ENSBTAT00000007709	100850907, 538094	0.231061	6.82443	3.3849	0.0657963	0.50046
ENSBTAG00000003044	SPIN1	spindlin-1 [Source:RefSeq peptide;Acc:NP_001179750]	protein_coding	91185516	91234089	-1	8	ENSBTAT00000003961	541068	0.144998	5.90189	3.38128	0.0659407	0.500827
ENSBTAG00000039634	NDNL2	melanoma-associated antigen G1 [Source:RefSeq peptide;Acc:NP_001071548]	protein_coding	28691425	28692943	-1	21	ENSBTAT00000056156	617494	0.224039	4.13948	3.3769	0.0661163	0.500827
ENSBTAG00000011340	NSL1	kinetochore-associated protein NSL1 homolog [Source:RefSeq peptide;Acc:NP_001095346]	protein_coding	72664764	72701047	1	16	ENSBTAT00000043854	506867	0.203127	3.76478	3.37574	0.0661627	0.500827
ENSBTAG00000003748	BT.30639	CCR4-NOT transcription complex subunit 2 [Source:RefSeq peptide;Acc:NP_001096747]	protein_coding	43361161	43494162	-1	5	ENSBTAT00000057053, ENSBTAT00000004880	533945	0.116313	6.81458	3.37155	0.0663311	0.500827
ENSBTAG00000017863	BT.97928	serglycin precursor [Source:RefSeq peptide;Acc:NP_001020497]	protein_coding	25631917	25647735	1	28	ENSBTAT00000023743	509501	0.209622	11.4524	3.37042	0.0663768	0.500827
ENSBTAG00000017594	ZHX3	Uncharacterized protein [Source:UniProtKB/TrEMBL;Acc:E1BGF9]	protein_coding	70536647	70539478	-1	13	ENSBTAT00000023393	512451	0.281544	2.04986	3.36962	0.0664092	0.500827
ENSBTAG00000000816	PRDM1	PR domain zinc finger protein 1 [Source:RefSeq peptide;Acc:NP_001179865]	protein_coding	44355220	44377512	-1	9	ENSBTAT00000001081	538384	0.310631	6.43188	3.36958	0.0664107	0.500827
ENSBTAG00000005666	LRRC20	leucine-rich repeat-containing protein 20 [Source:RefSeq peptide;Acc:NP_001093857]	protein_coding	26665369	26735793	-1	28	ENSBTAT00000007444	521721	0.183981	4.2717	3.36596	0.0665567	0.500827
ENSBTAG00000013426	C5ORF35	Uncharacterized protein [Source:UniProtKB/TrEMBL;Acc:E1B7G2]	protein_coding	22333030	22341398	-1	20	ENSBTAT00000017864, ENSBTAT00000052840	540253	0.495601	0.2922	3.35856	0.0668566	0.500827
ENSBTAG00000016764	UBA1	Ubiquitin-like modifier-activating enzyme 1 [Source:UniProtKB/Swiss-Prot;Acc:A3KMV5]	protein_coding	90831727	90850346	1	X	ENSBTAT00000022299	282869	0.113608	8.07179	3.35808	0.0668758	0.500827
ENSBTAG00000011911	NCOA7	NCOA7 protein; NCOA7 short isoform; Uncharacterized protein [Source:UniProtKB/TrEMBL;Acc:A6QNZ3]	protein_coding	25681086	25692870	-1	9	ENSBTAT00000049978	541071	0.14321	6.01676	3.35767	0.0668927	0.500827
ENSBTAG00000010584	AP2S1	AP-2 complex subunit sigma [Source:UniProtKB/Swiss-Prot;Acc:Q17QC5]	protein_coding	54363679	54373314	-1	18	ENSBTAT00000013989	790360, 536553	0.229086	3.68398	3.35697	0.066921	0.500827
ENSBTAG00000046545	MEF2D	myocyte-specific enhancer factor 2D [Source:RefSeq peptide;Acc:NP_001192107]	protein_coding	14380072	14413740	1	3	ENSBTAT00000066030	100336730	0.158928	6.58394	3.35279	0.0670913	0.500827
ENSBTAG00000021956	ISCA2	Iron-sulfur cluster assembly 2 homolog, mitochondrial [Source:UniProtKB/Swiss-Prot;Acc:Q2TBG7]	protein_coding	86179655	86181404	1	10	ENSBTAT00000029272	613290	0.320711	2.14188	3.35216	0.0671168	0.500827
ENSBTAG00000000376	P2RX3	P2X purinoceptor [Source:UniProtKB/TrEMBL;Acc:F1N7A9]	protein_coding	81828654	81860220	1	15	ENSBTAT00000039552	530468	0.268094	2.60692	3.34909	0.0672423	0.501026
ENSBTAG00000038085	BT.63195	Uncharacterized protein [Source:UniProtKB/TrEMBL;Acc:F1N3N3]	protein_coding	86392280	86433714	1	3	ENSBTAT00000051914, ENSBTAT00000056737	530929	0.376364	1.50827	3.34796	0.0672883	0.501068
ENSBTAG00000010502	SERTAD3	SERTA domain-containing protein 3 [Source:RefSeq peptide;Acc:NP_001070476]	protein_coding	50050183	50053543	-1	18	ENSBTAT00000013876	767935	0.224023	4.40445	3.33853	0.0676752	0.502848
ENSBTAG00000008401	PFKFB3	6-phosphofructo-2-kinase/fructose-2,6-biphosphatase 3 [Source:RefSeq peptide;Acc:NP_001071305]	protein_coding	17380743	17406594	-1	13	ENSBTAT00000057357	407183	0.211499	7.57272	3.33719	0.0677301	0.502848
ENSBTAG00000031600			processed_pseudogene	106880039	106880542	1	3	ENSBTAT00000044792	NA	0.390653	1.46164	3.33598	0.06778	0.502918
ENSBTAG00000003506	STEAP2	metalloreductase STEAP2 [Source:RefSeq peptide;Acc:NP_001071315]	protein_coding	74886596	74911776	1	4	ENSBTAT00000004557	504616	0.321832	2.28277	3.33284	0.0679097	0.503526
ENSBTAG00000009214	ETS2	protein C-ets-2 [Source:RefSeq peptide;Acc:NP_001073683]	protein_coding	152880454	152890252	1	1	ENSBTAT00000012144	281148	0.472831	3.75076	3.33067	0.0679994	0.503526
ENSBTAG00000031232	BT.29750	Uncharacterized protein [Source:UniProtKB/TrEMBL;Acc:G3MXC7]	protein_coding	106495474	106495981	1	4	ENSBTAT00000065452	100850312	0.36882	0.694687	3.33052	0.0680055	0.503526
ENSBTAG00000017716	BEGAIN	brain-enriched guanylate kinase-associated protein [Source:RefSeq peptide;Acc:NP_001069370]	protein_coding	67072575	67100143	-1	21	ENSBTAT00000023562	527886	0.549852	0.516025	3.3269	0.0681552	0.503901
ENSBTAG00000003395	ZRANB1	Ubiquitin thioesterase ZRANB1 [Source:UniProtKB/Swiss-Prot;Acc:A6QP16]	protein_coding	44841835	44885237	1	26	ENSBTAT00000004401	523338	0.126205	6.61188	3.32687	0.0681563	0.503901
ENSBTAG00000000569	HES1	Transcription factor HES-1 [Source:UniProtKB/Swiss-Prot;Acc:Q3ZBG4]	protein_coding	73973533	73976720	-1	1	ENSBTAT00000062965, ENSBTAT00000000742	539547	0.299882	2.42707	3.32555	0.0682113	0.504008
ENSBTAG00000020861	CHAMP1	zinc finger protein 828 [Source:RefSeq peptide;Acc:NP_001192435]	protein_coding	91100867	91103281	1	12	ENSBTAT00000027794	100137827	0.192263	6.29021	3.31583	0.0686159	0.505256
ENSBTAG00000019672	BT.91865	nucleoside-diphosphate kinase NBR-A [Source:RefSeq peptide;Acc:NP_001020518]	protein_coding	40609760	40611238	1	23	ENSBTAT00000026218	574091	0.210057	4.34295	3.31394	0.0686944	0.505256
ENSBTAG00000002935	TMEM248	Transmembrane protein 248 [Source:UniProtKB/Swiss-Prot;Acc:Q2YDM0]	protein_coding	28568520	28577304	1	25	ENSBTAT00000003816	511252	0.144474	5.96802	3.31367	0.068706	0.505256
ENSBTAG00000016298	TM9SF3	transmembrane 9 superfamily member 3 precursor [Source:RefSeq peptide;Acc:NP_001180146]	protein_coding	17712946	17774060	-1	26	ENSBTAT00000021686	614147	0.119304	8.12134	3.30189	0.0692002	0.506784
ENSBTAG00000021168	SIRT4	NAD-dependent protein deacetylase sirtuin-4 [Source:UniProtKB/Swiss-Prot;Acc:Q1JQC6]	protein_coding	64875357	64891606	1	17	ENSBTAT00000028210	519328	0.525202	0.657279	3.29627	0.0694376	0.506784
ENSBTAG00000002116	ZCCHC3	zinc finger CCHC domain-containing protein 3 [Source:RefSeq peptide;Acc:NP_001073703]	protein_coding	61254418	61257121	-1	13	ENSBTAT00000002733	507116	0.160862	4.5036	3.29571	0.0694612	0.506784
ENSBTAG00000016152	DAB2	disabled homolog 2 [Source:RefSeq peptide;Acc:NP_001180175]	protein_coding	35018908	35079162	1	20	ENSBTAT00000021501	509221	0.410117	2.65062	3.29374	0.0695444	0.506784
ENSBTAG00000002275	PTP4A1	protein tyrosine phosphatase type IVA 1 [Source:RefSeq peptide;Acc:NP_001193053]	protein_coding	512139	516069	1	9	ENSBTAT00000002933	613326	0.217278	6.13009	3.29358	0.0695511	0.506784
ENSBTAG00000003267	ZNF132	Uncharacterized protein [Source:UniProtKB/TrEMBL;Acc:F1MY83]	protein_coding	65878289	65880106	-1	18	ENSBTAT00000004230	100141141	0.237729	2.8071	3.2919	0.0696226	0.506784
ENSBTAG00000001086	FHL2	Four and a half LIM domains protein 2 [Source:UniProtKB/Swiss-Prot;Acc:Q2KI95]	protein_coding	9253234	9300671	-1	11	ENSBTAT00000001440	510008	0.218977	3.64766	3.28844	0.0697691	0.506784
ENSBTAG00000022887	ZNF407	Uncharacterized protein [Source:UniProtKB/TrEMBL;Acc:E1BF46]	protein_coding	3841029	4197665	-1	24	ENSBTAT00000031106	530360	0.232701	5.37596	3.2876	0.0698052	0.506784
ENSBTAG00000012865	DEK	protein DEK [Source:RefSeq peptide;Acc:NP_001093187]	protein_coding	39133610	39165303	1	23	ENSBTAT00000017097	540945	0.130984	9.86819	3.28689	0.069835	0.506784
ENSBTAG00000012180	BMF	bcl-2-modifying factor [Source:RefSeq peptide;Acc:NP_001070953]	protein_coding	35856697	35871287	-1	10	ENSBTAT00000016157	541141	0.302831	3.03667	3.28626	0.0698619	0.506784
ENSBTAG00000015460	TP63	tumor protein 63 [Source:RefSeq peptide;Acc:NP_001178266]	protein_coding	78012414	78283420	-1	1	ENSBTAT00000020544	615335	0.538232	0.0621786	3.27971	0.0701412	0.506784
ENSBTAG00000012132			processed_pseudogene	3187636	3188295	-1	28	ENSBTAT00000016095	NA	0.157331	5.30453	3.27956	0.0701479	0.506784
ENSBTAG00000002059	MCM9	Uncharacterized protein [Source:UniProtKB/TrEMBL;Acc:F1N2W9]	protein_coding	32521071	32615179	1	9	ENSBTAT00000002665	100849534	0.151188	4.79016	3.27539	0.0703262	0.507248
ENSBTAG00000021986	MAPK1IP1L	MAPK-interacting and spindle-stabilizing protein-like [Source:UniProtKB/Swiss-Prot;Acc:Q5E9L3]	protein_coding	67756279	67765176	1	10	ENSBTAT00000043779	540411	0.175306	6.70327	3.27279	0.0704379	0.507758
ENSBTAG00000015066	BT.70066	lanC-like protein 1 [Source:RefSeq peptide;Acc:NP_001069695]	protein_coding	98617457	98666531	-1	2	ENSBTAT00000020055	540559	0.127352	6.38253	3.26887	0.0706062	0.508309
ENSBTAG00000014105	SRPR	Signal recognition particle receptor subunit alpha [Source:UniProtKB/Swiss-Prot;Acc:Q3MHE8]	protein_coding	29986076	29991236	-1	29	ENSBTAT00000018762	281504	0.123627	6.20926	3.26875	0.0706115	0.508309
ENSBTAG00000009902	AKR1B1	aldose reductase [Source:RefSeq peptide;Acc:NP_001012537]	protein_coding	99016785	99033590	-1	4	ENSBTAT00000013082	317748	0.277294	2.72234	3.26745	0.0706672	0.508309
ENSBTAG00000013048	NIPAL3	NIPA-like protein 3 [Source:RefSeq peptide;Acc:NP_001180051]	protein_coding	129041413	129091075	-1	2	ENSBTAT00000017344	616724	0.263414	3.21643	3.2672	0.0706782	0.508309
ENSBTAG00000045492	ANG	angiogenin-1 precursor [Source:RefSeq peptide;Acc:NP_001071612]	protein_coding	26429018	26445589	-1	10	ENSBTAT00000026126	777597	0.244701	4.90639	3.26471	0.0707857	0.508537
ENSBTAG00000016629	ADCY9	adenylate cyclase type 9 [Source:RefSeq peptide;Acc:NP_001192846]	protein_coding	3242404	3344129	-1	25	ENSBTAT00000022120	525482	0.305423	3.76357	3.26258	0.0708777	0.508537
ENSBTAG00000008424	ABR	Active breakpoint cluster region-related protein [Source:UniProtKB/Swiss-Prot;Acc:A6QNS3]	protein_coding	22287405	22431563	1	19	ENSBTAT00000011083, ENSBTAT00000035191	515556	0.11385	7.80766	3.26164	0.0709184	0.508537
ENSBTAG00000012450	RAPGEF2	rap guanine nucleotide exchange factor 2 [Source:RefSeq peptide;Acc:NP_001178255]	protein_coding	40483943	40580445	-1	17	ENSBTAT00000029742	100139484	0.206684	5.18694	3.26087	0.0709513	0.508537
ENSBTAG00000026309	BT.88023	zinc fingers and homeoboxes protein 2 [Source:RefSeq peptide;Acc:NP_001193335]	protein_coding	18386657	18389173	-1	14	ENSBTAT00000037329	515040	0.17514	5.01517	3.25982	0.0709968	0.508537
ENSBTAG00000021845	STRN3	Striatin-3 [Source:UniProtKB/Swiss-Prot;Acc:A5D7H2]	protein_coding	41964003	42070978	-1	21	ENSBTAT00000029119	516375	0.140945	6.32204	3.25757	0.0710944	0.508649
ENSBTAG00000021231	KCTD2	Uncharacterized protein [Source:UniProtKB/TrEMBL;Acc:F1MR39]	protein_coding	57008161	57020015	-1	19	ENSBTAT00000042553	789539	0.170082	4.59964	3.25019	0.0714154	0.50897
ENSBTAG00000021134	DPP9	Uncharacterized protein [Source:UniProtKB/TrEMBL;Acc:E1BI31]	protein_coding	20648283	20678569	1	7	ENSBTAT00000035885	521100	0.13778	4.90826	3.24852	0.0714879	0.50897
ENSBTAG00000006836	FBXO33	F-box only protein 33 [Source:RefSeq peptide;Acc:NP_001192678]	protein_coding	49745742	49766810	-1	21	ENSBTAT00000008982	539998	0.260251	5.70578	3.24336	0.0717132	0.50955
ENSBTAG00000020481	GXYLT2	Uncharacterized protein [Source:UniProtKB/TrEMBL;Acc:F1MPT0]	protein_coding	28846978	28904207	-1	22	ENSBTAT00000063772, ENSBTAT00000027290	507299	0.484686	1.39577	3.23922	0.0718947	0.509678
ENSBTAG00000015904	RORA	nuclear receptor ROR-alpha [Source:RefSeq peptide;Acc:NP_001179790]	protein_coding	48949618	49750993	1	10	ENSBTAT00000021144	535597	0.206852	4.58875	3.22819	0.0723808	0.511098
ENSBTAG00000009614	BT.49396	leucine-rich repeat-containing protein 33 precursor [Source:RefSeq peptide;Acc:NP_001029563]	protein_coding	71765081	71791874	1	1	ENSBTAT00000012650	510688	0.225382	5.18582	3.22757	0.0724082	0.511098
ENSBTAG00000008557			pseudogene	57120901	57122291	-1	15	ENSBTAT00000011280	786726	0.10534	8.33559	3.22712	0.0724279	0.511098
ENSBTAG00000032519	CAMKMT	calmodulin-lysine N-methyltransferase [Source:RefSeq peptide;Acc:NP_001099111]	protein_coding	26602922	27032485	1	11	ENSBTAT00000046124	786620	0.307184	2.01818	3.22655	0.0724532	0.511098
ENSBTAG00000010726	F8	coagulation factor VIII precursor [Source:RefSeq peptide;Acc:NP_001138980]	protein_coding	38838455	38982287	1	X	ENSBTAT00000036726	100271720	0.194253	4.42321	3.22625	0.0724666	0.511098
ENSBTAG00000001505	GRK4	Uncharacterized protein [Source:UniProtKB/TrEMBL;Acc:F1MN48]	protein_coding	107849267	107891935	-1	6	ENSBTAT00000001970	512489	0.142209	5.17883	3.21482	0.0729742	0.513215
ENSBTAG00000006816	FAM108B1	abhydrolase domain-containing protein FAM108B1 [Source:RefSeq peptide;Acc:NP_001094748]	protein_coding	48407617	48455649	-1	8	ENSBTAT00000008957	781153	0.155862	4.5286	3.21391	0.073015	0.513215
ENSBTAG00000004307	BT.68703	vacuolar protein-sorting-associated protein 36 [Source:RefSeq peptide;Acc:NP_001092409]	protein_coding	21633580	21665112	1	12	ENSBTAT00000005646	511223	0.12367	6.85709	3.20855	0.0732542	0.513258
ENSBTAG00000009260	GPM6B	neuronal membrane glycoprotein M6-b [Source:RefSeq peptide;Acc:NP_001098451]	protein_coding	136872591	136915809	1	X	ENSBTAT00000012201	516689	0.415466	0.508343	3.20463	0.0734303	0.513515
ENSBTAG00000008125	KCNAB2	Voltage-gated potassium channel subunit beta-2 [Source:UniProtKB/Swiss-Prot;Acc:Q27955]	protein_coding	48081092	48137067	-1	16	ENSBTAT00000045435, ENSBTAT00000010684	541597	0.191156	5.20921	3.20044	0.0736184	0.514133
ENSBTAG00000011957	CREBL2	cAMP-responsive element-binding protein-like 2 [Source:UniProtKB/Swiss-Prot;Acc:Q0VD32]	protein_coding	97645573	97675030	-1	5	ENSBTAT00000043028	537195	0.121866	7.16126	3.19877	0.0736938	0.514133
ENSBTAG00000008074	BT.33105	complement C1q tumor necrosis factor-related protein 6 precursor [Source:RefSeq peptide;Acc:NP_001095342]	protein_coding	75992622	75999893	-1	5	ENSBTAT00000010617	506413	0.386353	1.91399	3.19806	0.0737258	0.514133
ENSBTAG00000038034	ZNF628	zinc finger protein 628 [Source:RefSeq peptide;Acc:NP_001179987]	protein_coding	62475322	62481823	-1	18	ENSBTAT00000057114	615021	0.257982	2.92907	3.19462	0.0738811	0.514926
ENSBTAG00000000801	BT.76599	zinc finger protein 583 [Source:RefSeq peptide;Acc:NP_001077003]	protein_coding	63903404	63910967	-1	18	ENSBTAT00000053429, ENSBTAT00000000145	789836	0.174819	4.21577	3.19351	0.0739311	0.514986
ENSBTAG00000020701	MEF2C	Myocyte-specific enhancer factor 2C [Source:UniProtKB/Swiss-Prot;Acc:Q2KIA0]	protein_coding	90616543	90784162	-1	7	ENSBTAT00000035014	512254	0.209382	5.92408	3.18932	0.074121	0.515825
ENSBTAG00000001551	PLEKHG3	Uncharacterized protein [Source:UniProtKB/TrEMBL;Acc:F1MHU4]	protein_coding	77181079	77196975	1	10	ENSBTAT00000039904, ENSBTAT00000063605	520027	0.145727	5.1537	3.18867	0.0741504	0.515825
ENSBTAG00000027843	TCEAL8	Transcription elongation factor A protein-like 8 [Source:UniProtKB/Swiss-Prot;Acc:Q3T020]	protein_coding	57476264	57477875	-1	X	ENSBTAT00000048145	768059, 100335186	0.188955	4.02438	3.1845	0.0743396	0.516671
ENSBTAG00000000855	NXN	Nucleoredoxin [Source:UniProtKB/Swiss-Prot;Acc:A6QLU8]	protein_coding	22457712	22621493	1	19	ENSBTAT00000001140	531367	0.222092	3.57883	3.17633	0.0747123	0.517594
ENSBTAG00000046358	PABPC1	Polyadenylate-binding protein 1 [Source:UniProtKB/Swiss-Prot;Acc:P61286]	protein_coding	65816006	65833756	1	14	ENSBTAT00000064237	282296	0.133773	11.6385	3.17633	0.0747125	0.517594
ENSBTAG00000009596	BT.49847	uncharacterized protein C9orf43 homolog [Source:RefSeq peptide;Acc:NP_001069773]	protein_coding	104363265	104377031	1	8	ENSBTAT00000012629	614006	0.359255	0.808066	3.1761	0.0747228	0.517594
ENSBTAG00000021445	BT.17789	CMP-N-acetylneuraminate-poly-alpha-2,8-sialyltransferase precursor [Source:RefSeq peptide;Acc:NP_001001163]	protein_coding	102456175	102555855	-1	7	ENSBTAT00000028590	407768	0.204709	6.63001	3.17341	0.0748459	0.517869
ENSBTAG00000003403	PADI2	protein-arginine deiminase type-2 [Source:RefSeq peptide;Acc:NP_001098922]	protein_coding	136049644	136103406	1	2	ENSBTAT00000004411	617851	0.374305	1.03789	3.1694	0.0750298	0.518193
ENSBTAG00000010442	PANK1	Uncharacterized protein [Source:UniProtKB/TrEMBL;Acc:E1BCR9]	protein_coding	11280207	11335233	-1	26	ENSBTAT00000050296	535887	0.230606	2.93412	3.16855	0.075069	0.518193
ENSBTAG00000030317	PPP1R26	Uncharacterized protein [Source:UniProtKB/TrEMBL;Acc:F1N1P8]	protein_coding	106462138	106465659	-1	11	ENSBTAT00000026527	618652	0.561724	-0.123168	3.16691	0.0751444	0.518193
ENSBTAG00000047690	BT.101620	Uncharacterized protein [Source:UniProtKB/TrEMBL;Acc:G3N2T2]	protein_coding	24282906	24283878	-1	10	ENSBTAT00000065378	NA	0.393211	1.43017	3.16579	0.0751962	0.518193
ENSBTAG00000021521	BFAR	bifunctional apoptosis regulator [Source:RefSeq peptide;Acc:NP_001092339]	protein_coding	13640454	13672230	1	25	ENSBTAT00000028683	504902	0.116906	6.17877	3.16512	0.075227	0.518193
ENSBTAG00000012036	HR	protein hairless [Source:RefSeq peptide;Acc:NP_001096005]	protein_coding	69930956	69946715	-1	8	ENSBTAT00000015967	785815	0.443961	0.970958	3.16146	0.0753956	0.518779
ENSBTAG00000047437			pseudogene	33040839	33041352	1	16	ENSBTAT00000064386	NA	0.450232	1.07593	3.15861	0.0755274	0.519397
ENSBTAG00000018103	HMGB1	High mobility group protein B1 [Source:UniProtKB/Swiss-Prot;Acc:P10103]	protein_coding	30352990	30357922	1	12	ENSBTAT00000024094	282691	0.115309	7.81759	3.14456	0.0761806	0.521514
ENSBTAG00000001311	MORF4L2	mortality factor 4-like protein 2 [Source:RefSeq peptide;Acc:NP_001092554]	protein_coding	57744030	57756166	-1	X	ENSBTAT00000001731	538442	0.0939254	6.87988	3.14214	0.0762937	0.521514
ENSBTAG00000000750	MSL2	Uncharacterized protein [Source:UniProtKB/TrEMBL;Acc:F1MRF9]	protein_coding	134190685	134220225	1	1	ENSBTAT00000000991	525740	0.177491	5.81665	3.14064	0.0763638	0.521514
ENSBTAG00000009541	SUCLG2	Succinyl-CoA ligase [GDP-forming] subunit beta, mitochondrial [Source:UniProtKB/Swiss-Prot;Acc:Q3MHX5]	protein_coding	33977312	34251728	1	22	ENSBTAT00000012551	537713	0.134598	8.22774	3.13972	0.0764067	0.521514
ENSBTAG00000011400	DBN1	drebrin [Source:RefSeq peptide;Acc:NP_001039382]	protein_coding	40312121	40325975	-1	7	ENSBTAT00000019445	505406	0.201716	4.78303	3.13924	0.0764296	0.521514
ENSBTAG00000005025	FAM91A1	Uncharacterized protein [Source:UniProtKB/TrEMBL;Acc:F1MQF4]	protein_coding	17665456	17703395	-1	14	ENSBTAT00000006615	507013	0.23595	5.94379	3.13844	0.0764671	0.521514
ENSBTAG00000014823	BT.103066	thioredoxin domain-containing protein 11 [Source:RefSeq peptide;Acc:NP_001076889]	protein_coding	10427712	10487821	-1	25	ENSBTAT00000019741	513509	0.107268	6.56575	3.13757	0.0765078	0.521514
ENSBTAG00000014448	VKORC1L1	Uncharacterized protein [Source:UniProtKB/TrEMBL;Acc:G3MZM8]	protein_coding	28101590	28157501	1	25	ENSBTAT00000064807, ENSBTAT00000029755, ENSBTAT00000065463	506318	0.245509	2.08145	3.13338	0.0767048	0.522283
ENSBTAG00000005904	RBBP4	Histone-binding protein RBBP4 [Source:UniProtKB/Swiss-Prot;Acc:Q3MHL3]	protein_coding	121800923	121817395	-1	2	ENSBTAT00000007758	767940	0.118383	6.74548	3.13201	0.0767689	0.522433
ENSBTAG00000021910	TBL1XR1	F-box-like/WD repeat-containing protein TBL1XR1 [Source:RefSeq peptide;Acc:NP_001179958]	protein_coding	90517079	90605473	1	1	ENSBTAT00000029211	614346	0.283249	7.2081	3.12802	0.0769572	0.522854
ENSBTAG00000025311	GMFB	Glia maturation factor beta [Source:UniProtKB/Swiss-Prot;Acc:P60984]	protein_coding	67212808	67226749	-1	10	ENSBTAT00000043708	615255	0.198464	5.98569	3.1256	0.0770713	0.522854
ENSBTAG00000014731	G3PDH	Glyceraldehyde-3-phosphate dehydrogenase [Source:UniProtKB/Swiss-Prot;Acc:P10096]	protein_coding	104237902	104241979	-1	5	ENSBTAT00000037753	786101, 281181	0.170462	7.85523	3.12351	0.0771703	0.522854
ENSBTAG00000017685	JUP	Junction plakoglobin [Source:UniProtKB/Swiss-Prot;Acc:Q8SPJ1]	protein_coding	42602486	42626600	-1	19	ENSBTAT00000023522	445543	0.627593	0.235575	3.11807	0.0774283	0.522854
ENSBTAG00000013678	OSGIN2	Uncharacterized protein [Source:UniProtKB/TrEMBL;Acc:F1MJA0]	protein_coding	76149588	76178108	-1	14	ENSBTAT00000018177	539073	0.152446	4.56388	3.11756	0.0774526	0.522854
ENSBTAG00000048135	BT.97040	Uncharacterized protein [Source:UniProtKB/TrEMBL;Acc:G3N0V0]	protein_coding	71902471	71904001	1	20	ENSBTAT00000066155	NA	0.314133	8.71073	3.11691	0.0774838	0.522854
ENSBTAG00000009341	CCDC146	coiled-coil domain-containing protein 146 [Source:RefSeq peptide;Acc:NP_001192416]	protein_coding	44152046	44198584	-1	4	ENSBTAT00000047247	100140763	0.284077	3.71855	3.11676	0.0774907	0.522854
ENSBTAG00000004051	SBDS	Ribosome maturation protein SBDS [Source:UniProtKB/Swiss-Prot;Acc:Q3SWZ6]	protein_coding	28630825	28636300	-1	25	ENSBTAT00000005296	513237	0.113182	6.66988	3.11354	0.077644	0.522854
ENSBTAG00000019290	PACSIN2	protein kinase C and casein kinase substrate in neurons protein 2 [Source:RefSeq peptide;Acc:NP_001039933]	protein_coding	114357560	114475163	-1	5	ENSBTAT00000025683	540107	0.110065	7.6614	3.11083	0.0777732	0.522854
ENSBTAG00000021767	UBE2N	Ubiquitin-conjugating enzyme E2 N [Source:UniProtKB/Swiss-Prot;Acc:Q0P5K3]	protein_coding	23370705	23411877	-1	5	ENSBTAT00000052393	541130	0.12079	6.55942	3.10982	0.0778214	0.522854
ENSBTAG00000016771	PLK2	serine/threonine-protein kinase PLK2 [Source:RefSeq peptide;Acc:NP_001179174]	protein_coding	20854607	20860584	1	20	ENSBTAT00000022307	539449	0.396026	3.39952	3.10389	0.0781057	0.522854
ENSBTAG00000037962	BT.102365	mastermind-like protein 2 [Source:RefSeq peptide;Acc:NP_001091519]	protein_coding	14426513	14556383	1	15	ENSBTAT00000054262	521194	0.28449	5.19045	3.10265	0.078165	0.522854
ENSBTAG00000019581	PLEKHF2	pleckstrin homology domain-containing family F member 2 [Source:RefSeq peptide;Acc:NP_001091619]	protein_coding	71515117	71535602	-1	14	ENSBTAT00000026087	782597	0.136242	8.59954	3.10254	0.0781704	0.522854
ENSBTAG00000012019	IRS2	Uncharacterized protein [Source:UniProtKB/TrEMBL;Acc:F1MJE0]	protein_coding	88664525	88669181	-1	12	ENSBTAT00000015938	100300012	0.417919	2.86583	3.10225	0.0781844	0.522854
ENSBTAG00000007384	CYTH3	Uncharacterized protein [Source:UniProtKB/TrEMBL;Acc:F1MUQ2]	protein_coding	38680226	38694226	-1	25	ENSBTAT00000009708	NA	0.272974	3.18145	3.10183	0.0782041	0.522854
ENSBTAG00000009087	GNG10	guanine nucleotide-binding protein G(I)/G(S)/G(O) subunit gamma-10 [Source:RefSeq peptide;Acc:NP_001107984]	protein_coding	102784501	102790524	1	8	ENSBTAT00000011979	613930	0.170833	6.3641	3.09557	0.0785055	0.52374
ENSBTAG00000046047		Uncharacterized protein [Source:UniProtKB/TrEMBL;Acc:G3N002]	protein_coding	18837129	18842179	-1	X	ENSBTAT00000065493	NA	0.653267	1.3605	3.09349	0.0786058	0.52374
ENSBTAG00000007335	TPD52	tumor protein D52 [Source:RefSeq peptide;Acc:NP_001070390]	protein_coding	45499601	45549966	-1	14	ENSBTAT00000055321, ENSBTAT00000037262, ENSBTAT00000054316	540235	0.128048	6.86238	3.09335	0.0786127	0.52374
ENSBTAG00000011994	NDEL1	nuclear distribution protein nudE-like 1 [Source:RefSeq peptide;Acc:NP_001178175]	protein_coding	28637771	28672316	1	19	ENSBTAT00000065091, ENSBTAT00000044619	510769	0.144115	6.74967	3.09259	0.0786497	0.52374
ENSBTAG00000021754	DUSP12	Uncharacterized protein [Source:UniProtKB/TrEMBL;Acc:F1MW70]	protein_coding	7849647	7857668	-1	3	ENSBTAT00000028997	505302	0.164842	4.75794	3.09185	0.0786856	0.52374
ENSBTAG00000004240	BT.103427	thymopoietin-2 [Source:RefSeq peptide;Acc:NP_001091474]	protein_coding	63027194	63052820	1	5	ENSBTAT00000052656, ENSBTAT00000005553	510267	0.142587	7.90699	3.09056	0.0787478	0.52374
ENSBTAG00000012058	GMDS	GDP-mannose 4,6 dehydratase [Source:RefSeq peptide;Acc:NP_001073800]	protein_coding	51117008	51453402	1	23	ENSBTAT00000015992	617688	0.188885	4.62824	3.0891	0.0788186	0.52374
ENSBTAG00000016069	ARF4	ADP-ribosylation factor 4 [Source:UniProtKB/Swiss-Prot;Acc:Q3SZF2]	protein_coding	44150604	44169288	1	22	ENSBTAT00000021386	518601	0.162883	6.66081	3.08658	0.0789406	0.524271
ENSBTAG00000031160	BT.29726	immunoglobulin lambda-like polypeptide 1 precursor [Source:RefSeq peptide;Acc:NP_001077269]	protein_coding	72826680	73152862	1	17	ENSBTAT00000044103, ENSBTAT00000065780, ENSBTAT00000031209	789205	0.245353	10.5832	3.08244	0.0791415	0.52508
ENSBTAG00000012012	CYB5A	Cytochrome b5 [Source:UniProtKB/Swiss-Prot;Acc:P00171]	protein_coding	4413368	4445873	1	24	ENSBTAT00000015944	100335454, 281110	0.155221	4.40236	3.08073	0.0792248	0.52508
ENSBTAG00000009026	BT.105034	phosphofurin acidic cluster sorting protein 1 [Source:RefSeq peptide;Acc:NP_001137342]	protein_coding	44920590	44948773	1	29	ENSBTAT00000011884	514313	0.135448	6.79243	3.07527	0.0794913	0.525758
ENSBTAG00000002651	BT.21547	plakophilin-2 [Source:RefSeq peptide;Acc:NP_001077198]	protein_coding	77370781	77452340	1	5	ENSBTAT00000003435	537784	0.359636	1.29869	3.07502	0.0795036	0.525758
ENSBTAG00000018902	BT.63240	Zinc finger C2HC domain-containing protein 1A [Source:UniProtKB/Swiss-Prot;Acc:A4FUE7]	protein_coding	44029068	44077940	1	14	ENSBTAT00000025157	516900	0.398641	1.26939	3.06764	0.0798652	0.526117
ENSBTAG00000007540	GLUD1	Glutamate dehydrogenase 1, mitochondrial [Source:UniProtKB/Swiss-Prot;Acc:P00366]	protein_coding	41941042	41979591	-1	28	ENSBTAT00000009923	281785	0.11899	7.51839	3.0675	0.079872	0.526117
ENSBTAG00000003043	GNG2	Guanine nucleotide-binding protein G(I)/G(S)/G(O) subunit gamma-2 [Source:UniProtKB/Swiss-Prot;Acc:P63212]	protein_coding	44711724	44842190	1	10	ENSBTAT00000003959	281203	0.130662	6.428	3.0669	0.0799018	0.526117
ENSBTAG00000039077		Uncharacterized protein [Source:UniProtKB/TrEMBL;Acc:G5E625]	protein_coding	22836233	22836789	-1	10	ENSBTAT00000050282	785752	0.266756	2.78266	3.06609	0.0799417	0.526117
ENSBTAG00000008099	CCR5	C-C chemokine receptor type 5 [Source:UniProtKB/Swiss-Prot;Acc:Q2HJ17]	protein_coding	53598839	53602003	-1	22	ENSBTAT00000010652	497017	0.415121	2.9244	3.06527	0.0799819	0.526117
ENSBTAG00000015766	ZFPM1	Uncharacterized protein [Source:UniProtKB/TrEMBL;Acc:F1N6T0]	protein_coding	13809878	13826787	1	18	ENSBTAT00000047968, ENSBTAT00000063705	528338	0.223221	3.04004	3.06255	0.0801158	0.526644
ENSBTAG00000021768	BT.87531	Uncharacterized protein [Source:UniProtKB/TrEMBL;Acc:E1BIN6]	protein_coding	93746807	93758039	1	6	ENSBTAT00000029017	512960	0.159993	5.50791	3.06192	0.080147	0.526644
ENSBTAG00000046657		Uncharacterized protein [Source:UniProtKB/TrEMBL;Acc:G3MXY4]	protein_coding	50927147	50927590	1	17	ENSBTAT00000064117	100849169	0.179899	4.11108	3.05712	0.080384	0.526757
ENSBTAG00000011059	CDKN2C	cyclin-dependent kinase 4 inhibitor C [Source:RefSeq peptide;Acc:NP_001094524]	protein_coding	95924172	95928574	-1	3	ENSBTAT00000014685	505691	0.207608	3.52787	3.05634	0.0804225	0.526757
ENSBTAG00000018644	PDZRN3	Uncharacterized protein [Source:UniProtKB/TrEMBL;Acc:F1MRX7]	protein_coding	28238772	28506578	1	22	ENSBTAT00000024807	509083	0.748886	-0.264979	3.05604	0.0804374	0.526757
ENSBTAG00000023929	FOSL2	fos-related antigen 2 [Source:RefSeq peptide;Acc:NP_001179879]	protein_coding	71329772	71349193	-1	11	ENSBTAT00000032910	509889	0.379384	4.88663	3.05474	0.0805021	0.526757
ENSBTAG00000020749	AAED1	UPF0308 protein C9orf21 homolog [Source:UniProtKB/Swiss-Prot;Acc:Q148E0]	protein_coding	84801832	84817819	-1	8	ENSBTAT00000027653	616897	0.4403	0.55922	3.05275	0.0806003	0.526757
ENSBTAG00000046839		Uncharacterized protein [Source:UniProtKB/TrEMBL;Acc:G3MZD8]	protein_coding	47328131	47352621	1	23	ENSBTAT00000065907	615027	0.284552	2.92552	3.05186	0.0806447	0.526757
ENSBTAG00000017694	TRPS1	zinc finger transcription factor Trps1 [Source:RefSeq peptide;Acc:NP_001179842]	protein_coding	50844179	51066191	1	14	ENSBTAT00000038232	537652	0.201952	5.39167	3.05042	0.0807162	0.526757
ENSBTAG00000009237	BT.44241	ER lumen protein retaining receptor 2 [Source:RefSeq peptide;Acc:NP_001073247]	protein_coding	38871560	38886919	-1	25	ENSBTAT00000012175	531676	0.150555	5.73549	3.04887	0.0807935	0.526848
ENSBTAG00000030616	ZCCHC10	zinc finger CCHC domain-containing protein 10 [Source:RefSeq peptide;Acc:NP_001033634]	protein_coding	46188839	46202621	-1	7	ENSBTAT00000035343	784999, 515542	0.16004	3.98539	3.04589	0.0809415	0.52739
ENSBTAG00000044173	EHBP1	Uncharacterized protein [Source:UniProtKB/TrEMBL;Acc:F1MQA8]	protein_coding	61117376	61472058	1	11	ENSBTAT00000061137	100300164	0.171641	5.87944	3.04506	0.0809833	0.52739
ENSBTAG00000007935	CALCOCO2	Calcium-binding and coiled-coil domain-containing protein 2 [Source:UniProtKB/Swiss-Prot;Acc:O18737]	protein_coding	38314473	38338074	-1	19	ENSBTAT00000010432	281942	0.112075	8.13843	3.04113	0.0811795	0.528226
ENSBTAG00000015108	BT.64703	Usher syndrome type-1C protein-binding protein 1 [Source:RefSeq peptide;Acc:NP_001070605]	protein_coding	5768517	5777534	1	7	ENSBTAT00000020104	768083	0.361185	0.71132	3.03954	0.0812587	0.528226
ENSBTAG00000008008	TLR2	toll-like receptor 2 precursor [Source:RefSeq peptide;Acc:NP_776622]	protein_coding	3949710	3963032	-1	17	ENSBTAT00000010530	281534	0.224759	7.30162	3.03792	0.08134	0.528226
ENSBTAG00000003496	AIG1	androgen-induced gene 1 protein [Source:RefSeq peptide;Acc:NP_001069794]	protein_coding	81550367	81829531	1	9	ENSBTAT00000004546	614409	0.213852	3.93073	3.03738	0.0813671	0.528226
ENSBTAG00000019342	OSBPL3	oxysterol-binding protein-related protein 3 [Source:RefSeq peptide;Acc:NP_001179830]	protein_coding	71394903	71488446	1	4	ENSBTAT00000025767	537304	0.194811	3.61343	3.03623	0.0814249	0.528325
ENSBTAG00000009717	FGL2	Fibroleukin [Source:UniProtKB/Swiss-Prot;Acc:Q29RY7]	protein_coding	44236254	44240215	1	4	ENSBTAT00000012815	511711	0.167518	9.13435	3.03298	0.0815879	0.529106
ENSBTAG00000024387	PNPLA8	Uncharacterized protein [Source:UniProtKB/TrEMBL;Acc:E1BE78]	protein_coding	49867702	49907595	-1	4	ENSBTAT00000017658	535496	0.151634	4.47979	3.02978	0.0817491	0.529874
ENSBTAG00000012805	TSPAN13	Tetraspanin-13 [Source:UniProtKB/Swiss-Prot;Acc:Q3ZBV0]	protein_coding	25213088	25251241	1	4	ENSBTAT00000017010	526460	0.15124	5.95388	3.02711	0.0818836	0.530469
ENSBTAG00000046813	BT.101547	Uncharacterized protein [Source:UniProtKB/TrEMBL;Acc:G3MWT1]	protein_coding	15690975	15692145	-1	7	ENSBTAT00000063019, ENSBTAT00000065465	100300028	0.357427	1.74269	3.02531	0.0819747	0.530505
ENSBTAG00000004333	COPA	Coatomer subunit alpha Xenin Proxenin [Source:UniProtKB/Swiss-Prot;Acc:Q27954]	protein_coding	9468431	9512487	1	3	ENSBTAT00000005672	100126041	0.104622	8.66141	3.01918	0.0822849	0.530814
ENSBTAG00000040422	BT.88040	rRNA-processing protein UTP23 homolog [Source:RefSeq peptide;Acc:NP_001069507]	protein_coding	49706795	49714027	-1	14	ENSBTAT00000046494	781182, 534858	0.154394	4.61858	3.01699	0.082396	0.530814
ENSBTAG00000019975	IL7R	interleukin-7 receptor subunit alpha precursor [Source:RefSeq peptide;Acc:NP_001192816]	protein_coding	38335658	38368259	-1	20	ENSBTAT00000026608	521554	0.305577	7.19018	3.01442	0.082527	0.530814
ENSBTAG00000046797	NRAS	GTPase NRas [Source:RefSeq peptide;Acc:NP_001091458]	protein_coding	28723874	28733770	1	3	ENSBTAT00000012897	506322	0.107289	8.06561	3.01341	0.0825786	0.530814
ENSBTAG00000012758	YIPF5	Protein YIPF5 [Source:UniProtKB/Swiss-Prot;Acc:Q5E9E8]	protein_coding	57200810	57216549	-1	7	ENSBTAT00000016956	521829	0.12677	5.56476	3.01241	0.0826293	0.530848
ENSBTAG00000018463	VIM	Vimentin [Source:UniProtKB/Swiss-Prot;Acc:P48616]	protein_coding	31945012	31952941	1	13	ENSBTAT00000024572	280955	0.174041	11.1252	3.00612	0.0829507	0.531453
ENSBTAG00000039958	GYS1	Glycogen [starch] synthase, muscle [Source:UniProtKB/Swiss-Prot;Acc:A7MB78]	protein_coding	55996079	56012727	-1	18	ENSBTAT00000007423	786335, 511047	0.134176	6.84092	3.0043	0.083044	0.531453
ENSBTAG00000020041	FAM13B	Uncharacterized protein [Source:UniProtKB/TrEMBL;Acc:E1BNY2]	protein_coding	51005530	51068385	-1	7	ENSBTAT00000063540, ENSBTAT00000026700	NA	0.229983	7.08128	3.00308	0.0831065	0.531453
ENSBTAG00000011704	RPL35A	ribosomal protein L35a [Source:HGNC Symbol;Acc:10345]	protein_coding	63150593	63151022	1	13	ENSBTAT00000015544	NA	0.208101	6.48944	2.99792	0.0833716	0.531652
ENSBTAG00000020282	DCTD	deoxycytidylate deaminase [Source:RefSeq peptide;Acc:NP_001094762]	protein_coding	12916141	12938962	-1	27	ENSBTAT00000027028	784292	0.239277	2.31002	2.99716	0.0834103	0.531652
ENSBTAG00000018019	BCL11B	Uncharacterized protein [Source:UniProtKB/TrEMBL;Acc:E1BD25]	protein_coding	65841997	65938304	-1	21	ENSBTAT00000023987	783269	0.233756	4.87615	2.99444	0.0835508	0.531741
ENSBTAG00000008543	GTF2H5	General transcription factor IIH subunit 5 [Source:UniProtKB/Swiss-Prot;Acc:Q2T9Z5]	protein_coding	96153560	96167611	1	9	ENSBTAT00000011263	518046	0.218779	3.44822	2.99387	0.0835801	0.531741
ENSBTAG00000026375	BT.17992	recQ-mediated genome instability protein 2 [Source:RefSeq peptide;Acc:NP_001093190]	protein_coding	10052224	10057594	1	25	ENSBTAT00000037465	615553	0.341972	1.93626	2.99166	0.0836945	0.532196
ENSBTAG00000006640	BT.68871	retinoblastoma-associated protein [Source:RefSeq peptide;Acc:NP_001070375]	protein_coding	18196465	18316589	1	12	ENSBTAT00000008728	534712	0.136258	6.64208	2.98832	0.0838669	0.533019
ENSBTAG00000015874	CASP3	caspase-3 [Source:RefSeq peptide;Acc:NP_001071308]	protein_coding	14084622	14110610	-1	27	ENSBTAT00000021099	408016	0.179483	4.43007	2.98223	0.084183	0.533534
ENSBTAG00000003925	BT.68078	UPF0669 protein C6orf120 homolog precursor [Source:RefSeq peptide;Acc:NP_001096801]	protein_coding	105073006	105075610	1	9	ENSBTAT00000005121	100125289	0.122262	6.26178	2.98135	0.0842291	0.533534
ENSBTAG00000002238	ARL2	ADP-ribosylation factor-like protein 2 [Source:UniProtKB/Swiss-Prot;Acc:Q2TA37]	protein_coding	43845378	43853177	1	29	ENSBTAT00000002890	511349	0.218583	3.18217	2.98097	0.0842489	0.533534
ENSBTAG00000003636	BT.65903	lysosomal acid lipase/cholesteryl ester hydrolase precursor [Source:RefSeq peptide;Acc:NP_001096793]	protein_coding	10988284	11030717	-1	26	ENSBTAT00000014997	100125267	0.19396	7.43867	2.9801	0.0842939	0.533534
ENSBTAG00000020713	BT.79862	Uncharacterized protein [Source:UniProtKB/TrEMBL;Acc:E1BIQ6]	protein_coding	61064369	61222077	1	9	ENSBTAT00000027603, ENSBTAT00000065237	538296	0.312088	4.64438	2.97893	0.0843549	0.533534
ENSBTAG00000017218	ACER3	alkaline ceramidase 3 [Source:RefSeq peptide;Acc:NP_001095755]	protein_coding	57028596	57186215	1	15	ENSBTAT00000052101	615110	0.261914	3.28598	2.97086	0.0847767	0.535237
ENSBTAG00000011824	OGN	mimecan precursor [Source:RefSeq peptide;Acc:NP_776371]	protein_coding	85453019	85468721	1	8	ENSBTAT00000063991, ENSBTAT00000015694	280884	0.220034	6.70498	2.96507	0.0850809	0.536317
ENSBTAG00000036262	BT.52690	glucan (1,4-alpha-), branching enzyme 1 [Source:RefSeq peptide;Acc:NP_001116201]	protein_coding	28658790	28905833	-1	1	ENSBTAT00000050765	615745	0.133251	6.47061	2.96349	0.0851637	0.536317
ENSBTAG00000001314	TRMT6	tRNA (adenine(58)-N(1))-methyltransferase non-catalytic subunit TRM6 [Source:UniProtKB/Swiss-Prot;Acc:Q2T9V5]	protein_coding	48476003	48486536	-1	13	ENSBTAT00000001734	505816	0.173949	5.14629	2.96349	0.0851639	0.536317
ENSBTAG00000009336	BT.77236	latexin [Source:RefSeq peptide;Acc:NP_001073809]	protein_coding	109721967	109729694	1	1	ENSBTAT00000044711	781644	0.175458	4.17937	2.95844	0.0854302	0.536708
ENSBTAG00000010500	BT.76502	egl nine homolog 1 [Source:RefSeq peptide;Acc:NP_001192975]	protein_coding	3323730	3333934	1	28	ENSBTAT00000013871	534075	0.141654	6.25839	2.95691	0.0855112	0.536708
ENSBTAG00000001146	HIVEP2	Uncharacterized protein [Source:UniProtKB/TrEMBL;Acc:E1B842]	protein_coding	81237678	81266493	-1	9	ENSBTAT00000001526	540396	0.286327	7.7314	2.94979	0.0858889	0.538423
ENSBTAG00000000555	BT.53789	cytoplasmic aconitate hydratase [Source:RefSeq peptide;Acc:NP_001069059]	protein_coding	11480118	11543046	-1	8	ENSBTAT00000000731	512995	0.148434	4.85828	2.94329	0.0862351	0.540047
ENSBTAG00000011338	C10H5orf13	neuronal protein 3.1 [Source:RefSeq peptide;Acc:NP_001098515]	protein_coding	2161055	2193663	1	10	ENSBTAT00000015066	100125763	0.162605	4.90064	2.9383	0.0865017	0.540272
ENSBTAG00000009682	KIAA0391	mitochondrial ribonuclease P protein 3 [Source:RefSeq peptide;Acc:NP_001095618]	protein_coding	45821718	45953661	1	21	ENSBTAT00000012771, ENSBTAT00000052489	532995	0.171031	4.13411	2.93809	0.0865128	0.540272
ENSBTAG00000004727	PAQR4	progestin and adipoQ receptor family member 4 [Source:RefSeq peptide;Acc:NP_001092367]	protein_coding	2378553	2382039	1	25	ENSBTAT00000006203	507075	0.173337	3.09119	2.92724	0.0870962	0.542427
ENSBTAG00000007016	CNPY4	Protein canopy homolog 4 [Source:UniProtKB/Swiss-Prot;Acc:Q3SWX1]	protein_coding	36869857	36874183	-1	25	ENSBTAT00000037188	505637	0.180398	3.94227	2.92229	0.087364	0.543822
ENSBTAG00000019027	SLC30A7	Zinc transporter 7 [Source:UniProtKB/Swiss-Prot;Acc:A4IFD7]	protein_coding	42465567	42559234	-1	3	ENSBTAT00000025323	613851	0.150769	4.7109	2.9171	0.0876454	0.543883
ENSBTAG00000005495		Uncharacterized protein [Source:UniProtKB/TrEMBL;Acc:G3MYE2]	protein_coding	77028522	77200434	-1	8	ENSBTAT00000015661	NA	0.200945	5.20839	2.91682	0.0876604	0.543883
ENSBTAG00000005970	XBP1	X-box-binding protein 1 [Source:UniProtKB/Swiss-Prot;Acc:Q3SZZ2]	protein_coding	70344599	70349566	-1	17	ENSBTAT00000007835	541236	0.126338	6.48264	2.91551	0.0877319	0.543883
ENSBTAG00000015539	RAPGEF5	Uncharacterized protein [Source:UniProtKB/TrEMBL;Acc:F1N3K6]	protein_coding	31017033	31222267	-1	4	ENSBTAT00000033832	519566	0.502154	0.716487	2.91426	0.0877997	0.543883
ENSBTAG00000010711		Uncharacterized protein [Source:UniProtKB/TrEMBL;Acc:G3MWY4]	protein_coding	25306648	25307206	1	5	ENSBTAT00000038548	NA	0.356953	1.45826	2.91411	0.0878078	0.543883
ENSBTAG00000011866	PCBD1	Pterin-4-alpha-carbinolamine dehydratase [Source:UniProtKB/Swiss-Prot;Acc:Q3ZBD3]	protein_coding	27226795	27231724	-1	28	ENSBTAT00000015750	530736	0.35546	1.87244	2.91403	0.0878121	0.543883
ENSBTAG00000013463	DISP1	protein dispatched homolog 1 [Source:RefSeq peptide;Acc:NP_001033250]	protein_coding	27161602	27209886	1	16	ENSBTAT00000017904	534637	0.259245	2.00799	2.91316	0.0878596	0.543905
ENSBTAG00000000079	C1ORF96	Uncharacterized protein [Source:UniProtKB/TrEMBL;Acc:E1BCI5]	protein_coding	281480	297049	-1	28	ENSBTAT00000000087, ENSBTAT00000064890	532798	0.264262	2.67044	2.91172	0.087938	0.544119
ENSBTAG00000003763	MYO5C	Uncharacterized protein [Source:UniProtKB/TrEMBL;Acc:F1MX93]	protein_coding	58176957	58278067	1	10	ENSBTAT00000004905	NA	0.225698	4.68435	2.90946	0.0880612	0.544247
ENSBTAG00000014795	BT.69436	Uncharacterized protein [Source:UniProtKB/TrEMBL;Acc:F1N2T9]	protein_coding	49945497	49946378	1	4	ENSBTAT00000019687	784535	0.670079	-0.289751	2.90939	0.088065	0.544247
ENSBTAG00000000985	RAB10	ras-related protein Rab-10 [Source:RefSeq peptide;Acc:NP_001094758]	protein_coding	73335436	73400455	-1	11	ENSBTAT00000001303	783373	0.130456	7.88326	2.90791	0.0881461	0.544247
ENSBTAG00000008341	ARSB	arylsulfatase B precursor [Source:RefSeq peptide;Acc:NP_001094645]	protein_coding	9789137	9974919	-1	10	ENSBTAT00000010988	538401	0.129985	6.4478	2.90659	0.0882185	0.544247
ENSBTAG00000011100	BT.49573	dipeptidyl peptidase 1 precursor [Source:RefSeq peptide;Acc:NP_001028789]	protein_coding	7433482	7473315	1	29	ENSBTAT00000014735	352958	0.154252	8.00521	2.90652	0.0882219	0.544247
ENSBTAG00000001294	BT.59327	protein phosphatase 1 regulatory subunit 15A precursor [Source:RefSeq peptide;Acc:NP_001039643]	protein_coding	55925891	55929294	1	18	ENSBTAT00000001702	514688	0.350189	6.00022	2.89974	0.0885941	0.545188
ENSBTAG00000017103	BT.78411	mitogen-activated protein kinase kinase kinase 13 [Source:RefSeq peptide;Acc:NP_001095323]	protein_coding	82301321	82426795	-1	1	ENSBTAT00000022739	505369	0.295873	3.03845	2.89185	0.0890284	0.546288
ENSBTAG00000012629	ZNF362	zinc finger protein 362 [Source:RefSeq peptide;Acc:NP_001179097]	protein_coding	121242594	121268659	-1	2	ENSBTAT00000016763	508065	0.13758	5.5747	2.88316	0.0895104	0.547837
ENSBTAG00000019150	PLD3	Phospholipase D3 [Source:UniProtKB/Swiss-Prot;Acc:Q2KJJ8]	protein_coding	49995631	50005033	1	18	ENSBTAT00000044153	613932	0.176391	4.17628	2.8777	0.0898144	0.548615
ENSBTAG00000020340	ZNF830	zinc finger protein 830 [Source:RefSeq peptide;Acc:NP_001076081]	protein_coding	15446157	15447896	-1	19	ENSBTAT00000027106	539497	0.182608	5.62657	2.8691	0.0902952	0.550468
ENSBTAG00000010071	FBXO3	F-box only protein 3 [Source:UniProtKB/Swiss-Prot;Acc:A6H7H7]	protein_coding	65186337	65219692	-1	15	ENSBTAT00000013287	534287	0.108147	6.05053	2.86557	0.0904935	0.550852
ENSBTAG00000013390	PSMB6	Proteasome subunit beta type-6 [Source:UniProtKB/Swiss-Prot;Acc:Q3MHN0]	protein_coding	27198593	27200805	-1	19	ENSBTAT00000017816	510069	0.188387	5.32682	2.86278	0.0906507	0.551011
ENSBTAG00000000078	GLIPR2	Golgi-associated plant pathogenesis-related protein 1 [Source:RefSeq peptide;Acc:NP_001069580]	protein_coding	60797959	60816816	1	8	ENSBTAT00000000086	538565	0.156097	7.33448	2.85174	0.091275	0.551908
ENSBTAG00000004723	BT.103073	testis-expressed sequence 2 protein [Source:RefSeq peptide;Acc:NP_001095440]	protein_coding	49006459	49068544	-1	19	ENSBTAT00000006196	513262	0.229308	4.70654	2.8517	0.0912771	0.551908
ENSBTAG00000014471	BT.75887	A-kinase anchor protein 2 [Source:RefSeq peptide;Acc:NP_001179963]	protein_coding	101361501	101406330	1	8	ENSBTAT00000019242	614497	0.202174	5.9712	2.85155	0.0912856	0.551908
ENSBTAG00000013152	BT.103053	protein NipSnap homolog 1 [Source:RefSeq peptide;Acc:NP_001069824]	protein_coding	70869039	70884644	-1	17	ENSBTAT00000029502	614972	0.118441	5.67995	2.85152	0.0912878	0.551908
ENSBTAG00000003016	BT.37382	tyrosine-protein phosphatase non-receptor type 7 [Source:RefSeq peptide;Acc:NP_001035666]	protein_coding	70902206	70917245	-1	16	ENSBTAT00000003923	614077	0.147457	6.30137	2.84781	0.0914984	0.552557
ENSBTAG00000019470	NEK6	serine/threonine-protein kinase Nek6 [Source:RefSeq peptide;Acc:NP_001092458]	protein_coding	95314593	95400813	1	11	ENSBTAT00000025935	100336224, 515816	0.151169	5.72184	2.84728	0.0915287	0.552557
ENSBTAG00000003405	TP53I3	quinone oxidoreductase PIG3 [Source:RefSeq peptide;Acc:NP_001068846]	protein_coding	75033145	75039193	1	11	ENSBTAT00000004413	508875	0.202939	3.63417	2.84181	0.0918404	0.553231
ENSBTAG00000000074	NFIA	nuclear factor 1 A-type [Source:RefSeq peptide;Acc:NP_001033298]	protein_coding	84749656	85167847	-1	3	ENSBTAT00000033431	615371	0.41336	0.650542	2.84161	0.0918521	0.553231
ENSBTAG00000031747	HMGN4	High mobility group nucleosome-binding domain-containing protein 4 [Source:UniProtKB/Swiss-Prot;Acc:Q2YDK4]	protein_coding	31322596	31330574	-1	23	ENSBTAT00000045015	614918	0.113912	6.53173	2.84142	0.0918633	0.553231
ENSBTAG00000019247			pseudogene	147944473	147944824	1	X	ENSBTAT00000025629	NA	0.422568	4.33835	2.83324	0.0923317	0.554466
ENSBTAG00000006642	PRKACA	cAMP-dependent protein kinase catalytic subunit alpha [Source:UniProtKB/Swiss-Prot;Acc:P00517]	protein_coding	12693768	12711139	1	7	ENSBTAT00000008727	282322	0.155923	5.35906	2.83136	0.09244	0.554551
ENSBTAG00000015316	BT.61659	nucleophosmin [Source:RefSeq peptide;Acc:NP_001030518]	protein_coding	3111198	3123860	1	20	ENSBTAT00000020363	614028, 507211	0.254711	6.50328	2.82686	0.0926996	0.555046
ENSBTAG00000002474	MAD1L1	mitotic spindle assembly checkpoint protein MAD1 [Source:RefSeq peptide;Acc:NP_001095514]	protein_coding	41535263	41778055	1	25	ENSBTAT00000003210	517837	0.141266	4.52236	2.82579	0.0927612	0.555135
ENSBTAG00000019500	CNIH	Protein cornichon homolog [Source:UniProtKB/Swiss-Prot;Acc:Q5BIN6]	protein_coding	67176769	67191630	-1	10	ENSBTAT00000043709, ENSBTAT00000025975	613575	0.143576	6.09248	2.82117	0.0930286	0.555931
ENSBTAG00000008299	IL20RB	interleukin-20 receptor subunit beta [Source:RefSeq peptide;Acc:NP_001095645]	protein_coding	133269145	133310063	-1	1	ENSBTAT00000010919	534581	0.306127	1.82152	2.81255	0.0935295	0.558111
ENSBTAG00000005086	RPRD1B	regulation of nuclear pre-mRNA domain-containing protein 1B [Source:RefSeq peptide;Acc:NP_001094604]	protein_coding	67570198	67628069	1	13	ENSBTAT00000006703	529700	0.147708	4.50802	2.81214	0.0935534	0.558111
ENSBTAG00000035662	CAMK4	Uncharacterized protein [Source:UniProtKB/TrEMBL;Acc:G3X816]	protein_coding	87297644	87310943	-1	10	ENSBTAT00000050151	100337083	0.175554	3.53245	2.80458	0.0939957	0.558897
ENSBTAG00000000115	VPS54	vacuolar protein sorting-associated protein 54 [Source:RefSeq peptide;Acc:NP_001098930]	protein_coding	62301309	62377281	-1	11	ENSBTAT00000000123	783762	0.158531	6.95847	2.80115	0.0941969	0.55941
ENSBTAG00000001098	BT.26062	pleckstrin homology domain-containing family A member 3 [Source:RefSeq peptide;Acc:NP_001095383]	protein_coding	18382408	18410532	-1	2	ENSBTAT00000001453	509423	0.142581	4.79697	2.79773	0.0943977	0.560017
ENSBTAG00000005458	BT.97014	TBC1 domain family member 24 [Source:RefSeq peptide;Acc:NP_001039761]	protein_coding	1981117	2004112	1	25	ENSBTAT00000007182	529002	0.395135	0.731265	2.79513	0.0945514	0.56004
ENSBTAG00000007876	MAPK8	mitogen-activated protein kinase 8 [Source:RefSeq peptide;Acc:NP_001179903]	protein_coding	43160797	43196195	1	28	ENSBTAT00000010361	539941	0.123728	5.36281	2.78889	0.0949202	0.561062
ENSBTAG00000004154	SKIL	ski-like protein [Source:RefSeq peptide;Acc:NP_001192876]	protein_coding	97824479	97843625	-1	1	ENSBTAT00000005438	527910	0.238299	5.68528	2.788	0.0949727	0.561062
ENSBTAG00000009812	CXCL6	C-X-C motif chemokine 6 [Source:UniProtKB/Swiss-Prot;Acc:P80221]	protein_coding	90645964	90648076	1	6	ENSBTAT00000012939	281735	0.608967	3.73256	2.78594	0.095095	0.561518
ENSBTAG00000045768		Uncharacterized protein [Source:UniProtKB/TrEMBL;Acc:F1MKN8]	protein_coding	103032491	103060434	-1	5	ENSBTAT00000052627	NA	0.221792	3.75933	2.77961	0.0954714	0.562371
ENSBTAG00000016920	EOMES	eomesodermin homolog [Source:RefSeq peptide;Acc:NP_001178117]	protein_coding	2112410	2117440	-1	22	ENSBTAT00000061448	511947	0.248134	3.26665	2.77867	0.0955276	0.562371
ENSBTAG00000010956	SCARB2	lysosome membrane protein 2 precursor [Source:RefSeq peptide;Acc:NP_001095623]	protein_coding	92797820	92879565	-1	6	ENSBTAT00000014549	533177	0.136722	5.8187	2.77861	0.095531	0.562371
ENSBTAG00000005851	BT.21128	vacuolar protein sorting-associated protein VTA1 homolog [Source:RefSeq peptide;Acc:NP_001033134]	protein_coding	80663640	80734347	1	9	ENSBTAT00000007693	506430	0.111	6.06595	2.77818	0.0955568	0.562371
ENSBTAG00000007820			processed_pseudogene	2568116	2568744	1	7	ENSBTAT00000010283	NA	0.226402	2.7568	2.77217	0.0959158	0.563115
ENSBTAG00000006756	BT.71626	matrin-3 [Source:RefSeq peptide;Acc:NP_001095956]	protein_coding	52218128	52244915	1	7	ENSBTAT00000057156	505129	0.128204	9.72881	2.76752	0.0961952	0.563988
ENSBTAG00000040146			pseudogene	59327588	59328144	-1	3	ENSBTAT00000051886	NA	0.540757	0.129932	2.76567	0.0963061	0.564175
ENSBTAG00000000851	CYP20A1	Cytochrome P450 20A1 [Source:UniProtKB/Swiss-Prot;Acc:Q5E980]	protein_coding	91899069	91943225	1	2	ENSBTAT00000001132	532945	0.138645	5.10665	2.76304	0.0964646	0.564766
ENSBTAG00000020819	YY1	transcriptional repressor protein YY1 [Source:RefSeq peptide;Acc:NP_001091550]	protein_coding	66817739	66842006	1	21	ENSBTAT00000027744	534353	0.107484	6.95608	2.76191	0.096533	0.5649
ENSBTAG00000047428	ZNF281	Uncharacterized protein [Source:UniProtKB/TrEMBL;Acc:G3N3V3]	protein_coding	81040751	81042142	-1	16	ENSBTAT00000065279	532401	0.12884	4.94244	2.75712	0.0968225	0.566179
ENSBTAG00000013799			pseudogene	107981292	107982291	-1	2	ENSBTAT00000018339	617654, 781259, 783612, 615002	0.271237	3.00529	2.75678	0.0968428	0.566179
ENSBTAG00000045784	CENPB	Uncharacterized protein [Source:UniProtKB/TrEMBL;Acc:G3MWI2]	protein_coding	51873665	51876027	1	13	ENSBTAT00000063148	NA	0.324601	1.19026	2.7534	0.0970476	0.566842
ENSBTAG00000003235	DHDDS	dehydrodolichyl diphosphate synthase isoform a [Source:RefSeq peptide;Acc:NP_001030423]	protein_coding	127266788	127295155	-1	2	ENSBTAT00000010328	523264	0.190206	3.15384	2.74931	0.0972966	0.568029
ENSBTAG00000004318	ARL3	ADP-ribosylation factor-like protein 3 [Source:UniProtKB/Swiss-Prot;Acc:Q2TBW6]	protein_coding	23563111	23761992	-1	26	ENSBTAT00000005655	540040	0.215661	3.3321	2.73971	0.0978826	0.56878
ENSBTAG00000046079			processed_pseudogene	97126436	97127407	-1	8	ENSBTAT00000064284	NA	0.140042	4.70046	2.73834	0.0979662	0.568993
ENSBTAG00000010238	LTB4R	Leukotriene B4 receptor 1 [Source:UniProtKB/Swiss-Prot;Acc:Q3T181]	protein_coding	20687230	20689253	-1	10	ENSBTAT00000036478	613482	0.490846	0.296633	2.73548	0.0981419	0.569746
ENSBTAG00000006453	CD3G	T-cell surface glycoprotein CD3 gamma chain [Source:UniProtKB/Swiss-Prot;Acc:Q28074]	protein_coding	29462576	29469747	1	15	ENSBTAT00000046953	281055	0.14116	7.66284	2.73035	0.0984578	0.571313
ENSBTAG00000012032	PDE4A	cAMP-specific 3',5'-cyclic phosphodiesterase 4A [Source:RefSeq peptide;Acc:NP_001094551]	protein_coding	16176856	16215655	1	7	ENSBTAT00000015961, ENSBTAT00000015963	512222	0.199531	3.78085	2.72566	0.0987474	0.571643
ENSBTAG00000027930		Ribosomal protein [Source:UniProtKB/TrEMBL;Acc:E1BKD0]	protein_coding	122169405	122170058	-1	2	ENSBTAT00000002846	NA	0.196151	4.19489	2.72532	0.0987683	0.571643
ENSBTAG00000013369	COL14A1	Uncharacterized protein [Source:UniProtKB/TrEMBL;Acc:E1BA17]	protein_coding	83892853	84109620	1	14	ENSBTAT00000017783	781493	0.328816	1.7858	2.72504	0.0987858	0.571643
ENSBTAG00000008285	BT.106609	Oxidation resistance protein 1 [Source:UniProtKB/Swiss-Prot;Acc:A5PKL1]	protein_coding	60000394	60075278	-1	14	ENSBTAT00000052238, ENSBTAT00000053824	539092	0.175901	7.36031	2.72495	0.0987911	0.571643
ENSBTAG00000002539	BT.56496	TRIO and F-actin-binding protein [Source:RefSeq peptide;Acc:NP_001193373]	protein_coding	110040663	110092020	1	5	ENSBTAT00000042716, ENSBTAT00000003297	511680	0.125581	5.10498	2.72049	0.0990679	0.57204
ENSBTAG00000002187	SERINC3	Serine incorporator 3 [Source:UniProtKB/Swiss-Prot;Acc:A4FUZ5]	protein_coding	73637279	73653752	-1	13	ENSBTAT00000002833	511861	0.133178	6.4306	2.71923	0.0991459	0.57204
ENSBTAG00000011027	BT.69126	prostaglandin reductase 1 [Source:RefSeq peptide;Acc:NP_001030358]	protein_coding	102666740	102697281	-1	8	ENSBTAT00000014649	513177	0.119625	5.90397	2.71767	0.0992425	0.57204
ENSBTAG00000013901	PTDSS1	Phosphatidylserine synthase 1 [Source:UniProtKB/Swiss-Prot;Acc:Q2KHY9]	protein_coding	70236070	70303427	-1	14	ENSBTAT00000018461	100849746, 509819	0.115364	5.81625	2.7172	0.0992718	0.57204
ENSBTAG00000002828	RNF185	RING finger protein 185 [Source:RefSeq peptide;Acc:NP_001077172]	protein_coding	72108603	72138742	1	17	ENSBTAT00000003661	524459	0.122803	5.04093	2.71489	0.0994158	0.57204
ENSBTAG00000020520	BT.48977	dexamethasone-induced Ras-related protein 1 [Source:RefSeq peptide;Acc:NP_001193190]	protein_coding	35423867	35425459	1	19	ENSBTAT00000027338	507449	0.336336	1.38584	2.70529	0.100016	0.574443
ENSBTAG00000018761	MGC139367	transmembrane protein C2orf18 homolog precursor [Source:RefSeq peptide;Acc:NP_001077173]	protein_coding	72793630	72809693	-1	11	ENSBTAT00000024978	525690	0.150435	5.15752	2.70443	0.10007	0.574486
ENSBTAG00000042258	snoU2-30	Small nucleolar RNA U2-30 [Source:RFAM;Acc:RF00493]	snoRNA	25643317	25643386	1	28	ENSBTAT00000059250	NA	0.400677	2.46473	2.70264	0.100182	0.574757
ENSBTAG00000033180	SMYD3	SET and MYND domain-containing protein 3 [Source:RefSeq peptide;Acc:NP_001069874]	protein_coding	31589396	32333109	1	16	ENSBTAT00000047138	616050	0.196089	2.99974	2.69697	0.100539	0.574757
ENSBTAG00000000941	PLEKHB2	pleckstrin homology domain-containing family B member 2 [Source:RefSeq peptide;Acc:NP_001076998]	protein_coding	1850107	1899289	1	2	ENSBTAT00000001246	783000	0.116803	7.13721	2.69286	0.100799	0.574757
ENSBTAG00000008278	TMEM187	Transmembrane protein 187 [Source:UniProtKB/Swiss-Prot;Acc:Q0VCM2]	protein_coding	40097615	40102129	1	X	ENSBTAT00000010891	508380	0.38123	1.20327	2.68993	0.100984	0.575475
ENSBTAG00000047314	BT.21742	peptidyl-prolyl cis-trans isomerase E [Source:RefSeq peptide;Acc:NP_001091630]	protein_coding	106917951	106934190	-1	3	ENSBTAT00000063035	787681, 100296550	0.129098	4.87782	2.68897	0.101045	0.575557
ENSBTAG00000000940	TBCC	Tubulin-specific chaperone C [Source:UniProtKB/Swiss-Prot;Acc:Q3SZE9]	protein_coding	16404968	16407589	-1	23	ENSBTAT00000001245	515354	0.124265	6.2055	2.68349	0.101393	0.575674
ENSBTAG00000021614	TASP1	threonine aspartase 1 [Source:RefSeq peptide;Acc:NP_001029749]	protein_coding	7131227	7383858	-1	13	ENSBTAT00000039537, ENSBTAT00000028803	532606	0.163017	3.07854	2.67997	0.101618	0.575674
ENSBTAG00000033080	RPL15	60S ribosomal protein L15 [Source:UniProtKB/Swiss-Prot;Acc:Q5EAD6]	protein_coding	41930646	41934590	-1	27	ENSBTAT00000020729	507151	0.134453	5.8541	2.67945	0.101651	0.575674
ENSBTAG00000003916	DPH3	DPH3 homolog [Source:UniProtKB/Swiss-Prot;Acc:Q1LZC9]	protein_coding	155004507	155009732	-1	1	ENSBTAT00000005113	511579	0.177452	4.29024	2.67828	0.101726	0.575674
ENSBTAG00000006743	RBBP8	DNA endonuclease RBBP8 [Source:UniProtKB/Swiss-Prot;Acc:A6QNQ6]	protein_coding	33895222	33948196	-1	24	ENSBTAT00000008875	512977	0.168959	5.84112	2.67724	0.101792	0.575674
ENSBTAG00000039714	BT.59018	Uncharacterized protein [Source:UniProtKB/TrEMBL;Acc:G3MW11]	protein_coding	75664652	75870596	1	12	ENSBTAT00000035484	789637, 523126	0.246107	2.56633	2.67699	0.101808	0.575674
ENSBTAG00000003365	SMG8	Protein SMG8 [Source:UniProtKB/Swiss-Prot;Acc:A1A4J7]	protein_coding	10390870	10395903	1	19	ENSBTAT00000052191, ENSBTAT00000004365	522040	0.149676	4.14014	2.67648	0.101841	0.575674
ENSBTAG00000018270	NFATC2	Uncharacterized protein [Source:UniProtKB/TrEMBL;Acc:F1MGR9]	protein_coding	80015601	80114072	-1	13	ENSBTAT00000024318	530401	0.304772	5.43141	2.67623	0.101857	0.575674
ENSBTAG00000009647	PHAX	Phosphorylated adapter RNA export protein [Source:UniProtKB/Swiss-Prot;Acc:Q3MHI4]	protein_coding	28555707	28568143	-1	7	ENSBTAT00000035608	507478	0.123667	6.63282	2.67488	0.101943	0.575674
ENSBTAG00000019885	ZNF280C	Uncharacterized protein [Source:UniProtKB/TrEMBL;Acc:F1N3D2]	protein_coding	14035125	14080978	-1	X	ENSBTAT00000026492, ENSBTAT00000064722	785820, 100850565	0.165094	3.79139	2.67434	0.101978	0.575674
ENSBTAG00000006835	MCAM	cell surface glycoprotein MUC18 precursor [Source:RefSeq peptide;Acc:NP_001103532]	protein_coding	30414474	30422213	-1	15	ENSBTAT00000047009, ENSBTAT00000047015	281301	0.283687	2.21754	2.67149	0.10216	0.575706
ENSBTAG00000010083	HADHB	Trifunctional enzyme subunit beta, mitochondrial 3-ketoacyl-CoA thiolase [Source:UniProtKB/Swiss-Prot;Acc:O46629]	protein_coding	73215424	73246167	-1	11	ENSBTAT00000013310, ENSBTAT00000063404	281811	0.137269	6.02458	2.6707	0.102211	0.575706
ENSBTAG00000007336	HCST	Hematopoietic cell signal transducer [Source:UniProtKB/Swiss-Prot;Acc:Q1XF11]	protein_coding	46778207	46779500	1	18	ENSBTAT00000009651	767892	0.296072	2.54663	2.66912	0.102313	0.575706
ENSBTAG00000013074	PPP1R15B	Uncharacterized protein [Source:UniProtKB/TrEMBL;Acc:E1BKX2]	protein_coding	1966721	1972162	-1	16	ENSBTAT00000017382	538754	0.212859	6.85267	2.6654	0.102552	0.575706
ENSBTAG00000003218	RAB28	Ras-related protein Rab-28 [Source:UniProtKB/Swiss-Prot;Acc:Q3SWY9]	protein_coding	113469762	113567507	-1	6	ENSBTAT00000004180	536021	0.111958	5.92945	2.66488	0.102585	0.575706
ENSBTAG00000022564	BT.63212	Dihydrodiol dehydrogenase 3 [Source:UniProtKB/Swiss-Prot;Acc:P52898]	protein_coding	43947621	44116989	1	13	ENSBTAT00000039362, ENSBTAT00000014044	506594, 282138	0.347439	1.52477	2.6641	0.102636	0.575706
ENSBTAG00000046862	MARCKSL1	MARCKS-related protein [Source:RefSeq peptide;Acc:NP_001069640]	protein_coding	122053749	122057011	1	2	ENSBTAT00000066186, ENSBTAT00000066345	539555	0.300542	4.42387	2.66311	0.102699	0.575706
ENSBTAG00000013211	BT.52665	UPF0501 protein KIAA1430 homolog [Source:RefSeq peptide;Acc:NP_001039464]	protein_coding	14553986	14572723	-1	27	ENSBTAT00000017582	508280	0.124667	5.83121	2.66244	0.102743	0.575706
ENSBTAG00000038060	BT.101619	Uncharacterized protein [Source:UniProtKB/TrEMBL;Acc:G5E6C8]	protein_coding	24909812	24910308	1	10	ENSBTAT00000056002	NA	0.60383	-0.309676	2.66127	0.102819	0.575706
ENSBTAG00000000146	FARP1	FERM, RhoGEF and pleckstrin domain-containing protein 1 [Source:RefSeq peptide;Acc:NP_001179641]	protein_coding	79189512	79429462	1	12	ENSBTAT00000000167	782949, 531927	0.232952	1.88688	2.66119	0.102824	0.575706
ENSBTAG00000005998	CCRN4L	nocturnin [Source:RefSeq peptide;Acc:NP_001075923]	protein_coding	18892763	18910926	-1	17	ENSBTAT00000007876	540641	0.482995	2.49047	2.65794	0.103034	0.576031
ENSBTAG00000033441	SHCBP1	SHC SH2 domain-binding protein 1 [Source:RefSeq peptide;Acc:NP_001179508]	protein_coding	14935722	14972990	-1	18	ENSBTAT00000047558	523367	0.139333	5.37933	2.65615	0.10315	0.576031
ENSBTAG00000003961	SNX20	Sorting nexin-20 [Source:UniProtKB/Swiss-Prot;Acc:Q2T9W1]	protein_coding	19157447	19166134	-1	18	ENSBTAT00000005164	505256	0.141503	4.82491	2.65594	0.103164	0.576031
ENSBTAG00000005227	ATF6	Uncharacterized protein [Source:UniProtKB/TrEMBL;Acc:F1MDD8]	protein_coding	7613876	7843250	-1	3	ENSBTAT00000061155	530610	0.241258	5.10432	2.65518	0.103213	0.576031
ENSBTAG00000012259	PNPO	Pyridoxine-5'-phosphate oxidase [Source:UniProtKB/Swiss-Prot;Acc:Q5E9K3]	protein_coding	39181604	39188148	-1	19	ENSBTAT00000016263	512573	0.200097	3.44645	2.64805	0.103677	0.577555
ENSBTAG00000038640	HIGD1D	HIG1 domain family, member 1D; Uncharacterized protein [Source:UniProtKB/TrEMBL;Acc:Q1LZ70]	protein_coding	15511915	15518283	-1	22	ENSBTAT00000054347	768057, 786015, 100337355	0.195894	3.9834	2.64246	0.104042	0.57881
ENSBTAG00000009586	CDC25A	M-phase inducer phosphatase 1 [Source:UniProtKB/Swiss-Prot;Acc:A7MBD1]	protein_coding	52242566	52264187	1	22	ENSBTAT00000012611	520188	0.352282	1.7369	2.63599	0.104467	0.580912
ENSBTAG00000010001	BT.38815	mitochondrial Rho GTPase 1 [Source:RefSeq peptide;Acc:NP_001039547]	protein_coding	18249107	18317210	-1	19	ENSBTAT00000035318	511257	0.116085	6.16742	2.6342	0.104584	0.580938
ENSBTAG00000045582	ARPC5	actin-related protein 2/3 complex subunit 5 [Source:RefSeq peptide;Acc:NP_001030524]	protein_coding	66150415	66159807	-1	16	ENSBTAT00000064442	614345	0.105843	8.47284	2.63312	0.104656	0.580938
ENSBTAG00000008219	RBM7	RNA-binding protein 7 [Source:UniProtKB/Swiss-Prot;Acc:Q3MHY8]	protein_coding	25256166	25263448	1	15	ENSBTAT00000010804	515307	0.12193	5.08416	2.63308	0.104659	0.580938
ENSBTAG00000045689			processed_pseudogene	15274614	15276029	1	12	ENSBTAT00000064261	NA	0.136231	6.69976	2.63219	0.104717	0.581001
ENSBTAG00000017075	STX1A	syntaxin-1A [Source:RefSeq peptide;Acc:NP_001077267]	protein_coding	34053829	34071557	1	25	ENSBTAT00000003031	788566	0.55644	0.292982	2.62777	0.105009	0.581448
ENSBTAG00000044087	KIAA1328	Uncharacterized protein [Source:UniProtKB/TrEMBL;Acc:E1BP67]	protein_coding	20313071	20313992	-1	24	ENSBTAT00000060964	785328	0.430016	0.768303	2.62717	0.105049	0.581448
ENSBTAG00000017786	FCRL6	Uncharacterized protein [Source:UniProtKB/TrEMBL;Acc:F1MYJ5]	protein_coding	9991099	10000540	-1	3	ENSBTAT00000023651	524565	0.375289	0.554328	2.62657	0.105089	0.581448
ENSBTAG00000018959	RAB11A	ras-related protein Rab-11A [Source:RefSeq peptide;Acc:NP_001033251]	protein_coding	12691046	12710296	1	10	ENSBTAT00000025235	534708	0.133298	6.61111	2.62601	0.105126	0.581448
ENSBTAG00000026371	BT.53906	sorting nexin-29 [Source:RefSeq peptide;Acc:NP_001070330]	protein_coding	10743976	11273969	1	25	ENSBTAT00000037460	518366	0.262408	3.33898	2.62366	0.105281	0.581823
ENSBTAG00000005212	C1H3orf70	UPF0524 protein C3orf70 homolog [Source:UniProtKB/Swiss-Prot;Acc:A7E369]	protein_coding	82573990	82694776	1	1	ENSBTAT00000006865	615631	0.263814	2.66568	2.62357	0.105287	0.581823
ENSBTAG00000011429	CREB3	Cyclic AMP-responsive element-binding protein 3 Processed cyclic AMP-responsive element-binding protein 3 [Source:UniProtKB/Swiss-Prot;Acc:Q8SQ19]	protein_coding	60312519	60316872	1	8	ENSBTAT00000015193	281715	0.159847	4.95376	2.62224	0.105375	0.582051
ENSBTAG00000025929	MTAP	S-methyl-5'-thioadenosine phosphorylase [Source:UniProtKB/TrEMBL;Acc:H9KUV2]	protein_coding	22223658	22254686	-1	8	ENSBTAT00000048509	782907	0.127595	5.3698	2.61785	0.105667	0.582458
ENSBTAG00000005318	RNF6	E3 ubiquitin-protein ligase RNF6 [Source:RefSeq peptide;Acc:NP_001091531]	protein_coding	33409894	33419168	1	12	ENSBTAT00000047301	527056	0.151137	4.03864	2.61761	0.105684	0.582458
ENSBTAG00000009257	CERKL	Uncharacterized protein [Source:UniProtKB/TrEMBL;Acc:F1MEF4]	protein_coding	15026225	15113323	1	2	ENSBTAT00000012196, ENSBTAT00000053825	NA	0.533466	1.75383	2.61497	0.105859	0.582851
ENSBTAG00000012185	CLEC4E	Uncharacterized protein [Source:UniProtKB/TrEMBL;Acc:E1BHM0]	protein_coding	102158068	102168602	-1	5	ENSBTAT00000016163	514797	0.321223	3.02799	2.6133	0.105971	0.582851
ENSBTAG00000008078	MGC137058	tripartite motif-containing protein 59 [Source:RefSeq peptide;Acc:NP_001073779]	protein_coding	107879883	107892248	1	1	ENSBTAT00000010623	540154	0.21032	3.91054	2.61302	0.10599	0.582851
ENSBTAG00000015677	KARS	lysyl-tRNA synthetase [Source:RefSeq peptide;Acc:NP_001029528]	protein_coding	2962722	2976537	-1	18	ENSBTAT00000020818	509624	0.101748	7.56978	2.61014	0.106182	0.583512
ENSBTAG00000021102	GALM	Aldose 1-epimerase [Source:UniProtKB/Swiss-Prot;Acc:Q5EA79]	protein_coding	21040425	21095033	1	11	ENSBTAT00000028111	616676	0.25641	1.93988	2.60668	0.106414	0.583626
ENSBTAG00000038926		Uncharacterized protein [Source:UniProtKB/TrEMBL;Acc:F1N0P1]	protein_coding	64607953	64637981	1	18	ENSBTAT00000004511	NA	0.235451	2.7914	2.60541	0.106499	0.583626
ENSBTAG00000003450	BT.61946	V-type proton ATPase subunit H [Source:RefSeq peptide;Acc:NP_777129]	protein_coding	23511301	23558678	-1	14	ENSBTAT00000004482, ENSBTAT00000004480	282657	0.13407	4.65104	2.60469	0.106548	0.583626
ENSBTAG00000046701	FRAT2	Uncharacterized protein [Source:UniProtKB/TrEMBL;Acc:G3N174]	protein_coding	18442780	18443469	-1	26	ENSBTAT00000066153	539144	0.40831	0.781997	2.60254	0.106693	0.583626
ENSBTAG00000003798	BT.20898	autocrine motility factor receptor [Source:RefSeq peptide;Acc:NP_001039439]	protein_coding	24290808	24334739	1	18	ENSBTAT00000004952	507541	0.107251	6.09726	2.59853	0.106963	0.583626
ENSBTAG00000021778	BT.106328	selenoprotein N [Source:RefSeq peptide;Acc:NP_001108448]	protein_coding	127851648	127869417	-1	2	ENSBTAT00000029033	616379	0.16711	4.49846	2.59846	0.106967	0.583626
ENSBTAG00000001228	CEND1	cell cycle exit and neuronal differentiation protein 1 [Source:RefSeq peptide;Acc:NP_001073691]	protein_coding	50840061	50843011	1	29	ENSBTAT00000001623	504370	0.345589	1.57771	2.59697	0.107068	0.583626
ENSBTAG00000012626	B4GALT5	Uncharacterized protein [Source:UniProtKB/TrEMBL;Acc:F1MUJ7]	protein_coding	78464294	78484987	-1	13	ENSBTAT00000016760	282407	0.196043	4.23013	2.59377	0.107284	0.584271
ENSBTAG00000000199	PDP1	[Pyruvate dehydrogenase [acetyl-transferring]]-phosphatase 1, mitochondrial [Source:UniProtKB/Swiss-Prot;Acc:P35816]	protein_coding	72678594	72686976	-1	14	ENSBTAT00000000233, ENSBTAT00000045859	280891	0.200738	4.86317	2.59234	0.107382	0.584544
ENSBTAG00000001125	ADAMDEC1	Uncharacterized protein [Source:UniProtKB/TrEMBL;Acc:F1MJP4]	protein_coding	72498088	72516273	1	8	ENSBTAT00000001496	100847471	0.363866	4.63162	2.58542	0.107852	0.584966
ENSBTAG00000015329	FAM63A	protein FAM63A [Source:RefSeq peptide;Acc:NP_001039389]	protein_coding	19808483	19817752	1	3	ENSBTAT00000033792	505719	0.154399	4.08573	2.5853	0.10786	0.584966
ENSBTAG00000021318	SCAMP5	Secretory carrier-associated membrane protein 5 [Source:UniProtKB/Swiss-Prot;Acc:Q17QF8]	protein_coding	34088422	34109601	-1	21	ENSBTAT00000065890, ENSBTAT00000028416	508510	0.343	1.30176	2.58471	0.1079	0.584966
ENSBTAG00000013884	SIPA1	signal-induced proliferation-associated protein 1 [Source:RefSeq peptide;Acc:NP_001095365]	protein_coding	44484284	44493549	1	29	ENSBTAT00000018435	508234	0.0980159	6.41111	2.58384	0.10796	0.584966
ENSBTAG00000020570	PRDM8	PR domain zinc finger protein 8 [Source:RefSeq peptide;Acc:NP_001096702]	protein_coding	96650285	96657180	1	6	ENSBTAT00000049199	507890	0.216825	2.59346	2.58306	0.108013	0.584966
ENSBTAG00000047156	TRDV2	T cell receptor delta variable 2 [Source:HGNC Symbol;Acc:12263]	protein_coding	22349889	22350520	-1	10	ENSBTAT00000064187	NA	0.588872	-0.136685	2.58105	0.10815	0.58513
ENSBTAG00000038240	ZNF134	Uncharacterized protein [Source:UniProtKB/TrEMBL;Acc:F1MK15]	protein_coding	65038945	65049569	1	18	ENSBTAT00000006170, ENSBTAT00000064641	540014	0.170719	3.49274	2.57659	0.108455	0.586273
ENSBTAG00000014734	CHD4	chromodomain-helicase-DNA-binding protein 4 [Source:RefSeq peptide;Acc:NP_001193430]	protein_coding	104186061	104214563	1	5	ENSBTAT00000019612	506402	0.11694	9.02533	2.5732	0.108688	0.586632
ENSBTAG00000031010	ACAD11	acyl-CoA dehydrogenase family member 11 [Source:RefSeq peptide;Acc:NP_001069361]	protein_coding	137993897	138111878	1	1	ENSBTAT00000054042	526956	0.191341	3.71001	2.57244	0.10874	0.586632
ENSBTAG00000019309	BT.53810	Uncharacterized protein [Source:UniProtKB/TrEMBL;Acc:E1BAY6]	protein_coding	5633896	5693059	-1	15	ENSBTAT00000025708	512287	0.364134	1.92569	2.57091	0.108845	0.586846
ENSBTAG00000018257	APIP	Probable methylthioribulose-1-phosphate dehydratase [Source:UniProtKB/Swiss-Prot;Acc:Q0VCJ2]	protein_coding	66207587	66231698	-1	15	ENSBTAT00000024300	508345	0.158618	4.65495	2.5672	0.109101	0.587781
ENSBTAG00000003581	SETD7	Uncharacterized protein [Source:UniProtKB/TrEMBL;Acc:F1MUT0]	protein_coding	18463314	18515964	1	17	ENSBTAT00000004658	515928	0.347135	2.26876	2.56685	0.109125	0.587781
ENSBTAG00000044175	CENPK	centromere protein K [Source:RefSeq peptide;Acc:NP_001179022]	protein_coding	13952311	13989063	1	20	ENSBTAT00000061053	506404	0.247946	2.74523	2.56589	0.109191	0.587781
ENSBTAG00000008981	BT.31964	Ubiquitin carboxyl-terminal hydrolase [Source:UniProtKB/TrEMBL;Acc:E1BGQ9]	protein_coding	15616807	15624462	-1	23	ENSBTAT00000011820	517349	0.31926	1.68182	2.56446	0.10929	0.587781
ENSBTAG00000014041	G3BP2	ras GTPase-activating protein-binding protein 2 [Source:RefSeq peptide;Acc:NP_001039920]	protein_coding	92205907	92241546	-1	6	ENSBTAT00000018663	539249	0.143769	7.30556	2.56427	0.109303	0.587781
ENSBTAG00000000501	KLHL13	Kelch-like protein 13 [Source:UniProtKB/Swiss-Prot;Acc:A6QQY2]	protein_coding	1975398	2038024	-1	X	ENSBTAT00000000639	528138	0.582033	-0.261817	2.55775	0.109755	0.589189
ENSBTAG00000006065	PCNA	Proliferating cell nuclear antigen [Source:UniProtKB/Swiss-Prot;Acc:Q3ZBW4]	protein_coding	47788530	47794602	-1	13	ENSBTAT00000007967	515499	0.157739	7.55724	2.55593	0.109881	0.589359
ENSBTAG00000006574	ARL8A	ADP-ribosylation factor-like 8A [Source:HGNC Symbol;Acc:25192]	protein_coding	70894434	70900751	-1	16	ENSBTAT00000008635	NA	0.187126	3.32712	2.552	0.110155	0.589805
ENSBTAG00000001055	HNRNPL	heterogeneous nuclear ribonucleoprotein L [Source:RefSeq peptide;Acc:NP_001178959]	protein_coding	48823774	48835620	-1	18	ENSBTAT00000032051	504520	0.097556	8.85871	2.55031	0.110272	0.589927
ENSBTAG00000002018	EIF5A	Eukaryotic translation initiation factor 5A-1 [Source:UniProtKB/Swiss-Prot;Acc:Q6EWQ7]	protein_coding	27648382	27653256	1	19	ENSBTAT00000002616	444990	0.141575	7.05783	2.54834	0.11041	0.590409
ENSBTAG00000015894	WWOX	WW domain-containing oxidoreductase [Source:RefSeq peptide;Acc:NP_001071560]	protein_coding	5283909	6196774	1	18	ENSBTAT00000032617	618792	0.256767	1.66671	2.543	0.110784	0.591291
ENSBTAG00000006346	DAP	Death-associated protein 1 [Source:UniProtKB/Swiss-Prot;Acc:Q5EAE6]	protein_coding	62630506	62697437	1	20	ENSBTAT00000008327	616066	0.100862	8.06478	2.54212	0.110846	0.591291
ENSBTAG00000014858	PRPSAP2	Phosphoribosyl pyrophosphate synthase-associated protein 2 [Source:UniProtKB/Swiss-Prot;Acc:A2VDS0]	protein_coding	34878438	34899068	-1	19	ENSBTAT00000019786	506111	0.127877	6.91489	2.54122	0.110909	0.591291
ENSBTAG00000002010	PI4K2A	phosphatidylinositol 4-kinase type 2-alpha [Source:RefSeq peptide;Acc:NP_001093786]	protein_coding	18684202	18710907	1	26	ENSBTAT00000002604	507860	0.15869	3.89567	2.53543	0.111317	0.592013
ENSBTAG00000012321	ZFAND6	AN1-type zinc finger protein 6 [Source:UniProtKB/Swiss-Prot;Acc:Q3SZY7]	protein_coding	26543823	26591580	1	21	ENSBTAT00000016349	514167	0.140846	3.99557	2.53208	0.111553	0.592013
ENSBTAG00000020747	ASS1	Argininosuccinate synthase [Source:UniProtKB/Swiss-Prot;Acc:P14568]	protein_coding	100791339	100843336	1	11	ENSBTAT00000027649	280726	0.223329	3.9066	2.53107	0.111624	0.592013
ENSBTAG00000012342	LIMA1	LIM domain and actin-binding protein 1 [Source:RefSeq peptide;Acc:NP_001179683]	protein_coding	29804689	29898282	1	5	ENSBTAT00000016376	540637	0.231321	3.86601	2.52481	0.112068	0.592715
ENSBTAG00000000472	ZNF570	zinc finger protein 570 [Source:RefSeq peptide;Acc:NP_001178282]	protein_coding	47656764	47675770	1	18	ENSBTAT00000000598	100138971	0.186567	4.75985	2.5227	0.112218	0.592715
ENSBTAG00000002249	NAALADL1	N-acetylated-alpha-linked acidic dipeptidase-like protein [Source:RefSeq peptide;Acc:NP_001093778]	protein_coding	43919968	43936194	-1	29	ENSBTAT00000009725	506692	0.275626	2.70452	2.52267	0.112221	0.592715
ENSBTAG00000012778	CAPN2	Calpain-2 catalytic subunit [Source:UniProtKB/Swiss-Prot;Acc:Q27971]	protein_coding	27781671	27840009	1	16	ENSBTAT00000047532	281662	0.129263	7.89909	2.52239	0.112241	0.592715
ENSBTAG00000017804	BNIP3	BCL2/adenovirus E1B 19 kDa protein-interacting protein 3 [Source:RefSeq peptide;Acc:NP_001069834]	protein_coding	51353458	51357472	-1	26	ENSBTAT00000023684	615342	0.172101	3.05707	2.51819	0.11254	0.5933
ENSBTAG00000002037	ATXN7L1	Ataxin-7-like protein 1 [Source:UniProtKB/Swiss-Prot;Acc:Q3T136]	protein_coding	46974646	47228658	-1	4	ENSBTAT00000002637, ENSBTAT00000033748	534448	0.195327	5.74852	2.51653	0.112658	0.593476
ENSBTAG00000030529	FAM53C	Protein FAM53C [Source:UniProtKB/Swiss-Prot;Acc:Q29RM2]	protein_coding	51349485	51358857	1	7	ENSBTAT00000013264	534006	0.115702	5.5899	2.51442	0.112809	0.593827
ENSBTAG00000004463	KDELR1	ER lumen protein retaining receptor 1 [Source:UniProtKB/Swiss-Prot;Acc:P33946]	protein_coding	55525319	55534438	-1	18	ENSBTAT00000005857	618184	0.190975	5.28162	2.51229	0.112962	0.594066
ENSBTAG00000009110	THOC7	THO complex subunit 7 homolog [Source:UniProtKB/Swiss-Prot;Acc:Q3SZ60]	protein_coding	18734079	18735046	-1	17	ENSBTAT00000012008	510250	0.121901	5.22689	2.50882	0.11321	0.595122
ENSBTAG00000001656	C28H10orf57	Transmembrane protein C10orf57 homolog [Source:UniProtKB/Swiss-Prot;Acc:Q0D2G3]	protein_coding	35425160	35433904	-1	28	ENSBTAT00000002166	505854	0.172904	3.92343	2.50562	0.113441	0.595489
ENSBTAG00000001126	BMP2K	Uncharacterized protein [Source:UniProtKB/TrEMBL;Acc:F1MUI8]	protein_coding	95366324	95411167	1	6	ENSBTAT00000064893, ENSBTAT00000001500	505766	0.157309	6.30921	2.50516	0.113474	0.595489
ENSBTAG00000015796	DNAJC5	DnaJ homolog subfamily C member 5 [Source:UniProtKB/Swiss-Prot;Acc:Q29455]	protein_coding	54382947	54408528	-1	13	ENSBTAT00000039334, ENSBTAT00000035700	282216	0.139251	4.11558	2.50401	0.113557	0.595489
ENSBTAG00000000711	NDRG1	protein NDRG1 [Source:RefSeq peptide;Acc:NP_001030181]	protein_coding	9109762	9165926	1	14	ENSBTAT00000000950	504499	0.159788	6.45883	2.50286	0.113639	0.595489
ENSBTAG00000000928	SPECC1	Uncharacterized protein [Source:UniProtKB/TrEMBL;Acc:F1MEN2]	protein_coding	34124435	34195907	-1	19	ENSBTAT00000035035	506538	0.202361	3.85388	2.4976	0.11402	0.59622
ENSBTAG00000018471	SSR3	Translocon-associated protein subunit gamma [Source:UniProtKB/Swiss-Prot;Acc:Q3SZ87]	protein_coding	111996968	112008219	1	1	ENSBTAT00000024583	767980	0.148395	6.24539	2.49723	0.114047	0.59622
ENSBTAG00000015486	CD2BP2	CD2 antigen cytoplasmic tail-binding protein 2 [Source:RefSeq peptide;Acc:NP_001077151]	protein_coding	26796459	26798824	-1	25	ENSBTAT00000020579	513857	0.109419	5.94828	2.4966	0.114092	0.59622
ENSBTAG00000017244	PRPF18	Pre-mRNA-splicing factor 18 [Source:UniProtKB/Swiss-Prot;Acc:Q2HJ41]	protein_coding	28565187	28620268	1	13	ENSBTAT00000022912	507639	0.121319	6.98972	2.49424	0.114264	0.596865
ENSBTAG00000047008			processed_pseudogene	69574459	69575727	-1	12	ENSBTAT00000063691	781251, 781339	0.118482	7.44152	2.49046	0.114538	0.597567
ENSBTAG00000045779	UBE2A	ubiquitin-conjugating enzyme E2 A [Source:RefSeq peptide;Acc:NP_001098795]	protein_coding	3777247	3794469	1	X	ENSBTAT00000065949	282107	0.148858	3.89535	2.48967	0.114596	0.597567
ENSBTAG00000027506	SNRPB2	U2 small nuclear ribonucleoprotein B'' [Source:RefSeq peptide;Acc:NP_001179481]	protein_coding	10734368	10747954	1	13	ENSBTAT00000039526	767873	0.187803	7.4018	2.48661	0.114819	0.597567
ENSBTAG00000012120	TIPARP	TCDD-inducible poly [Source:RefSeq peptide;Acc:NP_001192977]	protein_coding	111830980	111853985	-1	1	ENSBTAT00000016071	540975	0.186914	6.9286	2.4858	0.114878	0.597567
ENSBTAG00000009022	DNAJC30	dnaJ homolog subfamily C member 30 [Source:RefSeq peptide;Acc:NP_001074386]	protein_coding	34084148	34085617	1	25	ENSBTAT00000011879	617118	0.157229	3.35072	2.48545	0.114903	0.597567
ENSBTAG00000017465	BT.20235	N-acetylglucosamine-6-sulfatase precursor [Source:RefSeq peptide;Acc:NP_001069030]	protein_coding	49283646	49333344	1	5	ENSBTAT00000023218	512444	0.122272	6.80916	2.48223	0.115139	0.598367
ENSBTAG00000031795	BT.102615	Uncharacterized protein [Source:UniProtKB/TrEMBL;Acc:E1B9F3]	protein_coding	96925345	96925957	-1	1	ENSBTAT00000007127	NA	0.408099	1.92239	2.48169	0.115178	0.598367
ENSBTAG00000010533	HMGXB4	HMG domain-containing protein 4 [Source:RefSeq peptide;Acc:NP_001095326]	protein_coding	73871653	73901151	1	5	ENSBTAT00000013925	505539	0.132029	4.76636	2.47401	0.115742	0.599792
ENSBTAG00000005595	TRMU	mitochondrial tRNA-specific 2-thiouridylase 1 [Source:RefSeq peptide;Acc:NP_001156660]	protein_coding	117743264	117758670	1	5	ENSBTAT00000007346	616451	0.124303	4.8464	2.46959	0.116068	0.600213
ENSBTAG00000001683	FAM171B	protein FAM171B precursor [Source:RefSeq peptide;Acc:NP_001193684]	protein_coding	9567191	9590374	-1	2	ENSBTAT00000002209	614438	0.304029	2.34309	2.46898	0.116113	0.600213
ENSBTAG00000007992	HAS3	hyaluronan synthase 3 [Source:RefSeq peptide;Acc:NP_001179796]	protein_coding	36449383	36455306	1	18	ENSBTAT00000010506	286824	0.370626	0.811573	2.46753	0.116221	0.600213
ENSBTAG00000002490	CHPT1	Cholinephosphotransferase 1 [Source:UniProtKB/Swiss-Prot;Acc:Q1LZE6]	protein_coding	65852754	65882216	1	5	ENSBTAT00000003236	511291	0.138053	6.06837	2.46737	0.116232	0.600213
ENSBTAG00000004188	BT.61360	synaptosomal-associated protein 47 [Source:RefSeq peptide;Acc:NP_001095790]	protein_coding	3315951	3381685	-1	7	ENSBTAT00000005482	618546	0.152378	3.7796	2.46175	0.116649	0.600551
ENSBTAG00000032289	ARHGAP15	Rho GTPase-activating protein 15 [Source:UniProtKB/Swiss-Prot;Acc:A4IF90]	protein_coding	53065587	53732838	-1	2	ENSBTAT00000061453	616246	0.101672	7.24561	2.46062	0.116733	0.600551
ENSBTAG00000016223	SCRN1	Secernin-1 [Source:UniProtKB/Swiss-Prot;Acc:P83939]	protein_coding	66785266	66851245	1	4	ENSBTAT00000021588	534933	0.19801	3.76752	2.46042	0.116747	0.600551
ENSBTAG00000010149	CRY1	cryptochrome-1 [Source:RefSeq peptide;Acc:NP_001098885]	protein_coding	70606115	70701030	-1	5	ENSBTAT00000057061	535947	0.123044	5.19378	2.46036	0.116752	0.600551
ENSBTAG00000015230	PLA2G12A	group XIIA secretory phospholipase A2 precursor [Source:RefSeq peptide;Acc:NP_001091532]	protein_coding	16828642	16843001	1	6	ENSBTAT00000020263	527214	0.100925	5.28415	2.45968	0.116802	0.600551
ENSBTAG00000003358	BT.61911	multiple coagulation factor deficiency protein 2 precursor [Source:RefSeq peptide;Acc:NP_001035685]	protein_coding	29200743	29210371	-1	11	ENSBTAT00000026596	616647, 507787	0.115794	7.09908	2.45873	0.116873	0.600551
ENSBTAG00000015744	CCNC	Cyclin-C [Source:UniProtKB/Swiss-Prot;Acc:Q3ZCK5]	protein_coding	50920352	50946139	1	9	ENSBTAT00000037858	509717	0.137167	5.07193	2.45796	0.11693	0.600551
ENSBTAG00000009558	BT.29765	Uncharacterized protein [Source:UniProtKB/TrEMBL;Acc:F1N564]	protein_coding	106936773	106937743	-1	4	ENSBTAT00000012574, ENSBTAT00000054762	NA	0.368188	1.06198	2.45608	0.11707	0.600598
ENSBTAG00000007797	IGBP1	immunoglobulin-binding protein 1 [Source:RefSeq peptide;Acc:NP_001229513]	protein_coding	85588917	85635721	-1	X	ENSBTAT00000010257	100296883	0.126744	6.66925	2.45136	0.117423	0.601223
ENSBTAG00000009067	BT.101954	probable ATP-dependent RNA helicase DDX6 [Source:RefSeq peptide;Acc:NP_001137339]	protein_coding	29887449	29918570	-1	15	ENSBTAT00000011952	513906	0.108164	9.25943	2.45107	0.117445	0.601223
ENSBTAG00000001182	CDC10	septin-7 [Source:RefSeq peptide;Acc:NP_001001168]	protein_coding	61611420	61710127	-1	4	ENSBTAT00000046363, ENSBTAT00000001568	408000	0.100971	9.69477	2.44997	0.117527	0.601223
ENSBTAG00000003098	MTDH	protein LYRIC [Source:RefSeq peptide;Acc:NP_001039503]	protein_coding	68799572	68853740	-1	14	ENSBTAT00000004031	509788	0.109097	8.81157	2.4494	0.117569	0.601223
ENSBTAG00000008260	UBE2W	Ubiquitin-conjugating enzyme E2 W [Source:UniProtKB/Swiss-Prot;Acc:A6H795]	protein_coding	39233174	39295068	-1	14	ENSBTAT00000010872	613423	0.143827	5.3654	2.44587	0.117834	0.601753
ENSBTAG00000019552	PGRMC1	membrane-associated progesterone receptor component 1 [Source:RefSeq peptide;Acc:NP_001068601]	protein_coding	3468827	3477212	1	X	ENSBTAT00000026053	317706	0.130489	5.76959	2.44586	0.117835	0.601753
ENSBTAG00000025953			pseudogene	9843843	9845040	-1	12	ENSBTAT00000036789	505851	0.481688	-0.0786902	2.44543	0.117867	0.601753
ENSBTAG00000031641	BT.91216	26S proteasome non-ATPase regulatory subunit 8 [Source:RefSeq peptide;Acc:NP_001030283]	protein_coding	48451832	48457821	1	18	ENSBTAT00000044859	785653, 512891	0.12932	5.80363	2.4441	0.117968	0.601974
ENSBTAG00000001754	AHCYL2	putative adenosylhomocysteinase 3 [Source:RefSeq peptide;Acc:NP_001094613]	protein_coding	93956616	94148560	1	4	ENSBTAT00000002300	532836	0.119351	5.6656	2.44294	0.118055	0.601974
ENSBTAG00000002352	GGA2	Uncharacterized protein [Source:UniProtKB/TrEMBL;Acc:F1MKY0]	protein_coding	21399496	21422261	-1	25	ENSBTAT00000003035	517031	0.106264	5.81559	2.44083	0.118213	0.602034
ENSBTAG00000043949	PAWR	Uncharacterized protein [Source:UniProtKB/TrEMBL;Acc:F1MMF4]	protein_coding	9154161	9193343	-1	5	ENSBTAT00000061166	532789	0.24266	3.28996	2.43814	0.118416	0.602656
ENSBTAG00000012219	CSPG4	chondroitin sulfate proteoglycan 4 precursor [Source:RefSeq peptide;Acc:NP_001179711]	protein_coding	33574740	33610470	1	21	ENSBTAT00000016206	533653	0.333605	1.86295	2.43793	0.118433	0.602656
ENSBTAG00000047986		Uncharacterized protein [Source:UniProtKB/TrEMBL;Acc:G5E5H2]	protein_coding	72875701	72876750	-1	17	ENSBTAT00000018855	NA	0.287183	3.8744	2.43386	0.11874	0.603328
ENSBTAG00000004851	NCKAP5L	nck-associated protein 5-like [Source:RefSeq peptide;Acc:NP_001192468]	protein_coding	30251225	30262563	1	5	ENSBTAT00000006377, ENSBTAT00000064875	504364	0.17281	3.83298	2.43029	0.119011	0.603464
ENSBTAG00000001957	TRMT11	tRNA (guanine(10)-N2)-methyltransferase homolog [Source:UniProtKB/Swiss-Prot;Acc:Q05B63]	protein_coding	25578682	25640399	-1	9	ENSBTAT00000002544	790490, 514867	0.13676	4.22715	2.42941	0.119078	0.603464
ENSBTAG00000019231	C2H2orf47	Uncharacterized protein C2orf47 homolog, mitochondrial [Source:UniProtKB/Swiss-Prot;Acc:A3KN05]	protein_coding	88935944	88947500	1	2	ENSBTAT00000025606	510566	0.170685	3.88714	2.42603	0.119335	0.604229
ENSBTAG00000013112	C7H5ORF15	keratinocyte-associated transmembrane protein 2 [Source:RefSeq peptide;Acc:NP_001030376]	protein_coding	47231929	47244897	-1	7	ENSBTAT00000017427	514781	0.117696	7.26419	2.42387	0.1195	0.604614
ENSBTAG00000031184	CDKN1C	cyclin-dependent kinase inhibitor 1C [Source:RefSeq peptide;Acc:NP_001071371]	protein_coding	49368787	49370785	1	29	ENSBTAT00000044159	510972	0.49348	0.285713	2.41998	0.119796	0.60562
ENSBTAG00000017155	TRIM32	E3 ubiquitin-protein ligase TRIM32 [Source:RefSeq peptide;Acc:NP_001069292]	protein_coding	107645159	107656813	1	8	ENSBTAT00000022801	521975	0.189023	2.90771	2.41635	0.120075	0.606293
ENSBTAG00000009169	XPR1	xenotropic and polytropic retrovirus receptor 1 [Source:RefSeq peptide;Acc:NP_001179812]	protein_coding	63299970	63502107	1	16	ENSBTAT00000012084	536550	0.22564	4.51088	2.4158	0.120117	0.606293
ENSBTAG00000015776	HIAT1	hippocampus abundant transcript 1 protein [Source:RefSeq peptide;Acc:NP_001095508]	protein_coding	43332801	43386388	-1	3	ENSBTAT00000020947	516584	0.104015	6.50746	2.41434	0.120229	0.606412
ENSBTAG00000045744	NKRF	NF-kappa-B-repressing factor [Source:RefSeq peptide;Acc:NP_001096023]	protein_coding	3791621	3806381	-1	X	ENSBTAT00000065879	100124519	0.155158	4.85501	2.41367	0.12028	0.606412
ENSBTAG00000012433	DENND1B	Uncharacterized protein [Source:UniProtKB/TrEMBL;Acc:F1N0M9]	protein_coding	78402085	78468912	-1	16	ENSBTAT00000016502	515939	0.197854	4.85378	2.41328	0.12031	0.606412
ENSBTAG00000017871	GNA12	guanine nucleotide-binding protein subunit alpha-12 [Source:RefSeq peptide;Acc:NP_001179330]	protein_coding	41099259	41171209	1	25	ENSBTAT00000023757	515159	0.255229	1.68179	2.41284	0.120344	0.606412
ENSBTAG00000009427	PPM1D	protein phosphatase 1D [Source:RefSeq peptide;Acc:NP_001178373]	protein_coding	12602357	12662178	-1	19	ENSBTAT00000012404	514005	0.140067	6.24042	2.41002	0.120561	0.606736
ENSBTAG00000013761	STMN1	Stathmin [Source:UniProtKB/Swiss-Prot;Acc:Q3T0C7]	protein_coding	127773927	127779431	1	2	ENSBTAT00000018284	616317	0.132334	8.22694	2.40808	0.120711	0.606736
ENSBTAG00000008528	SLC25A1	tricarboxylate transport protein, mitochondrial precursor [Source:RefSeq peptide;Acc:NP_777081]	protein_coding	74633475	74635952	-1	17	ENSBTAT00000011242	282476	0.15187	4.16923	2.40763	0.120745	0.606736
ENSBTAG00000046231		Uncharacterized protein [Source:UniProtKB/TrEMBL;Acc:G3MZ83]	protein_coding	8770080	8772051	1	3	ENSBTAT00000063090	NA	0.134234	4.79791	2.40737	0.120765	0.606736
ENSBTAG00000024984	BT.91076	Uncharacterized protein [Source:UniProtKB/TrEMBL;Acc:E1BJC3]	protein_coding	72224801	72229478	1	14	ENSBTAT00000034843	100848732, 100850927	0.251702	2.52011	2.40735	0.120767	0.606736
ENSBTAG00000010792	SEH1L	Nucleoporin SEH1 [Source:UniProtKB/Swiss-Prot;Acc:A7YY75]	protein_coding	43639269	43659101	1	24	ENSBTAT00000049050	506509	0.096578	7.41489	2.40532	0.120923	0.606736
ENSBTAG00000002929	IRF4	interferon regulatory factor 4 [Source:RefSeq peptide;Acc:NP_001193091]	protein_coding	52050985	52064928	-1	23	ENSBTAT00000003812	506141	0.235258	5.25836	2.40503	0.120946	0.606736
ENSBTAG00000019181	BT.105147	Uncharacterized protein [Source:UniProtKB/TrEMBL;Acc:F1MXR0]	protein_coding	38227396	38280018	1	25	ENSBTAT00000030984	615412	0.379611	0.476223	2.40432	0.121	0.606763
ENSBTAG00000019859	B3GALT2	beta-1,3-galactosyltransferase 2 [Source:RefSeq peptide;Acc:NP_001069656]	protein_coding	12680819	12688442	1	16	ENSBTAT00000022206	539815	0.214799	3.99384	2.39975	0.121355	0.607802
ENSBTAG00000021435	MAFF	Transcription factor MafF [Source:UniProtKB/Swiss-Prot;Acc:A7YY73]	protein_coding	110475770	110484826	1	5	ENSBTAT00000028574	617914	0.575405	2.52884	2.39642	0.121613	0.608254
ENSBTAG00000010717	BT.45850	single-stranded DNA-binding protein 3 [Source:RefSeq peptide;Acc:NP_001098456]	protein_coding	92411760	92576787	1	3	ENSBTAT00000014192	530184	0.11305	6.01979	2.39506	0.121719	0.608398
ENSBTAG00000013478	MARVELD1	MARVEL domain-containing protein 1 [Source:RefSeq peptide;Acc:NP_001094732]	protein_coding	18732857	18740515	1	26	ENSBTAT00000017923	616867	0.206921	2.79571	2.3913	0.122012	0.609619
ENSBTAG00000013055	BT.76321	Uncharacterized protein [Source:UniProtKB/TrEMBL;Acc:E1BLE0]	protein_coding	35211414	35213420	-1	21	ENSBTAT00000017359	782827, 786126	0.634249	2.82026	2.38984	0.122126	0.609707
ENSBTAG00000008063	PPARA	peroxisome proliferator-activated receptor alpha [Source:RefSeq peptide;Acc:NP_001029208]	protein_coding	117151549	117233112	1	5	ENSBTAT00000010606	281992	0.231397	3.1407	2.3888	0.122207	0.609707
ENSBTAG00000018732	HSPA12B	heat shock 70 kDa protein 12B [Source:RefSeq peptide;Acc:NP_001095497]	protein_coding	51901885	51918849	-1	13	ENSBTAT00000052919	515590	0.349268	1.83854	2.38793	0.122275	0.609707
ENSBTAG00000006883	BT.77209	eukaryotic translation initiation factor 4B [Source:RefSeq peptide;Acc:NP_001030200]	protein_coding	27091609	27115819	-1	5	ENSBTAT00000009044	505850	0.116519	9.97535	2.38205	0.122736	0.611318
ENSBTAG00000022647			processed_pseudogene	46186209	46187168	1	9	ENSBTAT00000030695	NA	0.360169	1.5428	2.37692	0.12314	0.612472
ENSBTAG00000013405	FAM92A1	protein FAM92A1 [Source:RefSeq peptide;Acc:NP_001030519]	protein_coding	72882726	72908112	-1	14	ENSBTAT00000017833	614070	0.21934	2.7257	2.37623	0.123194	0.612472
ENSBTAG00000019986	CSNK1D	Casein kinase I isoform delta [Source:UniProtKB/Swiss-Prot;Acc:P35508]	protein_coding	51207151	51241060	1	19	ENSBTAT00000053880, ENSBTAT00000026621	523542	0.0979056	6.56408	2.37462	0.123321	0.612472
ENSBTAG00000032366	SLC23A2	solute carrier family 23 member 2 [Source:RefSeq peptide;Acc:NP_001192359]	protein_coding	47567745	47706157	-1	13	ENSBTAT00000039356	783536	0.24831	3.70633	2.37407	0.123365	0.612472
ENSBTAG00000009631	ZNF683	Uncharacterized protein [Source:UniProtKB/TrEMBL;Acc:F1MR18]	protein_coding	127356739	127362422	1	2	ENSBTAT00000012691	511122	0.18549	4.31049	2.37357	0.123405	0.612472
ENSBTAG00000011765	GABARAPL1	Gamma-aminobutyric acid receptor-associated protein-like 1 [Source:UniProtKB/Swiss-Prot;Acc:Q8HYB6]	protein_coding	100205186	100215034	-1	5	ENSBTAT00000055075	338472	0.115584	6.71367	2.37272	0.123472	0.612472
ENSBTAG00000005203	C3ORF33	Uncharacterized protein [Source:UniProtKB/TrEMBL;Acc:E1B722]	protein_coding	112777479	112802942	1	1	ENSBTAT00000006854	507040	0.314923	1.26576	2.37082	0.123622	0.612728
ENSBTAG00000034493	C6ORF106	uncharacterized protein C6orf106 homolog [Source:RefSeq peptide;Acc:NP_001069939]	protein_coding	8591963	8688924	-1	23	ENSBTAT00000048862	617655	0.139434	5.84569	2.36769	0.12387	0.613466
ENSBTAG00000001919	ZNF652	zinc finger protein 652 [Source:RefSeq peptide;Acc:NP_001180047]	protein_coding	37919482	37932791	1	19	ENSBTAT00000002495	511703	0.193057	4.40661	2.36664	0.123953	0.613634
ENSBTAG00000015780	RCN2	reticulocalbin-2 precursor [Source:RefSeq peptide;Acc:NP_001069047]	protein_coding	32577840	32595997	1	21	ENSBTAT00000020950	512717	0.111112	5.43993	2.36504	0.124081	0.613718
ENSBTAG00000004908	CHRNE	Acetylcholine receptor subunit epsilon [Source:UniProtKB/Swiss-Prot;Acc:P02715]	protein_coding	27118517	27123114	1	19	ENSBTAT00000045415	281688	0.330244	1.18872	2.36397	0.124166	0.613718
ENSBTAG00000005477	LAPTM5	Lysosomal-associated transmembrane protein 5 [Source:UniProtKB/Swiss-Prot;Acc:Q2KJA5]	protein_coding	123350418	123376541	1	2	ENSBTAT00000063363, ENSBTAT00000007204	512361	0.119006	11.5368	2.36394	0.124168	0.613718
ENSBTAG00000045510	EMC10	ER membrane protein complex subunit 10 [Source:UniProtKB/Swiss-Prot;Acc:A1A4M2]	protein_coding	57071805	57078304	1	18	ENSBTAT00000064928	507692	0.142031	5.07356	2.36146	0.124366	0.614237
ENSBTAG00000007203	STT3A	Dolichyl-diphosphooligosaccharide--protein glycosyltransferase subunit STT3A [Source:UniProtKB/Swiss-Prot;Acc:Q2KJI2]	protein_coding	29374406	29395597	1	29	ENSBTAT00000009477	507815	0.102223	7.59976	2.36138	0.124372	0.614237
ENSBTAG00000042264	snoU2_19	Small nucleolar RNA U2-19 [Source:RFAM;Acc:RF00494]	snoRNA	25643113	25643192	1	28	ENSBTAT00000059256	NA	0.36083	2.93428	2.35967	0.124509	0.614283
ENSBTAG00000003550	C29H11orf54	Ester hydrolase C11orf54 homolog [Source:UniProtKB/Swiss-Prot;Acc:Q2HJH3]	protein_coding	1032168	1056464	-1	29	ENSBTAT00000004617	530784	0.16108	3.77315	2.35878	0.12458	0.614283
ENSBTAG00000012904	BT.55540	ER degradation-enhancing alpha-mannosidase-like 1 [Source:RefSeq peptide;Acc:NP_001096562]	protein_coding	21268891	21295366	-1	22	ENSBTAT00000017152	511008	0.187614	6.88568	2.35618	0.124787	0.614999
ENSBTAG00000002683	PFKP	6-phosphofructokinase type C [Source:RefSeq peptide;Acc:NP_001180149]	protein_coding	45500599	45553520	-1	13	ENSBTAT00000003472	507119	0.100451	6.21999	2.35572	0.124824	0.614999
ENSBTAG00000016093	PLP2	Proteolipid protein 2 [Source:UniProtKB/Swiss-Prot;Acc:Q6Y1E2]	protein_coding	92294752	92297791	1	X	ENSBTAT00000021425	399683	0.184896	6.95774	2.34799	0.125444	0.61683
ENSBTAG00000012168	RANBP6	Uncharacterized protein [Source:UniProtKB/TrEMBL;Acc:F1N074]	protein_coding	38922907	38926224	1	8	ENSBTAT00000016139	526705	0.152275	6.11019	2.3441	0.125758	0.618128
ENSBTAG00000037558	CXCL2	Growth-regulated protein homolog beta [Source:UniProtKB/Swiss-Prot;Acc:O46677]	protein_coding	90822748	90824841	1	6	ENSBTAT00000022366, ENSBTAT00000065665	281212	0.819025	8.81525	2.33733	0.126306	0.619398
ENSBTAG00000019652	MST4	serine/threonine-protein kinase MST4 [Source:RefSeq peptide;Acc:NP_001157258]	protein_coding	15811930	15878198	1	X	ENSBTAT00000026189	539445	0.102438	8.59362	2.33641	0.12638	0.619398
ENSBTAG00000003971	BT.78028	transcription factor E2F1 [Source:RefSeq peptide;Acc:NP_001193008]	protein_coding	63705710	63714008	-1	13	ENSBTAT00000005182	535369	0.241704	2.01121	2.33547	0.126457	0.619398
ENSBTAG00000011578	CD44	CD44 antigen precursor [Source:RefSeq peptide;Acc:NP_776438]	protein_coding	66454331	66541790	1	15	ENSBTAT00000015381, ENSBTAT00000053073, ENSBTAT00000055025	281057	0.132218	8.66294	2.33325	0.126637	0.619398
ENSBTAG00000009889	BT.59542	Zinc finger protein 181 [Source:UniProtKB/Swiss-Prot;Acc:Q2KI58]	protein_coding	45705247	45717737	1	18	ENSBTAT00000065181, ENSBTAT00000013039	767826	0.147787	3.81295	2.33317	0.126644	0.619398
ENSBTAG00000046485	BT.59545	ras-related protein Rab-1B [Source:RefSeq peptide;Acc:NP_001069701]	protein_coding	44972615	44977021	1	29	ENSBTAT00000064628	540685	0.103484	6.08295	2.33313	0.126647	0.619398
ENSBTAG00000021678	SLC31A1	high affinity copper uptake protein 1 [Source:RefSeq peptide;Acc:NP_001093851]	protein_coding	104172062	104206275	1	8	ENSBTAT00000028887	518976	0.154156	4.86836	2.33276	0.126677	0.619398
ENSBTAG00000018691	RHOU	Rho-related GTP-binding protein RhoU [Source:UniProtKB/Swiss-Prot;Acc:A5D7J5]	protein_coding	2167764	2177307	-1	28	ENSBTAT00000024876	781044	0.28118	2.52657	2.33171	0.126762	0.619398
ENSBTAG00000019645	TFDP1	Transcription factor Dp-1 [Source:UniProtKB/Swiss-Prot;Acc:Q17QZ4]	protein_coding	90738265	90754997	1	12	ENSBTAT00000026175	534579	0.129666	5.46103	2.33075	0.126841	0.619398
ENSBTAG00000007537	PEX19	Peroxisomal biogenesis factor 19 [Source:UniProtKB/Swiss-Prot;Acc:Q3SZD1]	protein_coding	9517705	9523145	1	3	ENSBTAT00000009921	521522	0.119211	5.30142	2.32817	0.127051	0.619398
ENSBTAG00000016918	MYOF	myoferlin [Source:RefSeq peptide;Acc:NP_001180141]	protein_coding	14667438	14848281	-1	26	ENSBTAT00000038965	513597	0.22196	6.5883	2.32806	0.12706	0.619398
ENSBTAG00000006729	ARID5B	AT-rich interactive domain-containing protein 5B [Source:UniProtKB/TrEMBL;Acc:G5E585]	protein_coding	18003736	18191994	1	28	ENSBTAT00000008847	783538	0.271981	6.21329	2.3271	0.127138	0.619398
ENSBTAG00000018255	ACTN1	Alpha-actinin-1 [Source:UniProtKB/Swiss-Prot;Acc:Q3B7N2]	protein_coding	81023526	81121590	-1	10	ENSBTAT00000024301	524770	0.124515	7.29861	2.32219	0.12754	0.620008
ENSBTAG00000031998	CXCL16	C-X-C motif chemokine 16 [Source:UniProtKB/Swiss-Prot;Acc:Q29RT9]	protein_coding	27249528	27253097	1	19	ENSBTAT00000024371	511671	0.244464	4.56733	2.32124	0.127618	0.620144
ENSBTAG00000008717	SERPINE2	serpin peptidase inhibitor, clade E (nexin, plasminogen activator inhibitor type 1), member 2 [Source:HGNC Symbol;Acc:8951]	protein_coding	112870323	112900274	-1	2	ENSBTAT00000011485	NA	0.138902	6.37939	2.3204	0.127687	0.620177
ENSBTAG00000023851	BT.44867	protein FAM102A [Source:RefSeq peptide;Acc:NP_001180023]	protein_coding	98621303	98654751	-1	11	ENSBTAT00000032754	615907	0.143741	5.26834	2.31942	0.127767	0.620177
ENSBTAG00000001509	ELK3	ETS domain-containing protein Elk-3 [Source:RefSeq peptide;Acc:NP_001075011]	protein_coding	60823240	60891359	1	5	ENSBTAT00000001974	541125	0.180017	6.33003	2.31812	0.127875	0.620177
ENSBTAG00000006587	ZNF367	zinc finger protein 367 [Source:RefSeq peptide;Acc:NP_001192962]	protein_coding	84514066	84537863	-1	8	ENSBTAT00000008649	540823	0.175208	4.06021	2.31659	0.128	0.620336
ENSBTAG00000007939	CHMP2B	Charged multivesicular body protein 2b [Source:UniProtKB/Swiss-Prot;Acc:Q3SX42]	protein_coding	34970460	35004356	1	1	ENSBTAT00000010436	615954	0.122938	5.8725	2.31531	0.128106	0.620336
ENSBTAG00000018768	HMGN1	Non-histone chromosomal protein HMG-14 [Source:UniProtKB/Swiss-Prot;Acc:P02316]	protein_coding	140906955	140913324	-1	1	ENSBTAT00000008696	614915	0.10227	7.64671	2.31517	0.128118	0.620336
ENSBTAG00000009366	ARF5	ADP-ribosylation factor 5 [Source:RefSeq peptide;Acc:NP_001077140]	protein_coding	92624397	92627377	1	4	ENSBTAT00000012326	511918	0.225289	2.61759	2.31395	0.128218	0.620336
ENSBTAG00000038174			processed_pseudogene	42515028	42516593	-1	15	ENSBTAT00000052814	NA	0.430479	0.310382	2.31051	0.128502	0.620336
ENSBTAG00000003915	BT.44938	la-related protein 6 [Source:RefSeq peptide;Acc:NP_001092675]	protein_coding	17662965	17682955	-1	10	ENSBTAT00000005109	787569	0.28787	1.36072	2.30843	0.128673	0.620336
ENSBTAG00000012074	BT.68596	transcriptional activator Myb [Source:RefSeq peptide;Acc:NP_778220]	protein_coding	74222882	74258203	1	9	ENSBTAT00000016017, ENSBTAT00000045964	317776	0.15401	4.67798	2.30811	0.1287	0.620336
ENSBTAG00000019353	STIM2	Uncharacterized protein [Source:UniProtKB/TrEMBL;Acc:E1BET0]	protein_coding	47941559	48006406	1	6	ENSBTAT00000047170	541299	0.127343	5.99628	2.30728	0.128769	0.620336
ENSBTAG00000016858	SAR1A	GTP-binding protein SAR1a [Source:UniProtKB/Swiss-Prot;Acc:Q3T0D7]	protein_coding	26542608	26553908	-1	28	ENSBTAT00000022422	517171	0.174795	6.28488	2.30713	0.128782	0.620336
ENSBTAG00000000296	IMPDH1	Inosine-5'-monophosphate dehydrogenase 1 [Source:UniProtKB/Swiss-Prot;Acc:A0JNA3]	protein_coding	93382312	93399661	-1	4	ENSBTAT00000000374	504305	0.115984	5.24635	2.30585	0.128887	0.620336
ENSBTAG00000021586	FAM122A	protein FAM122A [Source:RefSeq peptide;Acc:NP_001094666]	protein_coding	45177229	45178867	1	8	ENSBTAT00000028764	539712	0.144903	4.80427	2.3042	0.129025	0.620336
ENSBTAG00000031890	DOCK1	Uncharacterized protein [Source:UniProtKB/TrEMBL;Acc:F1MIX6]	protein_coding	46791127	47295654	1	26	ENSBTAT00000032730	537203	0.212092	4.48324	2.30326	0.129103	0.620336
ENSBTAG00000012998	NAA30	N-alpha-acetyltransferase 30 [Source:RefSeq peptide;Acc:NP_001192966]	protein_coding	70014347	70031590	1	10	ENSBTAT00000017282	533922	0.133489	4.41493	2.30317	0.12911	0.620336
ENSBTAG00000001161	FAM60A	protein FAM60A [Source:RefSeq peptide;Acc:NP_001069584]	protein_coding	79034368	79064677	1	5	ENSBTAT00000001545	538649	0.141515	6.12179	2.30236	0.129177	0.620336
ENSBTAG00000001928	PDIA6	protein disulfide-isomerase A6 precursor [Source:RefSeq peptide;Acc:NP_001193274]	protein_coding	86834898	86857648	1	11	ENSBTAT00000002508	613927	0.10933	7.56062	2.30156	0.129244	0.620336
ENSBTAG00000008329	CYTIP	cytohesin-interacting protein [Source:RefSeq peptide;Acc:NP_001095713]	protein_coding	38682030	38711144	1	2	ENSBTAT00000010968	540450	0.132639	8.75671	2.3014	0.129257	0.620336
ENSBTAG00000032374	SELK	Selenoprotein K [Source:UniProtKB/Swiss-Prot;Acc:Q32PE3]	protein_coding	47582815	47590574	1	22	ENSBTAT00000045935	615114	0.140452	6.02975	2.29537	0.12976	0.621768
ENSBTAG00000048302		Uncharacterized protein [Source:UniProtKB/TrEMBL;Acc:G3N3R7]	protein_coding	22718371	22719629	-1	10	ENSBTAT00000066084	787105, 100296565	0.549823	0.0124142	2.29503	0.129789	0.621768
ENSBTAG00000033897			pseudogene	14459358	14459991	-1	20	ENSBTAT00000048096	784354, 788405	0.558357	0.142136	2.29332	0.129932	0.621768
ENSBTAG00000010998	FLIP	CASP8 and FADD-like apoptosis regulator [Source:RefSeq peptide;Acc:NP_001012281]	protein_coding	90139395	90172951	1	2	ENSBTAT00000014607	497199	0.122443	6.64482	2.29257	0.129995	0.621768
ENSBTAG00000021313	RUNDC3B	RUN domain-containing protein 3B [Source:UniProtKB/Swiss-Prot;Acc:Q08E29]	protein_coding	32691262	32858257	1	4	ENSBTAT00000055755	525116	0.326161	1.16368	2.29189	0.130052	0.621768
ENSBTAG00000015312	LTBR	tumor necrosis factor receptor superfamily member 3 precursor [Source:RefSeq peptide;Acc:NP_001096698]	protein_coding	104346662	104354420	-1	5	ENSBTAT00000020355	504653	0.170375	4.74374	2.29071	0.130151	0.621768
ENSBTAG00000009679	PLEKHG1	pleckstrin homology domain-containing family G member 1 [Source:RefSeq peptide;Acc:NP_001192850]	protein_coding	88955700	89122287	1	9	ENSBTAT00000012769	525772	0.259022	2.35995	2.29003	0.130208	0.621768
ENSBTAG00000015986	NDE1	nuclear distribution protein nudE homolog 1 [Source:RefSeq peptide;Acc:NP_001093791]	protein_coding	14189695	14237237	1	25	ENSBTAT00000021265	508088	0.116317	5.63147	2.28882	0.130309	0.621849
ENSBTAG00000003610	DENND1A	DENN domain-containing protein 1A [Source:RefSeq peptide;Acc:NP_001179943]	protein_coding	94526960	95055931	-1	11	ENSBTAT00000061512	514134	0.132789	5.18197	2.28848	0.130337	0.621849
ENSBTAG00000007562	TRAM1	translocating chain-associated membrane protein 1 [Source:RefSeq peptide;Acc:NP_001035566]	protein_coding	36385096	36417387	-1	14	ENSBTAT00000009951	281546	0.174491	6.7661	2.28742	0.130426	0.621849
ENSBTAG00000023367			processed_pseudogene	53954606	53955352	1	18	ENSBTAT00000031807	NA	0.209303	2.7058	2.2868	0.130479	0.621849
ENSBTAG00000016904	2009-03-01	Uncharacterized protein [Source:UniProtKB/TrEMBL;Acc:E1BN37]	protein_coding	56032639	56035777	-1	5	ENSBTAT00000022483	540871	0.29599	1.85813	2.28625	0.130525	0.621849
ENSBTAG00000002203	NDUFS2	NADH dehydrogenase [ubiquinone] iron-sulfur protein 2, mitochondrial [Source:UniProtKB/Swiss-Prot;Acc:P17694]	protein_coding	8309350	8318876	-1	3	ENSBTAT00000002852	327697	0.115365	6.53702	2.28573	0.130569	0.621849
ENSBTAG00000046076		Uncharacterized protein [Source:UniProtKB/TrEMBL;Acc:G3MXG6]	protein_coding	71594102	71596399	-1	21	ENSBTAT00000065693	NA	0.223931	5.50335	2.28499	0.130631	0.621849
ENSBTAG00000046517		Uncharacterized protein [Source:UniProtKB/TrEMBL;Acc:G3MZX6]	protein_coding	38755868	38757762	1	25	ENSBTAT00000065514, ENSBTAT00000065294	NA	0.3703	1.4719	2.28496	0.130634	0.621849
ENSBTAG00000021577	ZFYVE16	zinc finger FYVE domain-containing protein 16 [Source:RefSeq peptide;Acc:NP_001193129]	protein_coding	82875305	82908670	1	7	ENSBTAT00000028751	536671	0.142845	6.35034	2.28446	0.130676	0.621849
ENSBTAG00000002728	ARID1B	Uncharacterized protein [Source:UniProtKB/TrEMBL;Acc:E1BKQ8]	protein_coding	94882344	95271883	1	9	ENSBTAT00000061484, ENSBTAT00000003537	NA	0.13911	6.95111	2.28369	0.130741	0.62192
ENSBTAG00000012069	CCDC167	Coiled-coil domain-containing protein 167 [Source:UniProtKB/Swiss-Prot;Acc:A1A4P9]	protein_coding	11358158	11373693	-1	23	ENSBTAT00000016009, ENSBTAT00000063614	100337207, 507353	0.294856	1.81268	2.28008	0.131045	0.622848
ENSBTAG00000013956	BT.65691	bcl-2-like protein 13 [Source:RefSeq peptide;Acc:NP_001071550]	protein_coding	109584777	109635907	1	5	ENSBTAT00000018555	617809	0.120623	4.88133	2.27918	0.131121	0.622848
ENSBTAG00000008699	FEM1C	Protein fem-1 homolog C [Source:UniProtKB/Swiss-Prot;Acc:A7MB89]	protein_coding	4305632	4334954	-1	10	ENSBTAT00000011464	541180	0.108608	6.04437	2.27552	0.131431	0.62353
ENSBTAG00000014515	RFC1	Uncharacterized protein [Source:UniProtKB/TrEMBL;Acc:F1N4T1]	protein_coding	60074591	60086403	-1	6	ENSBTAT00000019296	514842	0.111142	5.79209	2.2727	0.131671	0.623579
ENSBTAG00000017776	BT.89866	chromodomain helicase DNA binding protein 2 [Source:RefSeq peptide;Acc:NP_001095651]	protein_coding	14390575	14483806	-1	21	ENSBTAT00000065179, ENSBTAT00000023638	100847962, 100851746, 535026	0.124003	8.55655	2.27204	0.131726	0.623579
ENSBTAG00000045931	MAGT1	similar to magnesium transporter 1 precursor [Source:RefSeq peptide;Acc:NP_001231247]	protein_coding	79554829	79602478	1	X	ENSBTAT00000065645	100301169	0.139088	6.50444	2.27172	0.131753	0.623579
ENSBTAG00000006702	EIF3E	Eukaryotic translation initiation factor 3 subunit E [Source:UniProtKB/Swiss-Prot;Acc:Q3T102]	protein_coding	58397835	58445787	1	14	ENSBTAT00000008809	534165	0.1142	8.48708	2.27025	0.131878	0.623579
ENSBTAG00000032702			processed_pseudogene	24012776	24013408	-1	18	ENSBTAT00000026123	NA	0.26744	2.06262	2.26948	0.131944	0.623579
ENSBTAG00000010322	BT.39906	hypoxia up-regulated protein 1 precursor [Source:RefSeq peptide;Acc:NP_001193839]	protein_coding	30160846	30170934	-1	15	ENSBTAT00000013636	282295	0.12432	5.95405	2.26542	0.132291	0.624266
ENSBTAG00000013579	TMEM66	Store-operated calcium entry-associated regulatory factor [Source:UniProtKB/Swiss-Prot;Acc:Q08E24]	protein_coding	25391027	25416076	-1	27	ENSBTAT00000018052	515461	0.105017	7.08439	2.26245	0.132544	0.624362
ENSBTAG00000044158	LDLRAD3	low-density lipoprotein receptor class A domain-containing protein 3 precursor [Source:RefSeq peptide;Acc:NP_001179548]	protein_coding	67240027	67518041	1	15	ENSBTAT00000061639	525908	0.436439	0.101007	2.26193	0.132589	0.624362
ENSBTAG00000015449	PPEF2	Serine/threonine-protein phosphatase [Source:UniProtKB/TrEMBL;Acc:E1B9Y5]	protein_coding	92450703	92479053	-1	6	ENSBTAT00000020539	NA	0.283147	2.25628	2.26172	0.132607	0.624362
ENSBTAG00000018320	RPLP1	60S acidic ribosomal protein P1 [Source:UniProtKB/Swiss-Prot;Acc:Q56K14]	protein_coding	16324341	16326492	1	10	ENSBTAT00000024376	533285	0.356163	10.9012	2.2609	0.132677	0.624418
ENSBTAG00000005976	HSD17B7	3-keto-steroid reductase [Source:RefSeq peptide;Acc:NP_001076844]	protein_coding	6629251	6659067	-1	3	ENSBTAT00000007841	505212	0.128797	4.38598	2.26033	0.132725	0.624418
ENSBTAG00000018322	SEC24A	Protein transport protein Sec24A [Source:UniProtKB/Swiss-Prot;Acc:A6QNT8]	protein_coding	47754927	47832191	1	7	ENSBTAT00000043111	505089	0.0982303	6.07788	2.25966	0.132783	0.624452
ENSBTAG00000005683	ELAC1	Zinc phosphodiesterase ELAC protein 1 [Source:UniProtKB/Swiss-Prot;Acc:Q29RY4]	protein_coding	50945822	50955047	1	24	ENSBTAT00000007468	532568	0.155637	3.99837	2.25755	0.132964	0.624454
ENSBTAG00000037913			pseudogene	44925709	44927696	-1	28	ENSBTAT00000052457	NA	0.127302	4.67858	2.25695	0.133016	0.624454
ENSBTAG00000018646	ATP6V1B2	V-type proton ATPase subunit B, brain isoform [Source:UniProtKB/Swiss-Prot;Acc:P31408]	protein_coding	67798291	67824441	1	8	ENSBTAT00000024812	338082	0.116021	6.59108	2.2565	0.133054	0.624454
ENSBTAG00000006650	ZNF668	Zinc finger protein 668 [Source:UniProtKB/Swiss-Prot;Acc:Q2TA17]	protein_coding	27431639	27440674	-1	25	ENSBTAT00000008736	767831	0.19185	2.33977	2.25552	0.133139	0.624454
ENSBTAG00000045727			pseudogene	2133425	2146844	1	14	ENSBTAT00000065585	NA	0.253952	3.10094	2.25475	0.133205	0.624454
ENSBTAG00000011238	CD48	CD48 antigen precursor [Source:RefSeq peptide;Acc:NP_001039467]	protein_coding	9022904	9053379	1	3	ENSBTAT00000014924	508386	0.123642	9.82503	2.25416	0.133255	0.624454
ENSBTAG00000010207	NUDT21	Cleavage and polyadenylation specificity factor subunit 5 [Source:UniProtKB/Swiss-Prot;Acc:Q3ZCA2]	protein_coding	24267849	24282456	1	18	ENSBTAT00000013467	518859	0.131835	5.20096	2.25321	0.133337	0.624454
ENSBTAG00000008755	2007-03-01	E3 ubiquitin-protein ligase MARCH7 [Source:RefSeq peptide;Acc:NP_001093787]	protein_coding	36682216	36729906	-1	2	ENSBTAT00000011533	507865	0.109516	8.31727	2.2529	0.133365	0.624454
ENSBTAG00000011831	BT.105478	Uncharacterized protein [Source:UniProtKB/TrEMBL;Acc:F1MG08]	protein_coding	59779604	59813156	1	10	ENSBTAT00000015701	530325	0.145497	6.19208	2.25263	0.133387	0.624454
ENSBTAG00000015308	BT.66106	SWI/SNF-related matrix-associated actin-dependent regulator of chromatin e1 [Source:RefSeq peptide;Acc:NP_001092586]	protein_coding	41488358	41510910	-1	19	ENSBTAT00000020356, ENSBTAT00000055258	540910	0.0994773	8.335	2.24828	0.133763	0.625191
ENSBTAG00000021864	BT.27268	thioredoxin domain-containing protein 17 [Source:RefSeq peptide;Acc:NP_001192750]	protein_coding	25847059	25849237	-1	19	ENSBTAT00000029147	404159	0.178185	3.42728	2.24749	0.133832	0.625191
ENSBTAG00000020053	ZEB1	zinc finger E-box-binding homeobox 1 [Source:RefSeq peptide;Acc:NP_001193519]	protein_coding	34063175	34261299	-1	13	ENSBTAT00000038847	535183	0.245577	5.81505	2.24679	0.133892	0.625191
ENSBTAG00000019927	CYB5R1	NADH-cytochrome b5 reductase 1 [Source:RefSeq peptide;Acc:NP_001029690]	protein_coding	55553510	55558337	1	16	ENSBTAT00000026548	516287	0.163023	4.7908	2.24521	0.134029	0.625466
ENSBTAG00000006607	CCNG1	Cyclin-G1 [Source:UniProtKB/Swiss-Prot;Acc:Q5E9I1]	protein_coding	77249997	77257261	1	7	ENSBTAT00000008669	789192, 281671	0.127994	7.51363	2.24387	0.134145	0.625466
ENSBTAG00000043964	BT.38599	Uncharacterized protein [Source:UniProtKB/TrEMBL;Acc:E1BPV3]	protein_coding	20592075	20613350	1	13	ENSBTAT00000061579	616679	0.448891	1.94753	2.24285	0.134233	0.625466
ENSBTAG00000009943	BT.98003	Uncharacterized protein [Source:UniProtKB/TrEMBL;Acc:E1BH62]	protein_coding	36963321	36966885	1	16	ENSBTAT00000013116	100295210	0.307362	1.24988	2.24106	0.134389	0.625635
ENSBTAG00000013340	BAX	Apoptosis regulator BAX [Source:UniProtKB/Swiss-Prot;Acc:O02703]	protein_coding	55985202	55989378	1	18	ENSBTAT00000017739	100850136, 280730	0.165916	3.67147	2.23827	0.134631	0.62579
ENSBTAG00000011043	RAC2	Ras-related C3 botulinum toxin substrate 2 [Source:UniProtKB/Swiss-Prot;Acc:Q9TU25]	protein_coding	76033363	76050218	-1	5	ENSBTAT00000014666	327671	0.128065	8.70835	2.23718	0.134726	0.625997
ENSBTAG00000003303	ICT1	Peptidyl-tRNA hydrolase ICT1, mitochondrial [Source:UniProtKB/Swiss-Prot;Acc:Q3T116]	protein_coding	57040855	57047924	-1	19	ENSBTAT00000004276	515465	0.162681	3.99567	2.22848	0.135487	0.627887
ENSBTAG00000038795	STARD3NL	MLN64 N-terminal domain homolog [Source:RefSeq peptide;Acc:NP_001068895]	protein_coding	50267412	50328618	1	4	ENSBTAT00000057451	510042	0.13158	4.94046	2.22692	0.135624	0.628287
ENSBTAG00000011405	CEP72	Uncharacterized protein [Source:UniProtKB/TrEMBL;Acc:E1BPC1]	protein_coding	71602439	71645343	-1	20	ENSBTAT00000015158, ENSBTAT00000064971	617312	0.264674	1.71246	2.2255	0.135748	0.628306
ENSBTAG00000005246	DIP2B	disco-interacting protein 2 homolog B [Source:RefSeq peptide;Acc:NP_001179238]	protein_coding	29347733	29579488	-1	5	ENSBTAT00000006902	512064	0.108625	7.26448	2.22384	0.135895	0.628368
ENSBTAG00000014803	CPZ	carboxypeptidase Z precursor [Source:RefSeq peptide;Acc:NP_001076955]	protein_coding	106626199	106650047	1	6	ENSBTAT00000019695	537837	0.46701	0.303907	2.22248	0.136015	0.628514
ENSBTAG00000014538	HPCAL4	Hippocalcin-like protein 4 [Source:UniProtKB/Swiss-Prot;Acc:P29104]	protein_coding	106976317	106988248	1	3	ENSBTAT00000019321	531339	0.422547	0.29863	2.22122	0.136125	0.628514
ENSBTAG00000039922	ARAP2	Uncharacterized protein [Source:UniProtKB/TrEMBL;Acc:F1MTN6]	protein_coding	57070203	57251086	-1	6	ENSBTAT00000047153	512010	0.240057	6.59773	2.21998	0.136235	0.628536
ENSBTAG00000010386	ARPC2	Actin-related protein 2/3 complex subunit 2 [Source:UniProtKB/Swiss-Prot;Acc:Q3MHR7]	protein_coding	106978526	107006143	1	2	ENSBTAT00000013707	540838	0.104281	9.54748	2.21682	0.136514	0.629166
ENSBTAG00000043987	KDM4C	Uncharacterized protein [Source:UniProtKB/TrEMBL;Acc:F1MPE4]	protein_coding	37980606	38175047	-1	8	ENSBTAT00000061259	535671	0.111129	5.52661	2.2122	0.136924	0.630141
ENSBTAG00000013489	CYP27A1	sterol 26-hydroxylase, mitochondrial [Source:RefSeq peptide;Acc:NP_001076882]	protein_coding	107462687	107504968	1	2	ENSBTAT00000017935	511960	0.240586	3.81511	2.20914	0.137195	0.630141
ENSBTAG00000008468	AGAP3	Uncharacterized protein [Source:UniProtKB/TrEMBL;Acc:E1BB02]	protein_coding	114461159	114517394	1	4	ENSBTAT00000033398	616302	0.192037	2.8237	2.20903	0.137205	0.630141
ENSBTAG00000008462	FAM43A	Uncharacterized protein [Source:UniProtKB/TrEMBL;Acc:E1BFN0]	protein_coding	73468658	73469929	-1	1	ENSBTAT00000057417	539374	0.227225	3.2357	2.20878	0.137227	0.630141
ENSBTAG00000017571	PLEKHA5	Uncharacterized protein [Source:UniProtKB/TrEMBL;Acc:F1MYN1]	protein_coding	91031351	91136741	-1	5	ENSBTAT00000023359	NA	0.184757	3.72976	2.20781	0.137314	0.630141
ENSBTAG00000008887	PAQR3	progestin and adipoQ receptor family member 3 [Source:RefSeq peptide;Acc:NP_001192997]	protein_coding	95409078	95441932	-1	6	ENSBTAT00000011702	534876	0.234896	2.48979	2.20646	0.137434	0.630141
ENSBTAG00000015147	S100A10	Protein S100-A10 [Source:UniProtKB/Swiss-Prot;Acc:P60902]	protein_coding	18799612	18810545	1	3	ENSBTAT00000020150	282466	0.130006	7.3826	2.2044	0.137618	0.630141
ENSBTAG00000009879	PCGF6	polycomb group RING finger protein 6 [Source:RefSeq peptide;Acc:NP_001192549]	protein_coding	24153121	24183826	-1	26	ENSBTAT00000013026	507739	0.220505	2.00567	2.20389	0.137663	0.630141
ENSBTAG00000010988	BT.86870	mortality factor 4-like protein 1 [Source:RefSeq peptide;Acc:NP_001030525]	protein_coding	25651050	25668496	1	21	ENSBTAT00000014581	614390	0.100139	7.73367	2.20351	0.137697	0.630141
ENSBTAG00000007644	GNG7	Guanine nucleotide-binding protein G(I)/G(S)/G(O) subunit gamma-7 [Source:UniProtKB/Swiss-Prot;Acc:P30671]	protein_coding	22200650	22338566	1	7	ENSBTAT00000010058	618399	0.107432	5.6671	2.20076	0.137942	0.630141
ENSBTAG00000020626	BT.26212	Uncharacterized protein C9orf102 homolog [Source:UniProtKB/Swiss-Prot;Acc:A3KMX0]	protein_coding	83978960	84133609	1	8	ENSBTAT00000050778, ENSBTAT00000027486, ENSBTAT00000027488	789977, 508357	0.141953	6.11038	2.19934	0.13807	0.630141
ENSBTAG00000001108	BT.45372	germ cell-less protein-like 1 [Source:RefSeq peptide;Acc:NP_001095453]	protein_coding	68149829	68205598	1	11	ENSBTAT00000001466	513934	0.0968696	7.29543	2.19911	0.13809	0.630141
ENSBTAG00000007956	FRAT1	Uncharacterized protein [Source:UniProtKB/TrEMBL;Acc:E1BNA0]	protein_coding	18430347	18431174	1	26	ENSBTAT00000010458	505664	0.428598	1.28405	2.19883	0.138115	0.630141
ENSBTAG00000008987	BT.58314	suppressor of cytokine signaling 5 [Source:RefSeq peptide;Acc:NP_001039647]	protein_coding	28985138	29053248	1	11	ENSBTAT00000011826	514773	0.187084	4.27517	2.19818	0.138174	0.630141
ENSBTAG00000032217			processed_pseudogene	84324177	84325181	-1	1	ENSBTAT00000045699	NA	0.11229	7.10895	2.1977	0.138217	0.630141
ENSBTAG00000020050	MLEC	malectin precursor [Source:RefSeq peptide;Acc:NP_001092453]	protein_coding	65184868	65194879	1	17	ENSBTAT00000026715	515309	0.155541	4.8154	2.19745	0.13824	0.630141
ENSBTAG00000030845			pseudogene	83667092	83671187	-1	15	ENSBTAT00000043613	NA	0.135691	9.4146	2.19519	0.138442	0.630611
ENSBTAG00000027015	RPL17	60S ribosomal protein L17 [Source:UniProtKB/TrEMBL;Acc:E1BG46]	protein_coding	30962350	30963034	-1	11	ENSBTAT00000038679	784445	0.481909	0.789863	2.1918	0.138747	0.631098
ENSBTAG00000015069	PCNP	PEST proteolytic signal-containing nuclear protein [Source:UniProtKB/Swiss-Prot;Acc:Q32PF3]	protein_coding	46355783	46370616	1	1	ENSBTAT00000017901	615197	0.0921519	7.75683	2.1915	0.138774	0.631098
ENSBTAG00000018318	DNAJB5	DnaJ homolog subfamily B member 5 [Source:UniProtKB/Swiss-Prot;Acc:Q5BIP8]	protein_coding	59688148	59695910	1	8	ENSBTAT00000024375, ENSBTAT00000045969	540083	0.228729	1.31895	2.18939	0.138965	0.631295
ENSBTAG00000016852	SNIP1	smad nuclear-interacting protein 1 [Source:RefSeq peptide;Acc:NP_001192853]	protein_coding	108926199	108941387	1	3	ENSBTAT00000022416	525944	0.173186	3.72547	2.18904	0.138996	0.631295
ENSBTAG00000015630	RLIM	E3 ubiquitin-protein ligase RLIM [Source:RefSeq peptide;Acc:NP_001179251]	protein_coding	81551755	81571039	1	X	ENSBTAT00000020757	539871	0.191797	6.38494	2.18425	0.139429	0.631383
ENSBTAG00000018658	TNRC6C	Uncharacterized protein [Source:UniProtKB/TrEMBL;Acc:F1MLT5]	protein_coding	54670558	54721786	-1	19	ENSBTAT00000061369	504217	0.162329	6.43547	2.18212	0.139622	0.631383
ENSBTAG00000020117	ZBTB7A	zinc finger and BTB domain-containing protein 7A [Source:RefSeq peptide;Acc:NP_001178176]	protein_coding	21189879	21196263	1	7	ENSBTAT00000035866	788491	0.144442	4.65302	2.18101	0.139722	0.631383
ENSBTAG00000038048	BT.41060	Uncharacterized protein [Source:UniProtKB/TrEMBL;Acc:F1MWM8]	protein_coding	32544524	32644278	1	13	ENSBTAT00000054341	787578	0.262923	4.56129	2.18051	0.139768	0.631383
ENSBTAG00000002719	ORC1	Origin recognition complex subunit 1 [Source:UniProtKB/Swiss-Prot;Acc:Q58DC8]	protein_coding	94543867	94575375	1	3	ENSBTAT00000052505, ENSBTAT00000003523	513523	0.186014	4.52537	2.17989	0.139824	0.631383
ENSBTAG00000021633	TDG	G/T mismatch-specific thymine DNA glycosylase [Source:RefSeq peptide;Acc:NP_001077165]	protein_coding	67973222	67994056	1	5	ENSBTAT00000028828	517825	0.137474	5.3933	2.17938	0.139871	0.631383
ENSBTAG00000033389			pseudogene	1167351	1168312	1	25	ENSBTAT00000049975	NA	0.187433	5.69796	2.17853	0.139948	0.631383
ENSBTAG00000013606	FKBP2	Peptidyl-prolyl cis-trans isomerase FKBP2 [Source:UniProtKB/Swiss-Prot;Acc:Q32PA9]	protein_coding	43159739	43162644	1	29	ENSBTAT00000018091	538998	0.160861	5.67236	2.17818	0.13998	0.631383
ENSBTAG00000001407	AP3S2	AP-3 complex subunit sigma-2 [Source:UniProtKB/Swiss-Prot;Acc:Q1JQA3]	protein_coding	21679213	21720406	-1	21	ENSBTAT00000001846	508867	0.14099	4.07999	2.17434	0.14033	0.63181
ENSBTAG00000017162	STK39	STE20/SPS1-related proline-alanine-rich protein kinase [Source:RefSeq peptide;Acc:NP_001069294]	protein_coding	27924668	28017774	1	2	ENSBTAT00000030845	522103	0.282136	2.21819	2.17394	0.140366	0.63181
ENSBTAG00000017704	ABCG2	ATP-binding cassette sub-family G member 2 [Source:UniProtKB/Swiss-Prot;Acc:Q4GZT4]	protein_coding	37913110	38030583	1	6	ENSBTAT00000055044, ENSBTAT00000023552	536203	0.19001	3.00474	2.17328	0.140427	0.63181
ENSBTAG00000024542	PIGC	Phosphatidylinositol N-acetylglucosaminyltransferase subunit C [Source:UniProtKB/Swiss-Prot;Acc:Q3ZBX1]	protein_coding	40785953	40788409	-1	16	ENSBTAT00000034135	510483	0.10917	6.0587	2.1668	0.14102	0.632725
ENSBTAG00000018050	CDR2	cerebellar degeneration-related protein 2 [Source:RefSeq peptide;Acc:NP_001039848]	protein_coding	20218558	20247294	-1	25	ENSBTAT00000024028	534647	0.215292	2.27038	2.16489	0.141195	0.632748
ENSBTAG00000011767	MPP5	MAGUK p55 subfamily member 5 [Source:RefSeq peptide;Acc:NP_001192880]	protein_coding	79536643	79579325	1	10	ENSBTAT00000015625	528109	0.219828	5.17852	2.16278	0.141389	0.632748
ENSBTAG00000021219	2001-09-01	Septin-1 [Source:UniProtKB/Swiss-Prot;Acc:A5PJU9]	protein_coding	26817914	26821527	-1	25	ENSBTAT00000028271	512478	0.117283	7.65014	2.16236	0.141427	0.632748
ENSBTAG00000046185	BTBD7	Uncharacterized protein [Source:UniProtKB/TrEMBL;Acc:G3X8E7]	protein_coding	58455752	58541454	-1	21	ENSBTAT00000063586	100300409	0.225356	4.51206	2.16141	0.141515	0.632748
ENSBTAG00000039815	ZBTB6	Zinc finger and BTB domain-containing protein 6 [Source:UniProtKB/Swiss-Prot;Acc:Q0V8G8]	protein_coding	94072877	94074965	-1	11	ENSBTAT00000043362	540218	0.210205	3.62655	2.15979	0.141664	0.632748
ENSBTAG00000045772			protein_coding	95165926	95166855	-1	9	ENSBTAT00000063435	NA	0.288514	5.66102	2.15886	0.14175	0.632748
ENSBTAG00000017196	PDIA3	protein disulfide-isomerase A3 precursor [Source:RefSeq peptide;Acc:NP_776758]	protein_coding	55924230	55946434	1	21	ENSBTAT00000022854	281803	0.108924	10.0103	2.15749	0.141876	0.632748
ENSBTAG00000047147	BT.41849	Uncharacterized protein [Source:UniProtKB/TrEMBL;Acc:G3MZ11]	protein_coding	41700079	41756925	1	1	ENSBTAT00000063463	516526	0.546164	0.0431852	2.15733	0.141892	0.632748
ENSBTAG00000003332	BT.83862	ribonuclease P protein subunit p40 [Source:RefSeq peptide;Acc:NP_001098872]	protein_coding	49410714	49420475	1	23	ENSBTAT00000004325	531274	0.267887	1.81854	2.15203	0.142382	0.633413
ENSBTAG00000004177	TANC1	Uncharacterized protein [Source:UniProtKB/TrEMBL;Acc:G3X6E6]	protein_coding	37239777	37490228	-1	2	ENSBTAT00000005473	507983	0.19082	3.23003	2.15185	0.142398	0.633413
ENSBTAG00000011650		Uncharacterized protein [Source:UniProtKB/TrEMBL;Acc:E1BCT0]	protein_coding	46124225	46125720	1	16	ENSBTAT00000015470	NA	0.303126	1.25916	2.15087	0.142489	0.633561
ENSBTAG00000005863	ATF7	cyclic AMP-dependent transcription factor ATF-7 [Source:RefSeq peptide;Acc:NP_001179772]	protein_coding	26580498	26671702	1	5	ENSBTAT00000007704	541204	0.246472	4.93337	2.14914	0.14265	0.633624
ENSBTAG00000005345	ARPC3	Actin-related protein 2/3 complex subunit 3 [Source:UniProtKB/Swiss-Prot;Acc:Q3T035]	protein_coding	56573543	56584354	-1	17	ENSBTAT00000007028	506596	0.123811	9.1963	2.14827	0.142731	0.633744
ENSBTAG00000009668	TMEM184B	Transmembrane protein 184B [Source:UniProtKB/Swiss-Prot;Acc:A2VDL9]	protein_coding	110486531	110536722	-1	5	ENSBTAT00000012742	514220	0.139309	5.5781	2.14659	0.142887	0.633744
ENSBTAG00000046117	TMSB4X	thymosin beta-4 [Source:RefSeq peptide;Acc:NP_001002885]	protein_coding	63290422	63395507	1	11	ENSBTAT00000063200	282386	0.261813	7.70124	2.14298	0.143223	0.634378
ENSBTAG00000037457	MBD2	Uncharacterized protein [Source:UniProtKB/TrEMBL;Acc:G5E683]	protein_coding	54044363	54093578	-1	24	ENSBTAT00000053498	100337206	0.115075	8.67671	2.14293	0.143228	0.634378
ENSBTAG00000020454	BT.41549	proSAP-interacting protein 1 [Source:RefSeq peptide;Acc:NP_001178129]	protein_coding	52494961	52500593	1	13	ENSBTAT00000027256	512397	0.225986	2.52329	2.14146	0.143366	0.634688
ENSBTAG00000002378	NUCB1	Nucleobindin-1 [Source:UniProtKB/Swiss-Prot;Acc:Q0P569]	protein_coding	55939560	55955606	1	18	ENSBTAT00000003073	505351	0.100257	7.75824	2.14075	0.143432	0.634688
ENSBTAG00000019357	BT.36519	zinc finger protein 688 [Source:RefSeq peptide;Acc:NP_001075094]	protein_coding	26993387	26996169	-1	25	ENSBTAT00000024083	786784	0.225329	1.76326	2.13991	0.14351	0.634688
ENSBTAG00000025494	PAQR8	membrane progestin receptor beta [Source:RefSeq peptide;Acc:NP_001094605]	protein_coding	24528155	24571511	1	23	ENSBTAT00000035844	531018	0.164105	5.26403	2.13944	0.143554	0.634688
ENSBTAG00000008789	HMG20B	SWI/SNF-related matrix-associated actin-dependent regulator of chromatin subfamily E member 1-related [Source:RefSeq peptide;Acc:NP_001033143]	protein_coding	21575113	21577011	1	7	ENSBTAT00000011581	507723	0.157298	4.57683	2.13813	0.143677	0.634779
ENSBTAG00000002341	ETS1	protein C-ets-1 [Source:RefSeq peptide;Acc:NP_001092576]	protein_coding	32358407	32430222	-1	29	ENSBTAT00000003022	540313	0.210419	9.93041	2.13696	0.143786	0.635035
ENSBTAG00000027173	CHP	Calcium-binding protein p22 [Source:UniProtKB/Swiss-Prot;Acc:Q3SYS6]	protein_coding	36835140	36872289	1	10	ENSBTAT00000038963	100850142, 512662	0.117408	6.10037	2.13563	0.143912	0.635362
ENSBTAG00000034827	PDGFD	platelet-derived growth factor D [Source:RefSeq peptide;Acc:NP_001077175]	protein_coding	4501435	4788300	1	15	ENSBTAT00000049292	525931	0.192813	3.70114	2.13478	0.143991	0.63541
ENSBTAG00000016648	BSG	basigin precursor [Source:RefSeq peptide;Acc:NP_001068839]	protein_coding	44816940	44823914	1	7	ENSBTAT00000040082	508716	0.121555	6.58685	2.13234	0.14422	0.636046
ENSBTAG00000014593			protein_coding	58078759	58109392	-1	18	ENSBTAT00000054072, ENSBTAT00000066122, ENSBTAT00000031816	NA	0.19981	3.89877	2.13059	0.144385	0.636172
ENSBTAG00000007630	RNF170	RING finger protein 170 [Source:RefSeq peptide;Acc:NP_001193203]	protein_coding	37246976	37271896	-1	27	ENSBTAT00000047188	617379	0.135972	4.92699	2.1304	0.144403	0.636172
ENSBTAG00000004161	UBE2D2	Ubiquitin-conjugating enzyme E2 D2 [Source:UniProtKB/Swiss-Prot;Acc:Q1RMX2]	protein_coding	52414547	52457128	1	7	ENSBTAT00000055723	541003, 326583	0.106996	7.9405	2.12563	0.144853	0.637081
ENSBTAG00000005412	NEDD4L	E3 ubiquitin-protein ligase [Source:UniProtKB/TrEMBL;Acc:F1MJ09]	protein_coding	57965974	58053921	1	24	ENSBTAT00000018334	510003	0.103378	5.34346	2.1239	0.145017	0.637081
ENSBTAG00000002508	GNG3	Guanine nucleotide-binding protein G(I)/G(S)/G(O) subunit gamma-3 [Source:UniProtKB/Swiss-Prot;Acc:P63214]	protein_coding	41722354	41724967	1	29	ENSBTAT00000003257	281204	0.394369	0.482489	2.12385	0.145022	0.637081
ENSBTAG00000010397	B3GNT5	UDP-GlcNAc:betaGal beta-1,3-N-acetylglucosaminyltransferase 5 [Source:RefSeq peptide;Acc:NP_001070447]	protein_coding	84366238	84428658	-1	1	ENSBTAT00000052404	767899	0.13912	5.68317	2.12289	0.145113	0.637081
ENSBTAG00000047954	BT.66539	zinc finger protein 75D [Source:RefSeq peptide;Acc:NP_001098509]	protein_coding	18874919	18886469	1	X	ENSBTAT00000031011	100125581	0.1653	6.62906	2.12167	0.145228	0.637081
ENSBTAG00000013081	PSPH	Phosphoserine phosphatase [Source:UniProtKB/Swiss-Prot;Acc:Q2KHU0]	protein_coding	27955045	27977149	-1	25	ENSBTAT00000017392	533630	0.173376	3.4735	2.12158	0.145236	0.637081
ENSBTAG00000009680	FAM177A1	Protein FAM177A1 [Source:UniProtKB/Swiss-Prot;Acc:A6QLZ5]	protein_coding	45777967	45794110	1	21	ENSBTAT00000012768	100125286, 509155	0.132012	5.47916	2.11975	0.145411	0.637081
ENSBTAG00000020192	PPP2R5C	serine/threonine-protein phosphatase 2A 56 kDa regulatory subunit gamma isoform [Source:RefSeq peptide;Acc:NP_001076845]	protein_coding	68377171	68473921	1	21	ENSBTAT00000026895	505757	0.0793399	8.80824	2.11937	0.145446	0.637081
ENSBTAG00000006679	BT.29882	microphthalmia-associated transcription factor isoform M- [Source:RefSeq peptide;Acc:NP_001001150]	protein_coding	31735990	31769463	-1	22	ENSBTAT00000008789	407219	0.289884	5.42206	2.11899	0.145482	0.637081
ENSBTAG00000020887	BT.22875	voltage-dependent R-type calcium channel subunit alpha-1E [Source:RefSeq peptide;Acc:NP_001178052]	protein_coding	64095722	64426026	1	16	ENSBTAT00000061031	353113	0.572084	-0.168189	2.11613	0.145754	0.637597
ENSBTAG00000019836	GSKIP	GSK3-beta interaction protein [Source:UniProtKB/Swiss-Prot;Acc:Q0P5A3]	protein_coding	62870563	62892534	1	21	ENSBTAT00000026427	616052	0.153309	4.11195	2.11457	0.145903	0.637797
ENSBTAG00000000835	BT.29499	breast carcinoma-amplified sequence 1 [Source:RefSeq peptide;Acc:NP_001071318]	protein_coding	82162091	82259990	-1	13	ENSBTAT00000052163	504895	0.536602	-0.329028	2.11347	0.146008	0.638033
ENSBTAG00000015802	BT.85514	cyclic AMP-responsive element-binding protein 3-like protein 2 [Source:RefSeq peptide;Acc:NP_001096003]	protein_coding	102401898	102529709	-1	4	ENSBTAT00000020987	785086	0.262234	3.27306	2.11185	0.146162	0.638334
ENSBTAG00000030956	ZSCAN21	zinc finger and SCAN domain-containing protein 21 [Source:RefSeq peptide;Acc:NP_001030445]	protein_coding	36924066	36931834	-1	25	ENSBTAT00000022287	527103	0.121642	6.16125	2.11064	0.146278	0.638334
ENSBTAG00000014367	PRKX	Uncharacterized protein [Source:UniProtKB/TrEMBL;Acc:F1N591]	protein_coding	138715324	138747777	1	X	ENSBTAT00000019102, ENSBTAT00000066094	505773	0.209554	4.37824	2.10918	0.146417	0.638334
ENSBTAG00000008158	CCDC68	Uncharacterized protein [Source:UniProtKB/TrEMBL;Acc:E1BJG8]	protein_coding	54728527	54786445	-1	24	ENSBTAT00000010727	504721	0.44069	0.656482	2.10916	0.14642	0.638334
ENSBTAG00000040055	CAB39	Calcium-binding protein 39 [Source:UniProtKB/Swiss-Prot;Acc:Q29RI6]	protein_coding	119340636	119443035	1	2	ENSBTAT00000053463	511451	0.0826166	8.56791	2.10793	0.146537	0.638334
ENSBTAG00000026199	BT.97896	actin, cytoplasmic 1 [Source:RefSeq peptide;Acc:NP_776404]	protein_coding	39343633	39347044	1	25	ENSBTAT00000036888	280979	0.12569	12.1654	2.1079	0.14654	0.638334
ENSBTAG00000007256	DYRK2	Uncharacterized protein [Source:UniProtKB/TrEMBL;Acc:E1BG90]	protein_coding	46323523	46333943	-1	5	ENSBTAT00000009545	514916	0.125618	6.16537	2.10495	0.146823	0.639008
ENSBTAG00000001844	MOGS	Uncharacterized protein [Source:UniProtKB/TrEMBL;Acc:E1B7U1]	protein_coding	10149024	10151887	1	11	ENSBTAT00000002408	516155	0.131459	4.02717	2.10414	0.146901	0.639008
ENSBTAG00000017683	LYSMD2	LysM and putative peptidoglycan-binding domain-containing protein 2 [Source:UniProtKB/Swiss-Prot;Acc:Q1JQA8]	protein_coding	58731531	58744506	1	10	ENSBTAT00000023518	511013	0.166693	3.33365	2.10085	0.147217	0.63955
ENSBTAG00000002738	S1PR2	sphingosine 1-phosphate receptor 2 [Source:RefSeq peptide;Acc:NP_001075010]	protein_coding	15974816	15982578	-1	7	ENSBTAT00000003550	540305	0.409321	0.281617	2.10053	0.147249	0.63955
ENSBTAG00000001165	AIFM2	Apoptosis-inducing factor 2 [Source:UniProtKB/Swiss-Prot;Acc:A5PJM4]	protein_coding	26504096	26521472	-1	28	ENSBTAT00000001550	534217	0.478037	0.19023	2.09938	0.147359	0.639561
ENSBTAG00000047991	TAF4	Uncharacterized protein [Source:UniProtKB/TrEMBL;Acc:F1MMS1]	protein_coding	55627852	55655516	1	13	ENSBTAT00000039328, ENSBTAT00000060959	789854	0.118005	5.97222	2.09907	0.147389	0.639561
ENSBTAG00000012497	KHDRBS1	KH domain-containing, RNA-binding, signal transduction-associated protein 1 [Source:RefSeq peptide;Acc:NP_001039907]	protein_coding	122233943	122257545	-1	2	ENSBTAT00000016581	538775	0.0999614	7.9207	2.0959	0.147695	0.639771
ENSBTAG00000001468	SAMD4A	protein Smaug homolog 1 [Source:RefSeq peptide;Acc:NP_001193782]	protein_coding	67430991	67516426	1	10	ENSBTAT00000001925	540852	0.475215	0.249207	2.09413	0.147866	0.639853
ENSBTAG00000021131	HNRNPK	Heterogeneous nuclear ribonucleoprotein K [Source:UniProtKB/Swiss-Prot;Acc:Q3T0D0]	protein_coding	78574698	78585938	-1	8	ENSBTAT00000028162	528135	0.0888013	9.99977	2.09311	0.147965	0.640023
ENSBTAG00000027716	C7H19orf53	Leydig cell tumor 10 kDa protein homolog [Source:UniProtKB/Swiss-Prot;Acc:Q148I0]	protein_coding	42332731	42333027	-1	15	ENSBTAT00000039940	614800	0.272441	0.929471	2.09231	0.148042	0.640023
ENSBTAG00000007734	MEMO1	protein MEMO1 [Source:RefSeq peptide;Acc:NP_001069863]	protein_coding	14564175	14627388	-1	11	ENSBTAT00000010168	615803	0.0956343	5.75446	2.09136	0.148134	0.640108
ENSBTAG00000014465	SERPINE1	Plasminogen activator inhibitor 1 [Source:UniProtKB/Swiss-Prot;Acc:P13909]	protein_coding	36198560	36206859	-1	25	ENSBTAT00000019232	281375	0.285465	6.75241	2.08837	0.148424	0.640424
ENSBTAG00000022278	RPL23A	60S ribosomal protein L23a [Source:UniProtKB/Swiss-Prot;Acc:Q24JY1]	protein_coding	85898898	85899424	1	X	ENSBTAT00000030106	100849362, 507168	0.472565	2.99829	2.08826	0.148435	0.640424
ENSBTAG00000000560		Uncharacterized protein [Source:UniProtKB/TrEMBL;Acc:G3MXR5]	protein_coding	13525432	13526742	1	19	ENSBTAT00000000730	NA	0.185398	9.62924	2.08783	0.148477	0.640424
ENSBTAG00000006323	SNX9	sorting nexin-9 [Source:RefSeq peptide;Acc:NP_001185955]	protein_coding	95889262	95953588	1	9	ENSBTAT00000066150, ENSBTAT00000008296	506218	0.147682	5.34272	2.08742	0.148517	0.640424
ENSBTAG00000007112	C3H1ORF41	heat shock protein beta-11 [Source:RefSeq peptide;Acc:NP_001069880]	protein_coding	92831380	92864702	1	3	ENSBTAT00000009357	616194	0.211416	3.91806	2.08531	0.148722	0.641085
ENSBTAG00000014505	NGRN	Neugrin [Source:UniProtKB/Swiss-Prot;Acc:Q2HJC0]	protein_coding	22060138	22066205	1	21	ENSBTAT00000019282	508115	0.114223	5.9708	2.08376	0.148873	0.641216
ENSBTAG00000046362	BBIP1	Uncharacterized protein [Source:UniProtKB/TrEMBL;Acc:G3N2W1]	protein_coding	31745742	31750006	-1	26	ENSBTAT00000064380	100847755, 100850957	0.216096	2.58632	2.08131	0.149112	0.641421
ENSBTAG00000012338	FAH	fumarylacetoacetase [Source:RefSeq peptide;Acc:NP_001092382]	protein_coding	26609988	26643266	1	21	ENSBTAT00000016368	508724	0.391068	-0.0229967	2.07927	0.149312	0.641421
ENSBTAG00000008635	SULT1A1	Sulfotransferase 1A1 [Source:UniProtKB/Swiss-Prot;Acc:P50227]	protein_coding	26381308	26385156	-1	25	ENSBTAT00000011388, ENSBTAT00000052354	282485	0.152888	6.32164	2.07879	0.149359	0.641421
ENSBTAG00000011833	GRIA3	glutamate receptor 3 precursor [Source:RefSeq peptide;Acc:NP_001192988]	protein_coding	7180735	7482667	1	X	ENSBTAT00000015717	534626	0.5391	0.207575	2.07855	0.149382	0.641421
ENSBTAG00000014790	ZBTB2	zinc finger and BTB domain-containing protein 2 [Source:RefSeq peptide;Acc:NP_001192697]	protein_coding	89576712	89603963	-1	9	ENSBTAT00000019675	513775	0.177776	4.25517	2.07636	0.149597	0.641421
ENSBTAG00000003199	SLC35C1	GDP-fucose transporter 1 [Source:UniProtKB/Swiss-Prot;Acc:A6QM03]	protein_coding	76725870	76731444	1	15	ENSBTAT00000044328	540413	0.297731	1.13515	2.07617	0.149615	0.641421
ENSBTAG00000019359		Uncharacterized protein [Source:UniProtKB/TrEMBL;Acc:E1BCT1]	protein_coding	73986000	73997338	1	6	ENSBTAT00000039615	NA	0.269159	2.48525	2.07437	0.149792	0.641421
ENSBTAG00000012159	CNBP	Cellular nucleic acid-binding protein [Source:UniProtKB/Swiss-Prot;Acc:Q3T0Q6]	protein_coding	59738963	59740707	-1	22	ENSBTAT00000016130	504831	0.107798	7.56576	2.07433	0.149796	0.641421
ENSBTAG00000002688	ATP1B1	sodium/potassium-transporting ATPase subunit beta-1 [Source:RefSeq peptide;Acc:NP_001030411]	protein_coding	37568416	37593957	1	16	ENSBTAT00000046914, ENSBTAT00000063162	519758	0.130619	5.24908	2.07352	0.149875	0.641421
ENSBTAG00000005584			processed_pseudogene	119050744	119051409	1	2	ENSBTAT00000007335	NA	0.130615	4.80804	2.07339	0.149888	0.641421
ENSBTAG00000013033	BTBD10	BTB/POZ domain-containing protein 10 [Source:RefSeq peptide;Acc:NP_001068698]	protein_coding	39778550	39840041	1	15	ENSBTAT00000039968	505888	0.0980548	5.19576	2.073	0.149927	0.641421
ENSBTAG00000001648	RPL21	60S ribosomal protein L21 [Source:RefSeq peptide;Acc:NP_001178341]	protein_coding	32852826	32859542	-1	12	ENSBTAT00000002160	326584	0.152428	10.2253	2.07123	0.1501	0.641676
ENSBTAG00000040167		Uncharacterized protein [Source:UniProtKB/TrEMBL;Acc:E1BGR7]	protein_coding	92889961	92890752	-1	10	ENSBTAT00000054915	NA	0.1676	6.84909	2.06916	0.150304	0.642327
ENSBTAG00000004862	TUB	tubby protein homolog [Source:RefSeq peptide;Acc:NP_001179089]	protein_coding	45033763	45055126	-1	15	ENSBTAT00000006391	539051	0.445911	0.478241	2.06668	0.150549	0.642929
ENSBTAG00000018901	CTIF	Uncharacterized protein [Source:UniProtKB/TrEMBL;Acc:E1BGJ9]	protein_coding	48769621	49013492	1	24	ENSBTAT00000025156	615119	0.176032	3.09245	2.06468	0.150747	0.643473
ENSBTAG00000014713	RARRES1	retinoic acid receptor responder protein 1 precursor [Source:RefSeq peptide;Acc:NP_001068898]	protein_coding	109661962	109704520	1	1	ENSBTAT00000040084	510102	0.383152	0.171474	2.06421	0.150793	0.643473
ENSBTAG00000012604	C1ORF130	Uncharacterized protein [Source:UniProtKB/TrEMBL;Acc:E1BF08]	protein_coding	128916150	128930501	-1	2	ENSBTAT00000016735	614724	0.25625	1.70626	2.06269	0.150943	0.643728
ENSBTAG00000003189	CCDC6	Uncharacterized protein [Source:UniProtKB/TrEMBL;Acc:F1N091]	protein_coding	15582654	15636803	-1	28	ENSBTAT00000004143	522998	0.147593	4.74455	2.05956	0.151254	0.644831
ENSBTAG00000015482	ANKRD13C	ANKRD13C protein; Uncharacterized protein [Source:UniProtKB/TrEMBL;Acc:A5PK24]	protein_coding	75145726	75238581	1	3	ENSBTAT00000020574	100851638	0.117694	4.88155	2.05554	0.151653	0.645867
ENSBTAG00000037661	DENND1B	Uncharacterized protein [Source:UniProtKB/TrEMBL;Acc:F1MUA1]	protein_coding	78480806	78590234	-1	16	ENSBTAT00000056230	NA	0.21369	3.48265	2.0523	0.151977	0.646456
ENSBTAG00000021029	BT.19824	proline-rich protein 5-like [Source:RefSeq peptide;Acc:NP_001015519]	protein_coding	67661945	67741048	1	15	ENSBTAT00000028004	505048	0.16839	4.01715	2.05102	0.152105	0.646679
ENSBTAG00000014916	BT.35166	gap junction gamma-2 protein [Source:RefSeq peptide;Acc:NP_001039905]	protein_coding	2885096	2894691	-1	7	ENSBTAT00000019857	538745	0.498443	-0.00365365	2.04931	0.152275	0.647137
ENSBTAG00000032304	BT.89482	aminoacylase-1 [Source:RefSeq peptide;Acc:NP_001070583]	protein_coding	49502958	49516552	-1	22	ENSBTAT00000024787, ENSBTAT00000045814, ENSBTAT00000055077	768058, 515122	0.229228	2.50718	2.04838	0.152369	0.647137
ENSBTAG00000021953	LARGE	glycosyltransferase-like protein LARGE1 [Source:RefSeq peptide;Acc:NP_001192517]	protein_coding	72157229	72769395	-1	5	ENSBTAT00000029269	506466	0.304909	1.27506	2.04665	0.152542	0.647213
ENSBTAG00000034531	RNF146B	E3 ubiquitin-protein ligase RNF146-B [Source:UniProtKB/Swiss-Prot;Acc:Q3T139]	protein_coding	24273357	24300611	-1	9	ENSBTAT00000038099	767901	0.107397	5.50659	2.04663	0.152543	0.647213
ENSBTAG00000015848	PHKA1	Uncharacterized protein [Source:UniProtKB/TrEMBL;Acc:G3X778]	protein_coding	83004459	83217747	1	X	ENSBTAT00000021068	100336808	0.109271	4.90693	2.04459	0.152748	0.647638
ENSBTAG00000046553	SECISBP2L	Uncharacterized protein [Source:UniProtKB/TrEMBL;Acc:G3MZR3]	protein_coding	61417327	61457916	1	10	ENSBTAT00000065830	NA	0.233599	5.20647	2.04358	0.15285	0.647638
ENSBTAG00000020790			pseudogene	11812676	11813475	1	26	ENSBTAT00000027705	783803	0.203393	2.56336	2.04286	0.152922	0.647638
ENSBTAG00000007700	PHYH	Phytanoyl-CoA dioxygenase, peroxisomal [Source:UniProtKB/Swiss-Prot;Acc:O18778]	protein_coding	28254814	28275573	-1	13	ENSBTAT00000010126	281400	0.109773	5.6264	2.04245	0.152963	0.647638
ENSBTAG00000016185	ENAH	Uncharacterized protein [Source:UniProtKB/TrEMBL;Acc:F1N214]	protein_coding	29238992	29442791	-1	16	ENSBTAT00000021544	NA	0.216299	3.57029	2.0416	0.153049	0.647638
ENSBTAG00000011819	PHF14	Uncharacterized protein [Source:UniProtKB/TrEMBL;Acc:F1MHX5]	protein_coding	18997840	19093243	1	4	ENSBTAT00000015687	537811	0.0954838	6.52317	2.04136	0.153073	0.647638
ENSBTAG00000012638	S100A12	Protein S100-A12 [Source:UniProtKB/Swiss-Prot;Acc:P79105]	protein_coding	17163820	17165262	1	3	ENSBTAT00000063314, ENSBTAT00000034108	282467	0.187942	10.9871	2.04046	0.153164	0.647638
ENSBTAG00000017143	BT.23128	protein disulfide-isomerase A4 precursor [Source:RefSeq peptide;Acc:NP_001039344]	protein_coding	112989514	113006466	-1	4	ENSBTAT00000022782	415110	0.110375	7.05891	2.04044	0.153166	0.647638
ENSBTAG00000012790	TRIAP1	TP53-regulated inhibitor of apoptosis 1 [Source:RefSeq peptide;Acc:NP_001073244]	protein_coding	64998266	65000579	-1	17	ENSBTAT00000016994	100851493, 525164	0.126683	5.47057	2.03463	0.153752	0.649562
ENSBTAG00000004399	LRRN3	Uncharacterized protein [Source:UniProtKB/TrEMBL;Acc:F1MSM1]	protein_coding	57586911	57589037	-1	4	ENSBTAT00000005771	539665	0.481258	0.24706	2.03409	0.153806	0.649562
ENSBTAG00000002049	BT.58717	hydroxyacyl-coenzyme A dehydrogenase, mitochondrial [Source:RefSeq peptide;Acc:NP_001039799]	protein_coding	18459380	18502809	-1	6	ENSBTAT00000002654	532785	0.145905	4.23332	2.03386	0.15383	0.649562
ENSBTAG00000031012	PIGK	GPI-anchor transamidase [Source:UniProtKB/Swiss-Prot;Acc:Q3MHZ7]	protein_coding	67687802	67824632	1	3	ENSBTAT00000043893	508700	0.115633	5.41036	2.03253	0.153964	0.649908
ENSBTAG00000047685	bta-mir-2416	bta-mir-2416 [Source:miRBase;Acc:MI0011462]	protein_coding	107242359	107246829	-1	3	ENSBTAT00000063146	100140317	0.467195	0.311937	2.03087	0.154132	0.649933
ENSBTAG00000011172	ALMS1	Uncharacterized protein [Source:UniProtKB/TrEMBL;Acc:E1B958]	protein_coding	10877520	11067103	-1	11	ENSBTAT00000047267	NA	0.13657	6.5644	2.03015	0.154206	0.649933
ENSBTAG00000021135			pseudogene	78599030	78600903	1	8	ENSBTAT00000028164	NA	0.135594	4.56366	2.02989	0.154232	0.649933
ENSBTAG00000044053	SLC17A5	sialin [Source:RefSeq peptide;Acc:NP_001192903]	protein_coding	13305876	13380618	-1	9	ENSBTAT00000061225	530164	0.157047	3.51206	2.0275	0.154475	0.650734
ENSBTAG00000005316	GDI2	Rab GDP dissociation inhibitor beta [Source:UniProtKB/Swiss-Prot;Acc:P50397]	protein_coding	43302440	43331090	1	13	ENSBTAT00000006992	509832	0.0967271	9.44092	2.02663	0.154563	0.650888
ENSBTAG00000005694	BT.65037	transmembrane emp24 domain-containing protein 10 precursor [Source:RefSeq peptide;Acc:NP_001035639]	protein_coding	86770121	86802293	-1	10	ENSBTAT00000007481	529761	0.153045	6.91103	2.02568	0.15466	0.651073
ENSBTAG00000001243	AP3M2	AP-3 complex subunit mu-2 [Source:RefSeq peptide;Acc:NP_001180169]	protein_coding	36716852	36734481	1	27	ENSBTAT00000001640	509427	0.153048	2.76517	2.02187	0.155048	0.652265
ENSBTAG00000018314	MED11	mediator of RNA polymerase II transcription subunit 11 [Source:RefSeq peptide;Acc:NP_001033173]	protein_coding	27253471	27255303	-1	19	ENSBTAT00000024370	511672	0.189315	3.48077	2.01935	0.155306	0.65287
ENSBTAG00000044017	MSRB3	Uncharacterized protein [Source:UniProtKB/TrEMBL;Acc:E1BMD3]	protein_coding	48563806	48743354	-1	5	ENSBTAT00000060985	617849	0.435833	-0.0704079	2.01789	0.155455	0.65287
ENSBTAG00000036028	BEX2	protein BEX2 [Source:RefSeq peptide;Acc:NP_001070555]	protein_coding	57184740	57186320	-1	X	ENSBTAT00000018283	768028	0.208767	3.2398	2.01515	0.155736	0.653163
ENSBTAG00000019814	PGBD2	Uncharacterized protein [Source:UniProtKB/TrEMBL;Acc:G5E5N2]	protein_coding	44065140	44066921	1	7	ENSBTAT00000026396	NA	0.172972	3.00256	2.01429	0.155824	0.653312
ENSBTAG00000016075	BT.43161	neighbor of COX4 [Source:RefSeq peptide;Acc:NP_001033163]	protein_coding	11788219	11799979	-1	18	ENSBTAT00000021393	510727	0.167418	3.76448	2.01131	0.156131	0.653935
ENSBTAG00000020106	AP2M1	AP-2 complex subunit mu [Source:UniProtKB/Swiss-Prot;Acc:Q3ZC13]	protein_coding	83583028	83591912	-1	1	ENSBTAT00000016526	517446	0.109131	8.05463	2.01007	0.156258	0.654026
ENSBTAG00000038195	BT.81816	CD302 antigen [Source:UniProtKB/Swiss-Prot;Acc:A8WH74]	protein_coding	36656333	36681937	1	2	ENSBTAT00000056635, ENSBTAT00000063513	100126272	0.15723	4.88512	2.00178	0.157115	0.656948
ENSBTAG00000008457	SLU7	Pre-mRNA-splicing factor SLU7 [Source:UniProtKB/Swiss-Prot;Acc:Q3ZBE5]	protein_coding	74099277	74114659	-1	7	ENSBTAT00000011131	512318	0.118344	7.29565	1.99553	0.157764	0.657774
ENSBTAG00000004011	GALK2	N-acetylgalactosamine kinase [Source:RefSeq peptide;Acc:NP_001033259]	protein_coding	61139588	61295379	-1	10	ENSBTAT00000005236	536133	0.118996	5.07903	1.99528	0.157789	0.657774
ENSBTAG00000000436	TNFAIP3	tumor necrosis factor alpha-induced protein 3 [Source:RefSeq peptide;Acc:NP_001179099]	protein_coding	76766557	76776874	1	9	ENSBTAT00000000557	508105	0.438095	6.68446	1.99332	0.157994	0.658015
ENSBTAG00000018247	OCRL	inositol polyphosphate 5-phosphatase OCRL-1 [Source:RefSeq peptide;Acc:NP_001095661]	protein_coding	13452405	13501004	1	X	ENSBTAT00000024296	535844	0.180026	2.97765	1.9927	0.158059	0.658015
ENSBTAG00000016952	PSMD5	26S proteasome non-ATPase regulatory subunit 5 [Source:UniProtKB/Swiss-Prot;Acc:Q0P5A6]	protein_coding	112096656	112117754	-1	8	ENSBTAT00000022548	515021	0.106524	5.42399	1.98419	0.158949	0.658959
ENSBTAG00000015334	ZHX1	zinc fingers and homeoboxes protein 1 [Source:RefSeq peptide;Acc:NP_001103565]	protein_coding	18126451	18149245	1	14	ENSBTAT00000020381	782847	0.114424	7.06587	1.98375	0.158996	0.658959
ENSBTAG00000047582	CSNK1E	Uncharacterized protein [Source:UniProtKB/TrEMBL;Acc:E1BGK5]	protein_coding	110570718	110582589	1	5	ENSBTAT00000009931	407122	0.280744	1.94087	1.98324	0.159049	0.658959
ENSBTAG00000014068	VDAC5P	Voltage-dependent anion-selective channel protein 3 [Source:UniProtKB/Swiss-Prot;Acc:Q9MZ13]	protein_coding	36921292	36933273	1	27	ENSBTAT00000029899, ENSBTAT00000018691	282716	0.103553	6.59253	1.98175	0.159206	0.658959
ENSBTAG00000035370	TBPL1	TATA box-binding protein-like protein 1 [Source:UniProtKB/Swiss-Prot;Acc:Q32LB1]	protein_coding	73110608	73149994	1	9	ENSBTAT00000049877	613818	0.107801	4.85541	1.98134	0.15925	0.658959
ENSBTAG00000045868	ZFP37	Uncharacterized protein [Source:UniProtKB/TrEMBL;Acc:G3N2N6]	protein_coding	103982264	104010320	-1	8	ENSBTAT00000063491	NA	0.247324	1.86699	1.97927	0.159467	0.658959
ENSBTAG00000024269	TGFBR3	Uncharacterized protein [Source:UniProtKB/TrEMBL;Acc:E1B9H5]	protein_coding	51661004	51866717	1	3	ENSBTAT00000033522	784894	0.255541	3.32619	1.97903	0.159493	0.658959
ENSBTAG00000002668	ZNF711	zinc finger protein 711 [Source:RefSeq peptide;Acc:NP_001192854]	protein_coding	74973931	74999240	-1	X	ENSBTAT00000031586	526026	0.194439	4.53845	1.97824	0.159576	0.658959
ENSBTAG00000047206	HIST1H1E	Uncharacterized protein [Source:UniProtKB/TrEMBL;Acc:G3MWV5]	protein_coding	31556336	31556992	-1	23	ENSBTAT00000063683	617854	0.707784	-0.418323	1.97714	0.159692	0.658959
ENSBTAG00000001937	ANAPC11	Anaphase-promoting complex subunit 11 [Source:UniProtKB/Swiss-Prot;Acc:Q3ZCF6]	protein_coding	51604152	51609338	-1	19	ENSBTAT00000018478	616275, 615066	0.215595	2.59447	1.97692	0.159716	0.658959
ENSBTAG00000014522	C6H4orf34	Uncharacterized protein C4orf34 homolog [Source:UniProtKB/Swiss-Prot;Acc:Q2KIK3]	protein_coding	60277932	60336533	-1	6	ENSBTAT00000019303	614774	0.13023	5.96429	1.97547	0.159869	0.659353
ENSBTAG00000026394	MGC142811	protein FAM100A [Source:RefSeq peptide;Acc:NP_001070419]	protein_coding	3744167	3749205	-1	25	ENSBTAT00000056899	618672	0.184572	2.98882	1.97301	0.160129	0.659606
ENSBTAG00000003401	BT.100842	Actin-related protein 3 [Source:UniProtKB/Swiss-Prot;Acc:P61157]	protein_coding	65892592	65912704	1	2	ENSBTAT00000004410	281597	0.0955847	9.26793	1.97264	0.160168	0.659606
ENSBTAG00000006789	FGD5	Uncharacterized protein [Source:UniProtKB/TrEMBL;Acc:F1MUW3]	protein_coding	58037233	58148743	-1	22	ENSBTAT00000016893	539766	0.400423	1.08486	1.97187	0.160249	0.659606
ENSBTAG00000013050	BT.65232	zinc finger protein 277 [Source:RefSeq peptide;Acc:NP_001076864]	protein_coding	55994119	56128665	-1	4	ENSBTAT00000017348	508663	0.118566	5.2635	1.97078	0.160365	0.659645
ENSBTAG00000015562	PLBD1	Phospholipase B-like 1 [Source:UniProtKB/Swiss-Prot;Acc:Q9GL30]	protein_coding	95706361	95796211	1	5	ENSBTAT00000020677, ENSBTAT00000056815	317710	0.160499	6.98037	1.96963	0.160488	0.659799
ENSBTAG00000002658	STAM	signal transducing adapter molecule 1 [Source:RefSeq peptide;Acc:NP_001070310]	protein_coding	32390175	32445156	1	13	ENSBTAT00000003441	512734	0.157018	3.33098	1.96514	0.160964	0.660885
ENSBTAG00000037966			pseudogene	50368468	50369398	1	18	ENSBTAT00000053332	NA	0.184503	3.29763	1.96266	0.161229	0.660885
ENSBTAG00000032260	DCUN1D3	DCN1-like protein 3 [Source:UniProtKB/Swiss-Prot;Acc:Q5E9V1]	protein_coding	18742786	18797374	-1	25	ENSBTAT00000045756	784164, 504926	0.198977	2.84168	1.96262	0.161233	0.660885
ENSBTAG00000010286	NPAT	Uncharacterized protein [Source:UniProtKB/TrEMBL;Acc:F1MHZ3]	protein_coding	18055854	18096604	-1	15	ENSBTAT00000013589	526583	0.142115	5.46232	1.96244	0.161252	0.660885
ENSBTAG00000039555	COX7C	Cytochrome c oxidase subunit 7C, mitochondrial [Source:UniProtKB/Swiss-Prot;Acc:P00430]	protein_coding	88648457	88650528	1	7	ENSBTAT00000052050	100335836, 327718	0.201705	4.63711	1.96119	0.161386	0.660996
ENSBTAG00000008160	MBOAT2	Uncharacterized protein [Source:UniProtKB/TrEMBL;Acc:F1MH02]	protein_coding	88390471	88444776	1	11	ENSBTAT00000010729, ENSBTAT00000065461	785489	0.392177	0.641169	1.95781	0.161747	0.661207
ENSBTAG00000001391	ANKRD42	Uncharacterized protein [Source:UniProtKB/TrEMBL;Acc:E1BP31]	protein_coding	12492809	12548234	-1	29	ENSBTAT00000033977	522004	0.119071	4.18061	1.9574	0.161792	0.661207
ENSBTAG00000016221	AMOT	angiomotin [Source:RefSeq peptide;Acc:NP_001193238]	protein_coding	68598671	68657930	-1	X	ENSBTAT00000040247	535509	0.305784	1.47868	1.95694	0.16184	0.661207
ENSBTAG00000038745	CHMP6	charged multivesicular body protein 6 [Source:RefSeq peptide;Acc:NP_001068925]	protein_coding	52290601	52297889	-1	19	ENSBTAT00000018623	510596	0.102925	5.45611	1.95673	0.161864	0.661207
ENSBTAG00000004554	CAPZB	F-actin-capping protein subunit beta [Source:UniProtKB/Swiss-Prot;Acc:P79136]	protein_coding	133789485	133926170	1	2	ENSBTAT00000005983	338052	0.0908982	8.00311	1.95587	0.161956	0.661266
ENSBTAG00000003941	MGC155012	AP-1 complex-associated regulatory protein [Source:RefSeq peptide;Acc:NP_001075001]	protein_coding	14425510	14454377	-1	6	ENSBTAT00000005148	533664	0.118592	5.97293	1.95236	0.162333	0.661444
ENSBTAG00000011931	CD63	CD63 antigen [Source:UniProtKB/Swiss-Prot;Acc:Q9XSK2]	protein_coding	57854278	57857485	1	5	ENSBTAT00000015829	404156	0.145103	6.20876	1.95147	0.162429	0.661444
ENSBTAG00000046037	BT.102599	ADP/ATP translocase 2 [Source:UniProtKB/Swiss-Prot;Acc:Q8SQH5]	protein_coding	3696978	3701262	1	X	ENSBTAT00000064551	282479	0.141798	6.11693	1.95146	0.162429	0.661444
ENSBTAG00000047467	LYPLA2	Uncharacterized protein [Source:UniProtKB/TrEMBL;Acc:F1N7F4]	protein_coding	129726530	129728612	1	2	ENSBTAT00000015440	100849054	0.166738	2.78855	1.94857	0.162741	0.661955
ENSBTAG00000026779	LYS	Lysozyme C, non-stomach isozyme [Source:UniProtKB/Swiss-Prot;Acc:P80189]	protein_coding	44712169	44720976	-1	5	ENSBTAT00000038266	777776	0.159028	12.0372	1.94604	0.163014	0.662634
ENSBTAG00000047495	BT.51424	CD81 antigen [Source:UniProtKB/Swiss-Prot;Acc:Q3ZCD0]	protein_coding	49842969	49848639	-1	29	ENSBTAT00000065583	511435	0.139848	6.22483	1.94596	0.163023	0.662634
ENSBTAG00000003015	SESN1	sestrin-1 [Source:RefSeq peptide;Acc:NP_001094644]	protein_coding	41555161	41690067	1	9	ENSBTAT00000034532, ENSBTAT00000003925	538226	0.128027	4.50685	1.94307	0.163335	0.662634
ENSBTAG00000000897	IQGAP2	Uncharacterized protein [Source:UniProtKB/TrEMBL;Acc:F1MTR1]	protein_coding	7554265	7867328	1	10	ENSBTAT00000001190	782315	0.141781	8.35918	1.93974	0.163696	0.663449
ENSBTAG00000039434	FAM127A	Protein FAM127 [Source:UniProtKB/Swiss-Prot;Acc:Q1JQ94]	protein_coding	18698172	18698995	-1	X	ENSBTAT00000057189	783730, 615809, 511516	0.265259	1.97729	1.93842	0.16384	0.663815
ENSBTAG00000043956	BT.55273	ubiquitin-conjugating enzyme E2 E3 [Source:RefSeq peptide;Acc:NP_001073251]	protein_coding	15671752	15761822	-1	2	ENSBTAT00000061641	534349	0.124545	4.92993	1.92924	0.164842	0.665563
ENSBTAG00000000396	PIM1	Serine/threonine-protein kinase pim-1 [Source:UniProtKB/Swiss-Prot;Acc:Q9N0P9]	protein_coding	11051544	11055416	-1	23	ENSBTAT00000000511	281402	0.137197	5.51751	1.92906	0.164861	0.665563
ENSBTAG00000021140	RMND5A	protein RMD5 homolog A [Source:RefSeq peptide;Acc:NP_001192761]	protein_coding	48010205	48066194	-1	11	ENSBTAT00000028174	516731	0.204114	5.69243	1.92872	0.164899	0.665563
ENSBTAG00000025856	JMY	Uncharacterized protein [Source:UniProtKB/TrEMBL;Acc:E1BE31]	protein_coding	10242751	10313028	1	10	ENSBTAT00000061226	528498	0.206288	4.63656	1.92818	0.164958	0.665563
ENSBTAG00000010449	MOCS1	Molybdenum cofactor biosynthesis protein 1 Molybdenum cofactor biosynthesis protein A Molybdenum cofactor biosynthesis protein C [Source:UniProtKB/Swiss-Prot;Acc:Q1JQD7]	protein_coding	13832466	13866950	-1	23	ENSBTAT00000013792	281917	0.178955	4.67369	1.92588	0.16521	0.665563
ENSBTAG00000001393	MTF2	metal-response element-binding transcription factor 2 [Source:RefSeq peptide;Acc:NP_001040021]	protein_coding	50490450	50560463	-1	3	ENSBTAT00000001831	100850621, 615211	0.114796	5.40763	1.92578	0.165221	0.665563
ENSBTAG00000006307	HSD17B11	estradiol 17-beta-dehydrogenase 11 [Source:RefSeq peptide;Acc:NP_001039751]	protein_coding	104006456	104056137	-1	6	ENSBTAT00000008272	527592	0.0923913	6.5701	1.92572	0.165227	0.665563
ENSBTAG00000014181	RNF111	E3 ubiquitin-protein ligase Arkadia [Source:RefSeq peptide;Acc:NP_001095709]	protein_coding	51288677	51380159	-1	10	ENSBTAT00000018858	100851916, 540353	0.126101	6.84319	1.92547	0.165255	0.665563
ENSBTAG00000047293	NRIP1	Uncharacterized protein [Source:UniProtKB/TrEMBL;Acc:G3MXN4]	protein_coding	21693828	21697298	1	1	ENSBTAT00000065805	524960	0.298096	5.8635	1.92071	0.165778	0.666167
ENSBTAG00000018572	BT.28173	Uncharacterized protein [Source:UniProtKB/TrEMBL;Acc:F1MRU0]	protein_coding	32240344	32293156	1	12	ENSBTAT00000024717	512700	0.233725	2.95802	1.91963	0.165897	0.666167
ENSBTAG00000008396	BT.30696	39S ribosomal protein L54, mitochondrial precursor [Source:RefSeq peptide;Acc:NP_001030277]	protein_coding	21435492	21438615	-1	7	ENSBTAT00000011049	511926	0.156404	4.69006	1.91887	0.165982	0.666167
ENSBTAG00000020318	DBNDD1	Dysbindin domain-containing protein 1 [Source:UniProtKB/Swiss-Prot;Acc:A6H7B4]	protein_coding	14816920	14824814	-1	18	ENSBTAT00000027077	518157	0.256896	1.64091	1.9188	0.165989	0.666167
ENSBTAG00000013935	BT.23506	cancer-related nucleoside-triphosphatase homolog [Source:RefSeq peptide;Acc:NP_001069284]	protein_coding	5872192	5910468	1	28	ENSBTAT00000018514	521103	0.0966789	5.25402	1.91636	0.166259	0.666238
ENSBTAG00000026673	KPNA5	Importin subunit alpha [Source:UniProtKB/TrEMBL;Acc:F1N1K5]	protein_coding	34316845	34358840	-1	9	ENSBTAT00000019262	783596	0.22323	2.38152	1.91484	0.166427	0.666238
ENSBTAG00000018979	PUM1	pumilio homolog 1 [Source:RefSeq peptide;Acc:NP_001180052]	protein_coding	123070708	123196529	1	2	ENSBTAT00000025262	535450	0.0941256	8.10577	1.91443	0.166472	0.666238
ENSBTAG00000032347			pseudogene	48146336	48146712	1	22	ENSBTAT00000045888	783185	0.132692	4.58757	1.91431	0.166485	0.666238
ENSBTAG00000029930	bta-mir-22	bta-mir-22 [Source:miRBase;Acc:MI0005041]	miRNA	23382429	23382523	-1	19	ENSBTAT00000042309	791040	0.469626	0.753556	1.91231	0.166707	0.666238
ENSBTAG00000001405	GLCE	D-glucuronyl C5-epimerase [Source:UniProtKB/Swiss-Prot;Acc:O18756]	protein_coding	16108199	16117541	1	10	ENSBTAT00000001844	281195	0.172228	4.33043	1.91221	0.166718	0.666238
ENSBTAG00000015534	LYPLAL1	lysophospholipase-like protein 1 [Source:RefSeq peptide;Acc:NP_001092529]	protein_coding	23350279	23382370	1	16	ENSBTAT00000020640	533920	0.112232	4.61195	1.9087	0.167108	0.666238
ENSBTAG00000020389	BT.48227	tripeptidyl-peptidase 2 [Source:RefSeq peptide;Acc:NP_001092504]	protein_coding	82844295	82902065	1	12	ENSBTAT00000035368	526052	0.098413	7.24534	1.90851	0.167129	0.666238
ENSBTAG00000006157	HS6ST1	heparan-sulfate 6-O-sulfotransferase 1 [Source:RefSeq peptide;Acc:NP_001179420]	protein_coding	4111871	4149372	1	2	ENSBTAT00000008098	518563	0.224939	2.41798	1.90839	0.167142	0.666238
ENSBTAG00000002823	MPZL1	Myelin protein zero-like protein 1 [Source:UniProtKB/Swiss-Prot;Acc:Q32PI9]	protein_coding	930876	1012734	-1	3	ENSBTAT00000003653	539387	0.411403	0.20507	1.90674	0.167326	0.666238
ENSBTAG00000014564	XXYLT1	Uncharacterized protein [Source:UniProtKB/TrEMBL;Acc:F1N283]	protein_coding	72935318	73105267	1	1	ENSBTAT00000019358	NA	0.219038	1.77149	1.90666	0.167335	0.666238
ENSBTAG00000002329	ASAP2	Uncharacterized protein [Source:UniProtKB/TrEMBL;Acc:F1MKZ2]	protein_coding	88012967	88104077	-1	11	ENSBTAT00000003007	NA	0.307241	1.37722	1.90658	0.167343	0.666238
ENSBTAG00000010253	SYTL1	Uncharacterized protein [Source:UniProtKB/TrEMBL;Acc:E1BBK9]	protein_coding	126519062	126526238	-1	2	ENSBTAT00000013544	527641	0.174374	3.25071	1.90656	0.167346	0.666238
ENSBTAG00000002350	PIK3R2	Phosphatidylinositol 3-kinase regulatory subunit beta [Source:UniProtKB/Swiss-Prot;Acc:P23726]	protein_coding	4987071	4999686	-1	7	ENSBTAT00000003033	282308	0.128834	3.88475	1.90586	0.167424	0.666238
ENSBTAG00000021512	ZBTB7B	zinc finger and BTB domain-containing protein 7B [Source:RefSeq peptide;Acc:NP_001179133]	protein_coding	15634915	15648928	-1	3	ENSBTAT00000028669	509019	0.116939	5.22008	1.90439	0.167588	0.666238
ENSBTAG00000012103	MAP2K4	dual specificity mitogen-activated protein kinase kinase 4 [Source:RefSeq peptide;Acc:NP_001092508]	protein_coding	31284737	31363093	1	19	ENSBTAT00000044085	526469	0.0884301	6.1957	1.89957	0.168127	0.667634
ENSBTAG00000032446		Uncharacterized protein [Source:UniProtKB/TrEMBL;Acc:E1BEF1]	protein_coding	18288308	18288811	1	3	ENSBTAT00000046016	NA	0.107304	6.1998	1.89867	0.168227	0.667634
ENSBTAG00000001349	KIF1C	kinesin-like protein KIF1C [Source:RefSeq peptide;Acc:NP_001192731]	protein_coding	27014446	27043780	-1	19	ENSBTAT00000001780	514928	0.0902607	5.26521	1.89322	0.168839	0.669168
ENSBTAG00000005493	TBC1D14	TBC1 domain family member 14 [Source:UniProtKB/Swiss-Prot;Acc:A6H7I8]	protein_coding	118212844	118312151	1	6	ENSBTAT00000039389	618286	0.0983207	7.21493	1.89259	0.16891	0.669168
ENSBTAG00000021372	2011-09-01	Septin-11 [Source:UniProtKB/Swiss-Prot;Acc:A2VE99]	protein_coding	93528980	93628589	1	6	ENSBTAT00000005626	535746	0.186988	5.57274	1.88973	0.169233	0.669674
ENSBTAG00000016688			processed_pseudogene	66722399	66723397	-1	X	ENSBTAT00000022189	NA	0.141057	7.62871	1.88571	0.169687	0.671067
ENSBTAG00000021097	PELI3	E3 ubiquitin-protein ligase pellino homolog 3 [Source:RefSeq peptide;Acc:NP_001178415]	protein_coding	45153624	45162953	1	29	ENSBTAT00000028102	504839	0.442891	-0.0836571	1.88484	0.169786	0.671133
ENSBTAG00000026809			pseudogene	21030608	21031350	-1	11	ENSBTAT00000007099	782437	0.253633	4.4333	1.88383	0.1699	0.671133
ENSBTAG00000015704	TMCO3	transmembrane and coiled-coil domain-containing protein 3 precursor [Source:RefSeq peptide;Acc:NP_001091472]	protein_coding	90698790	90720746	1	12	ENSBTAT00000020850	509611	0.0990654	5.16974	1.88338	0.16995	0.671133
ENSBTAG00000020584	IFT81	intraflagellar transport protein 81 homolog [Source:RefSeq peptide;Acc:NP_001074994]	protein_coding	56311086	56408960	1	17	ENSBTAT00000027427	519602	0.15714	3.28344	1.88317	0.169974	0.671133
ENSBTAG00000008578	LSM4	U6 snRNA-associated Sm-like protein LSm4 [Source:UniProtKB/Swiss-Prot;Acc:Q3ZBK6]	protein_coding	4818617	4831161	1	7	ENSBTAT00000011312	613634	0.127232	4.15242	1.88257	0.170043	0.671189
ENSBTAG00000030675	PDCL	Phosducin-like protein [Source:UniProtKB/Swiss-Prot;Acc:Q2HJA9]	protein_coding	93984123	93991685	-1	11	ENSBTAT00000043370	784169, 286773	0.121522	5.49045	1.88093	0.170228	0.671193
ENSBTAG00000004270	FCER2	Uncharacterized protein [Source:UniProtKB/TrEMBL;Acc:E1BIQ4]	protein_coding	17757622	17768585	-1	7	ENSBTAT00000045513	407106	0.152958	5.56663	1.88016	0.170316	0.671193
ENSBTAG00000008096	EDN1	Endothelin-1 [Source:UniProtKB/Swiss-Prot;Acc:P17322]	protein_coding	44010444	44017425	-1	23	ENSBTAT00000010649	281137	0.832867	1.81708	1.87953	0.170388	0.671193
ENSBTAG00000038498	ZBTB39	Uncharacterized protein [Source:UniProtKB/TrEMBL;Acc:F1MRS4]	protein_coding	56764459	56766582	1	5	ENSBTAT00000056411	510453	0.225885	2.94721	1.87607	0.170781	0.671966
ENSBTAG00000046928			processed_pseudogene	43454302	43455153	1	24	ENSBTAT00000064565	NA	0.128923	4.14623	1.87321	0.171108	0.672613
ENSBTAG00000036154	BT.89819	Uncharacterized protein [Source:UniProtKB/TrEMBL;Acc:F1MHA3]	protein_coding	50778608	50799281	1	4	ENSBTAT00000036195	100335800	0.164073	5.49014	1.87202	0.171244	0.672935
ENSBTAG00000015815	CFP	properdin precursor [Source:RefSeq peptide;Acc:NP_001069646]	protein_coding	91441704	91447087	-1	X	ENSBTAT00000021009	539605	0.173166	4.90543	1.86941	0.171543	0.673488
ENSBTAG00000025809	ABHD8	Abhydrolase domain-containing protein 8 [Source:UniProtKB/Swiss-Prot;Acc:Q17QP1]	protein_coding	5744757	5751713	1	7	ENSBTAT00000036501	768306	0.202099	2.63565	1.86894	0.171596	0.673488
ENSBTAG00000017504	FAIM2	Protein lifeguard 2 [Source:UniProtKB/Swiss-Prot;Acc:Q1LZ71]	protein_coding	30155763	30185025	1	5	ENSBTAT00000023267	509790	0.460995	0.774881	1.86842	0.171656	0.673488
ENSBTAG00000026376	SNN	Stannin [Source:UniProtKB/Swiss-Prot;Acc:Q17Q87]	protein_coding	10417665	10425321	1	25	ENSBTAT00000037468	615361	0.150513	4.83379	1.86842	0.171656	0.673488
ENSBTAG00000016101	BT.79817	von Hippel-Lindau disease tumor suppressor [Source:RefSeq peptide;Acc:NP_001103489]	protein_coding	16760055	16764930	-1	22	ENSBTAT00000030804	540957	0.178891	3.29027	1.86514	0.172033	0.673647
ENSBTAG00000016194	FBXO32	F-box only protein 32 [Source:UniProtKB/Swiss-Prot;Acc:Q2KHT6]	protein_coding	17919823	17951894	1	14	ENSBTAT00000021554	513776	0.239567	2.67486	1.86434	0.172125	0.673647
ENSBTAG00000021008	ZNF219	Uncharacterized protein [Source:UniProtKB/TrEMBL;Acc:E1BCL9]	protein_coding	26053957	26056906	1	10	ENSBTAT00000027974	615493	0.397306	0.375377	1.86418	0.172143	0.673647
ENSBTAG00000000948	RAB2A	ras-related protein Rab-2A [Source:RefSeq peptide;Acc:NP_001068822]	protein_coding	27864735	27937015	1	14	ENSBTAT00000001253	508373	0.089366	7.14644	1.86317	0.172259	0.673647
ENSBTAG00000004753	BT.26185	transmembrane protein 5 [Source:RefSeq peptide;Acc:NP_001033203]	protein_coding	50148776	50175016	-1	5	ENSBTAT00000006237	515147	0.184684	2.1988	1.86272	0.172312	0.673647
ENSBTAG00000023523	GKAP1	G kinase-anchoring protein 1 [Source:UniProtKB/Swiss-Prot;Acc:Q32LE2]	protein_coding	78327713	78418760	-1	8	ENSBTAT00000012912	613960	0.125167	4.93798	1.862	0.172395	0.673647
ENSBTAG00000000735	BCL2A1	Bcl-2-related protein A1 [Source:UniProtKB/Swiss-Prot;Acc:Q3C2I0]	protein_coding	26481215	26490869	-1	21	ENSBTAT00000000977	282151	0.294225	5.08634	1.86186	0.17241	0.673647
ENSBTAG00000039728		Uncharacterized protein [Source:UniProtKB/TrEMBL;Acc:E1BCL5]	protein_coding	52249583	52372101	-1	16	ENSBTAT00000052289	NA	0.290982	10.2033	1.86152	0.17245	0.673647
ENSBTAG00000046344			pseudogene	66538447	66538939	1	13	ENSBTAT00000063716	533073	0.381433	0.203521	1.86149	0.172453	0.673647
ENSBTAG00000010185	BT.18422	Uncharacterized protein [Source:UniProtKB/TrEMBL;Acc:G5E6P9]	protein_coding	118330600	118331622	1	6	ENSBTAT00000013438	NA	0.187364	2.9361	1.86053	0.172564	0.673647
ENSBTAG00000004327	LONRF2	Uncharacterized protein [Source:UniProtKB/TrEMBL;Acc:F1MT19]	protein_coding	5434470	5460490	-1	11	ENSBTAT00000005666, ENSBTAT00000064785, ENSBTAT00000064862	NA	0.463409	-0.186476	1.85982	0.172646	0.673673
ENSBTAG00000047322	PTTG1	Securin [Source:UniProtKB/TrEMBL;Acc:G3N089]	protein_coding	93309214	93309822	1	10	ENSBTAT00000066220	NA	0.293465	0.705305	1.85793	0.172864	0.673751
ENSBTAG00000005380	MOCS2	Molybdopterin synthase catalytic subunit [Source:UniProtKB/Swiss-Prot;Acc:A4FUY7]	protein_coding	25965175	25975522	1	20	ENSBTAT00000007087	507986	0.101509	5.83653	1.8562	0.173064	0.674167
ENSBTAG00000016415	LTA4H	Leukotriene A-4 hydrolase [Source:UniProtKB/Swiss-Prot;Acc:Q3SZH7]	protein_coding	60647973	60678518	-1	5	ENSBTAT00000021833	789016, 507130	0.0870052	6.13105	1.85607	0.173079	0.674167
ENSBTAG00000016911	ARHGAP23	Uncharacterized protein [Source:UniProtKB/TrEMBL;Acc:F1MMP0]	protein_coding	39724567	39771622	1	19	ENSBTAT00000022495, ENSBTAT00000064869, ENSBTAT00000065086	NA	0.260381	1.69022	1.85398	0.173321	0.674319
ENSBTAG00000007445	CD28	T-cell-specific surface glycoprotein CD28 precursor [Source:RefSeq peptide;Acc:NP_851347]	protein_coding	92325180	92358568	1	2	ENSBTAT00000009792, ENSBTAT00000054530	281050	0.172372	3.69912	1.85292	0.173444	0.674319
ENSBTAG00000017611	FAM190B	Uncharacterized protein [Source:UniProtKB/TrEMBL;Acc:E1BF73]	protein_coding	39625034	39741893	1	28	ENSBTAT00000023416	NA	0.164005	6.01609	1.85288	0.173449	0.674319
ENSBTAG00000022114	TMEM65	Transmembrane protein 65 [Source:UniProtKB/Swiss-Prot;Acc:Q0VCH8]	protein_coding	17254750	17298970	1	14	ENSBTAT00000029813	614243	0.182961	2.81212	1.8515	0.173609	0.674319
ENSBTAG00000010422	MDM2	MDM2 oncogene, E3 ubiquitin protein ligase [Source:HGNC Symbol;Acc:6973]	protein_coding	45178135	45203567	-1	5	ENSBTAT00000045265	540378	0.167833	6.31276	1.85075	0.173696	0.674319
ENSBTAG00000000175	N4BP2	Uncharacterized protein [Source:UniProtKB/TrEMBL;Acc:E1BIJ5]	protein_coding	60754799	60808098	1	6	ENSBTAT00000000200	539533	0.169526	6.64403	1.84817	0.173997	0.674644
ENSBTAG00000025398		Uncharacterized protein [Source:UniProtKB/TrEMBL;Acc:F1N0Q5]	protein_coding	28828555	28829049	-1	23	ENSBTAT00000035669	NA	0.153194	6.95275	1.84623	0.174223	0.674644
ENSBTAG00000021649			protein_coding	14353658	14354168	1	3	ENSBTAT00000028851	NA	0.341921	1.09315	1.84516	0.174348	0.674644
ENSBTAG00000014798	CXCR3	C-X-C chemokine receptor type 3 [Source:UniProtKB/Swiss-Prot;Acc:Q5MD61]	protein_coding	84354015	84356815	1	X	ENSBTAT00000019690	497018	0.251256	3.03085	1.84347	0.174545	0.674644
ENSBTAG00000002190	DOCK8	dedicator of cytokinesis protein 8 [Source:RefSeq peptide;Acc:NP_001178461]	protein_coding	44310613	44545537	-1	8	ENSBTAT00000002840	100295817	0.14017	9.12678	1.84333	0.174561	0.674644
ENSBTAG00000006715	FBXO8	F-box only protein 8 [Source:UniProtKB/Swiss-Prot;Acc:Q5E9G6]	protein_coding	6410067	6449539	-1	8	ENSBTAT00000008831	538528	0.124077	4.11627	1.84123	0.174807	0.675156
ENSBTAG00000014138	MTM1	Myotubularin [Source:UniProtKB/Swiss-Prot;Acc:A6QLT4]	protein_coding	33460693	33551321	1	X	ENSBTAT00000018789	533622	0.193434	4.08483	1.8406	0.174881	0.675156
ENSBTAG00000008283	BT.67771	Friend leukemia integration 1 transcription factor [Source:RefSeq peptide;Acc:NP_001039763]	protein_coding	32664912	32725664	1	29	ENSBTAT00000010899	529124	0.119518	6.72679	1.84054	0.174888	0.675156
ENSBTAG00000000473	ATP10D	probable phospholipid-transporting ATPase VD [Source:RefSeq peptide;Acc:NP_001099098]	protein_coding	67787938	67921285	1	6	ENSBTAT00000000601	536495	0.169496	5.13414	1.84034	0.174911	0.675156
ENSBTAG00000016683	BIKBA	NF-kappa-B inhibitor alpha [Source:RefSeq peptide;Acc:NP_001039333]	protein_coding	46065549	46068942	-1	21	ENSBTAT00000022183	282291	0.397614	8.31725	1.83867	0.175107	0.6757
ENSBTAG00000011940	ZNF831	Uncharacterized protein [Source:UniProtKB/TrEMBL;Acc:F1MDR1]	protein_coding	57655459	57724296	-1	13	ENSBTAT00000015842	NA	0.192023	4.59436	1.83645	0.175367	0.676276
ENSBTAG00000018531	IGJ	immunoglobulin J chain precursor [Source:RefSeq peptide;Acc:NP_786967]	protein_coding	87759438	87768834	-1	6	ENSBTAT00000024666	280821	0.177318	10.4036	1.83601	0.17542	0.676276
ENSBTAG00000020394	TNFAIP8L2	Tumor necrosis factor alpha-induced protein 8-like protein 2 [Source:UniProtKB/Swiss-Prot;Acc:Q3ZBK5]	protein_coding	19695881	19698696	-1	3	ENSBTAT00000027182	510652	0.14658	4.81032	1.83552	0.175478	0.676289
ENSBTAG00000014971	SEC61G	Protein transport protein Sec61 subunit gamma [Source:UniProtKB/Swiss-Prot;Acc:Q3T104]	protein_coding	1445067	1451951	1	22	ENSBTAT00000019929	615778	0.161769	5.7321	1.83456	0.17559	0.676512
ENSBTAG00000015007	BT.55996	nuclear receptor coactivator 1 [Source:RefSeq peptide;Acc:NP_001193144]	protein_coding	74511607	74590933	-1	11	ENSBTAT00000064008, ENSBTAT00000019983	525346	0.220195	6.63873	1.83311	0.175761	0.676961
ENSBTAG00000014059	ATP2B4	plasma membrane calcium-transporting ATPase 4 [Source:RefSeq peptide;Acc:NP_001166065]	protein_coding	1272937	1313257	1	16	ENSBTAT00000018688	282146	0.224685	5.3773	1.83208	0.175882	0.677215
ENSBTAG00000019821	DHX9	ATP-dependent RNA helicase A [Source:RefSeq peptide;Acc:NP_776461]	protein_coding	65379390	65420803	1	16	ENSBTAT00000026409	281115	0.100184	8.84595	1.83157	0.175942	0.677236
ENSBTAG00000033740			processed_pseudogene	116197011	116197376	-1	1	ENSBTAT00000033854	NA	0.179801	2.7147	1.82983	0.176148	0.677284
ENSBTAG00000005072	CUBN	cubilin precursor [Source:RefSeq peptide;Acc:NP_001179504]	protein_coding	31559727	31826838	-1	13	ENSBTAT00000039417	523202	0.254088	1.64962	1.82911	0.176233	0.677284
ENSBTAG00000015200	L2HGDH	L-2-hydroxyglutarate dehydrogenase, mitochondrial [Source:UniProtKB/Swiss-Prot;Acc:A7MBI3]	protein_coding	43211978	43265008	-1	10	ENSBTAT00000020226	514230	0.160584	3.03491	1.82881	0.176269	0.677284
ENSBTAG00000012847	FAM129B	Uncharacterized protein [Source:UniProtKB/TrEMBL;Acc:F1MD34]	protein_coding	98232719	98251825	-1	11	ENSBTAT00000017069	613747	0.18173	3.16711	1.82821	0.176339	0.677284
ENSBTAG00000001988	EIF3D	Eukaryotic translation initiation factor 3 subunit D [Source:UniProtKB/Swiss-Prot;Acc:Q3T122]	protein_coding	75299356	75313533	-1	5	ENSBTAT00000037985	515226	0.0858507	7.5476	1.82777	0.176391	0.677284
ENSBTAG00000046821			pseudogene	81018673	81019595	1	14	ENSBTAT00000065851	NA	0.131658	4.98343	1.82729	0.176447	0.677292
ENSBTAG00000004230	SCYE1	aminoacyl tRNA synthase complex-interacting multifunctional protein 1 [Source:RefSeq peptide;Acc:NP_001030190]	protein_coding	20111150	20138597	-1	6	ENSBTAT00000005542	505126	0.12257	6.56157	1.82629	0.176567	0.67754
ENSBTAG00000007417	GDF11	growth differentiation factor 11 [Source:HGNC Symbol;Acc:4216]	protein_coding	57830915	57837708	-1	5	ENSBTAT00000009755	540517	0.431392	0.0506628	1.82346	0.176902	0.677952
ENSBTAG00000021870	FAM98B	Uncharacterized protein [Source:UniProtKB/TrEMBL;Acc:F1MH61]	protein_coding	34162005	34194793	1	10	ENSBTAT00000029157, ENSBTAT00000063878, ENSBTAT00000065716	532711	0.13342	4.54032	1.82298	0.176959	0.677952
ENSBTAG00000002720	PRPF38A	Pre-mRNA-splicing factor 38A [Source:UniProtKB/Swiss-Prot;Acc:Q0P5I6]	protein_coding	94516357	94537949	-1	3	ENSBTAT00000003524	507240	0.106788	6.73513	1.8224	0.177028	0.677952
ENSBTAG00000021741	RPS6KA2	ribosomal protein S6 kinase alpha-2 [Source:RefSeq peptide;Acc:NP_001179407]	protein_coding	102918982	103074109	-1	9	ENSBTAT00000061538	517953	0.167401	3.70163	1.82187	0.17709	0.677952
ENSBTAG00000010635	RAB3A	Ras-related protein Rab-3A [Source:UniProtKB/Swiss-Prot;Acc:P11023]	protein_coding	4944325	4950010	1	7	ENSBTAT00000014062	282029	0.415522	0.50214	1.81844	0.177499	0.678811
ENSBTAG00000020453	CLEC5A	C-type lectin domain family 5 member A [Source:RefSeq peptide;Acc:NP_001193132]	protein_coding	106059820	106070381	-1	4	ENSBTAT00000027255	615201	0.31009	2.66449	1.81824	0.177523	0.678811
ENSBTAG00000033961	RNF217	Uncharacterized protein [Source:UniProtKB/TrEMBL;Acc:F1N5X8]	protein_coding	26441435	26484894	-1	9	ENSBTAT00000048180	541287	0.238174	2.52082	1.81751	0.17761	0.678811
ENSBTAG00000005211	RPL4	60S ribosomal protein L4 [Source:UniProtKB/Swiss-Prot;Acc:Q58DW0]	protein_coding	13318875	13323526	-1	10	ENSBTAT00000006866	510547	0.112734	10.6951	1.81728	0.177638	0.678811
ENSBTAG00000004542	C9ORF59	protein FAM78A [Source:RefSeq peptide;Acc:NP_001033597]	protein_coding	101477076	101489330	-1	11	ENSBTAT00000042953, ENSBTAT00000005969	506709	0.107429	6.17207	1.8167	0.177706	0.678811
ENSBTAG00000002959	LRCH1	Uncharacterized protein [Source:UniProtKB/TrEMBL;Acc:F1MDS5]	protein_coding	16540818	16744403	1	12	ENSBTAT00000003856	NA	0.124756	5.18209	1.8166	0.177719	0.678811
ENSBTAG00000012929	CEP85L	Uncharacterized protein [Source:UniProtKB/TrEMBL;Acc:F1MH68]	protein_coding	32779814	32900894	1	9	ENSBTAT00000017179	537625	0.217622	4.82647	1.8155	0.177849	0.678892
ENSBTAG00000047158	LRFN1	Uncharacterized protein [Source:UniProtKB/TrEMBL;Acc:G3MZS2]	protein_coding	49288007	49294023	-1	18	ENSBTAT00000063750	100301431	0.258403	1.64937	1.81174	0.1783	0.680391
ENSBTAG00000006500	RBM15B	putative RNA-binding protein 15B [Source:RefSeq peptide;Acc:NP_001193510]	protein_coding	49941346	49944165	-1	22	ENSBTAT00000008515	508868	0.116285	4.78224	1.81001	0.178507	0.680391
ENSBTAG00000005454	BT.23151	alpha-(1,3)-fucosyltransferase 10 [Source:RefSeq peptide;Acc:NP_892032]	protein_coding	28320661	28398005	-1	27	ENSBTAT00000007176	360195	0.237392	1.53063	1.80948	0.178571	0.680391
ENSBTAG00000044169	PRELID2	Uncharacterized protein [Source:UniProtKB/TrEMBL;Acc:E1BMB4]	protein_coding	58900993	59009921	-1	7	ENSBTAT00000060989	100849837	0.174559	2.43206	1.80868	0.178667	0.680545
ENSBTAG00000004750	VSTM2L	V-set and transmembrane domain-containing protein 2-like protein precursor [Source:RefSeq peptide;Acc:NP_001071444]	protein_coding	67460324	67498847	1	13	ENSBTAT00000006235	527903	0.224285	2.47526	1.80709	0.178857	0.680693
ENSBTAG00000019315	PLA2G7	platelet-activating factor acetylhydrolase [Source:RefSeq peptide;Acc:NP_777003]	protein_coding	19907160	19945051	-1	23	ENSBTAT00000025719	282311	0.162971	6.42195	1.8057	0.179025	0.681075
ENSBTAG00000030337	MYCBP	C-Myc-binding protein [Source:UniProtKB/Swiss-Prot;Acc:Q2TBP7]	protein_coding	107700015	107705848	1	3	ENSBTAT00000042835	539291	0.129153	4.42731	1.80077	0.17962	0.681972
ENSBTAG00000018424	CXCR7	C-X-C chemokine receptor type 7 [Source:RefSeq peptide;Acc:NP_001091851]	protein_coding	116650278	116662501	1	3	ENSBTAT00000024512	509585	0.374562	1.15524	1.79968	0.179751	0.681972
ENSBTAG00000032558	TTC7A	tetratricopeptide repeat protein 7A [Source:RefSeq peptide;Acc:NP_001192429]	protein_coding	29247949	29368844	1	11	ENSBTAT00000046196	616640	0.145815	5.94101	1.79628	0.180163	0.682409
ENSBTAG00000012695	LCK	tyrosine-protein kinase Lck [Source:RefSeq peptide;Acc:NP_001029506]	protein_coding	122092889	122113823	-1	2	ENSBTAT00000038070	508890	0.111559	7.42468	1.79627	0.180164	0.682409
ENSBTAG00000008810	BT.39833	vasculin-like protein 1 [Source:RefSeq peptide;Acc:NP_001192504]	protein_coding	101022239	101054545	1	3	ENSBTAT00000011603	505780	0.0839441	7.04967	1.79604	0.180192	0.682409
ENSBTAG00000005293	CDC25C	M-phase inducer phosphatase 3 [Source:UniProtKB/Swiss-Prot;Acc:A5D7P0]	protein_coding	51313474	51344138	-1	7	ENSBTAT00000006968	507731	0.245445	1.08567	1.79597	0.180201	0.682409
ENSBTAG00000030523	ZPBP2	zona pellucida-binding protein 2 precursor [Source:RefSeq peptide;Acc:NP_001069129]	protein_coding	40868079	40877769	1	19	ENSBTAT00000043078	514334	0.101559	6.12503	1.79547	0.180261	0.682427
ENSBTAG00000008897	BIN2	bridging integrator 2 [Source:RefSeq peptide;Acc:NP_001076904]	protein_coding	28640675	28677837	1	5	ENSBTAT00000047025	515025	0.0827584	9.11176	1.79438	0.180394	0.682519
ENSBTAG00000017326	OMA1	Metalloendopeptidase OMA1, mitochondrial [Source:UniProtKB/Swiss-Prot;Acc:Q3SZN3]	protein_coding	88054070	88119290	1	3	ENSBTAT00000023044	506223	0.149967	3.59389	1.79437	0.180395	0.682519
ENSBTAG00000026266	MYL12B	Myosin regulatory light chain 12B [Source:UniProtKB/Swiss-Prot;Acc:A4IF97]	protein_coding	37834593	37910130	1	24	ENSBTAT00000037254	100336093, 614055	0.116366	5.33862	1.79383	0.18046	0.682557
ENSBTAG00000002248	SAC3D1	Uncharacterized protein [Source:UniProtKB/TrEMBL;Acc:F1N4T6]	protein_coding	43917755	43919976	1	29	ENSBTAT00000002904, ENSBTAT00000064082	507750	0.334768	0.500804	1.7921	0.18067	0.683046
ENSBTAG00000039129	BT.43313	Uncharacterized protein [Source:UniProtKB/TrEMBL;Acc:F6R5A9]	protein_coding	49172337	49197567	1	29	ENSBTAT00000054963	510798	0.187519	2.48441	1.78997	0.18093	0.683102
ENSBTAG00000004976	BT.61280	cell division cycle-associated 7-like protein [Source:RefSeq peptide;Acc:NP_001098447]	protein_coding	30796235	30839424	-1	4	ENSBTAT00000017389	514631	0.0881509	5.6866	1.78986	0.180943	0.683102
ENSBTAG00000009584	SAPS3	serine/threonine-protein phosphatase 6 regulatory subunit 3 [Source:RefSeq peptide;Acc:NP_001098842]	protein_coding	46632382	46716791	1	29	ENSBTAT00000012612	515218	0.0910197	8.02785	1.78798	0.181172	0.683102
ENSBTAG00000006085	DDOST	Dolichyl-diphosphooligosaccharide--protein glycosyltransferase 48 kDa subunit [Source:UniProtKB/TrEMBL;Acc:F1N632]	protein_coding	132587705	132600729	1	2	ENSBTAT00000042698	NA	0.114088	5.33418	1.78696	0.181297	0.683102
ENSBTAG00000003876	MCU	calcium uniporter protein, mitochondrial precursor [Source:RefSeq peptide;Acc:NP_001193031]	protein_coding	28868083	29061027	1	28	ENSBTAT00000005059	536656	0.141235	4.07075	1.78622	0.181388	0.683102
ENSBTAG00000009941	MBIP	MAP3K12-binding inhibitory protein 1 [Source:RefSeq peptide;Acc:NP_001070986]	protein_coding	46916937	46935846	-1	21	ENSBTAT00000013114	774027	0.0915241	4.78738	1.78513	0.18152	0.683102
ENSBTAG00000012928	PPP4C	Serine/threonine-protein phosphatase 4 catalytic subunit [Source:UniProtKB/Swiss-Prot;Acc:A6H772]	protein_coding	26460142	26468245	-1	25	ENSBTAT00000017178	540398	0.125303	6.57298	1.78401	0.181658	0.683102
ENSBTAG00000005695	NUDT6	nucleoside diphosphate-linked moiety X motif 6 [Source:RefSeq peptide;Acc:NP_001099120]	protein_coding	35146244	35205444	1	17	ENSBTAT00000007480	100126047	0.168375	2.70921	1.78345	0.181726	0.683102
ENSBTAG00000021569	DDB1	DNA damage-binding protein 1 [Source:UniProtKB/Swiss-Prot;Acc:A1A4K3]	protein_coding	40509559	40537404	-1	29	ENSBTAT00000028740	511951	0.0932899	7.76613	1.78286	0.181798	0.683102
ENSBTAG00000043962	BT.63103	proton myo-inositol cotransporter [Source:RefSeq peptide;Acc:NP_001179892]	protein_coding	41062652	41559936	1	5	ENSBTAT00000061504	613556	0.284268	1.94108	1.78272	0.181816	0.683102
ENSBTAG00000008060	SNRNP35	U11/U12 small nuclear ribonucleoprotein 35 kDa protein [Source:UniProtKB/Swiss-Prot;Acc:Q1LZH0]	protein_coding	54404987	54408726	-1	17	ENSBTAT00000010602	512142	0.148133	4.27038	1.78212	0.181889	0.683171
ENSBTAG00000007927	SLAMF1	signaling lymphocytic activation molecule precursor [Source:RefSeq peptide;Acc:NP_776609]	protein_coding	9090441	9129487	1	3	ENSBTAT00000010425	281489	0.136084	4.48697	1.78125	0.181996	0.683173
ENSBTAG00000000529	BT.46996	BTB/POZ domain-containing protein 9 [Source:UniProtKB/Swiss-Prot;Acc:A4IFG2]	protein_coding	12405340	12462065	-1	23	ENSBTAT00000000688	505504	0.165139	3.56112	1.77616	0.182622	0.683534
ENSBTAG00000006872			processed_pseudogene	80940147	80940854	1	1	ENSBTAT00000009029	NA	0.150992	3.04032	1.7756	0.18269	0.683534
ENSBTAG00000033078	CNEP1R1	Nuclear envelope phosphatase-regulatory subunit 1 [Source:UniProtKB/Swiss-Prot;Acc:Q3ZBP2]	protein_coding	18539431	18554094	1	18	ENSBTAT00000046962	507593	0.125691	3.85113	1.77477	0.182793	0.683534
ENSBTAG00000040151	GCH1	Uncharacterized protein [Source:UniProtKB/TrEMBL;Acc:F1MZ14]	protein_coding	67576390	67631089	-1	10	ENSBTAT00000009020	286815	0.294521	2.71517	1.77429	0.182852	0.683534
ENSBTAG00000046438			processed_pseudogene	28875280	28875606	-1	3	ENSBTAT00000063784	NA	0.502652	-0.0243274	1.77417	0.182867	0.683534
ENSBTAG00000005026	MANEA	glycoprotein endo-alpha-1,2-mannosidase [Source:RefSeq peptide;Acc:NP_001193654]	protein_coding	55111158	55194776	-1	9	ENSBTAT00000006614	512853	0.130234	3.94111	1.77276	0.183041	0.683796
ENSBTAG00000035926		Elongation factor 1-alpha [Source:UniProtKB/TrEMBL;Acc:E1BED8]	protein_coding	707018	708407	-1	12	ENSBTAT00000040346	NA	0.209158	3.75123	1.76961	0.18343	0.684196
ENSBTAG00000006209	EXT1	Exostosin-1 [Source:UniProtKB/Swiss-Prot;Acc:A5D7I4]	protein_coding	48318650	48633661	1	14	ENSBTAT00000008154	538602	0.157572	3.39394	1.76854	0.183563	0.684409
ENSBTAG00000027337	CTSA	Lysosomal protective protein Lysosomal protective protein 32 kDa chain Lysosomal protective protein 20 kDa chain [Source:UniProtKB/Swiss-Prot;Acc:Q3MI05]	protein_coding	75368317	75374637	1	13	ENSBTAT00000039203	518169	0.0986579	7.18721	1.76781	0.183653	0.684409
ENSBTAG00000048155	FCN2	Ficolin-2 [Source:UniProtKB/Swiss-Prot;Acc:Q5I2E5]	protein_coding	106822997	106831824	1	11	ENSBTAT00000065623, ENSBTAT00000066000	497016	0.165602	7.97499	1.76587	0.183894	0.684583
ENSBTAG00000014175	STRAP	Serine-threonine kinase receptor-associated protein [Source:UniProtKB/Swiss-Prot;Acc:Q5E959]	protein_coding	94445846	94467434	-1	5	ENSBTAT00000018840	510201	0.0792795	7.3616	1.76481	0.184026	0.684583
ENSBTAG00000006852	ACYP2	Acylphosphatase-2 [Source:UniProtKB/Swiss-Prot;Acc:P07033]	protein_coding	36683363	36862401	1	11	ENSBTAT00000008994	767889	0.459904	0.138121	1.76477	0.184031	0.684583
ENSBTAG00000002699	KIT	Mast/stem cell growth factor receptor Kit [Source:UniProtKB/Swiss-Prot;Acc:P43481]	protein_coding	71796318	71917431	1	6	ENSBTAT00000003498	280832	0.164369	4.33022	1.7639	0.184138	0.684778
ENSBTAG00000025313	DYNLL2	Dynein light chain 2, cytoplasmic [Source:UniProtKB/Swiss-Prot;Acc:Q3MHR3]	protein_coding	9118008	9125251	1	19	ENSBTAT00000006190	540369	0.107426	6.99131	1.76302	0.184248	0.684948
ENSBTAG00000047001		Uncharacterized protein [Source:UniProtKB/TrEMBL;Acc:G3MYQ4]	protein_coding	23549339	23549910	-1	10	ENSBTAT00000066245	100335575	0.33819	0.624792	1.76156	0.18443	0.68504
ENSBTAG00000004635	LLGL1	lethal(2) giant larvae protein homolog 1 [Source:RefSeq peptide;Acc:NP_001073811]	protein_coding	35000625	35015449	-1	19	ENSBTAT00000006080, ENSBTAT00000043699	781865	0.150764	3.56671	1.76084	0.18452	0.68517
ENSBTAG00000021339	SCN8A	sodium channel protein type 8 subunit alpha [Source:RefSeq peptide;Acc:NP_001180031]	protein_coding	28211640	28331404	-1	5	ENSBTAT00000061543	537277	0.519128	-0.412481	1.75832	0.184835	0.685519
ENSBTAG00000021471	GIN1	Gypsy retrotransposon integrase-like protein 1 [Source:UniProtKB/Swiss-Prot;Acc:A4FUB7]	protein_coding	104530077	104559401	-1	7	ENSBTAT00000028623, ENSBTAT00000053077	504972	0.109438	4.37916	1.75706	0.184992	0.685895
ENSBTAG00000020305	TOR1A	torsin-1A precursor [Source:RefSeq peptide;Acc:NP_001092528]	protein_coding	100219226	100227150	-1	11	ENSBTAT00000027059	533699	0.12004	4.38532	1.75638	0.185076	0.685927
ENSBTAG00000002127	TCP11L2	T-complex protein 11-like protein 2 [Source:UniProtKB/Swiss-Prot;Acc:A7Z033]	protein_coding	70013667	70054229	1	5	ENSBTAT00000002748	541012	0.0948161	8.07496	1.7547	0.185287	0.685927
ENSBTAG00000038434	ATRX	Uncharacterized protein [Source:UniProtKB/TrEMBL;Acc:F1MQ85]	protein_coding	79634445	79917815	1	X	ENSBTAT00000061308	514473	0.116602	8.72019	1.75382	0.185397	0.685927
ENSBTAG00000003894	NDRG4	protein NDRG4 [Source:RefSeq peptide;Acc:NP_001069163]	protein_coding	26369830	26383749	1	18	ENSBTAT00000005083	515033	0.222445	1.39482	1.75358	0.185427	0.685927
ENSBTAG00000019376	FNDC3B	fibronectin type III domain-containing protein 3B [Source:RefSeq peptide;Acc:NP_001193140]	protein_coding	95891014	96173201	-1	1	ENSBTAT00000025816	615534	0.184659	4.44488	1.75179	0.185652	0.685927
ENSBTAG00000014945	IQSEC2	Uncharacterized protein [Source:UniProtKB/TrEMBL;Acc:F1MIM9]	protein_coding	96082197	96158317	-1	X	ENSBTAT00000064668, ENSBTAT00000037457	517311	0.230775	2.39258	1.75058	0.185803	0.685927
ENSBTAG00000001579	EIF2C2	protein argonaute-2 [Source:RefSeq peptide;Acc:NP_991363]	protein_coding	4085146	4168483	1	14	ENSBTAT00000002068	404130	0.120064	5.27481	1.74966	0.185919	0.685927
ENSBTAG00000014230	BT.11497	serine/threonine-protein kinase VRK1 [Source:RefSeq peptide;Acc:NP_001033313]	protein_coding	63297840	63343901	1	21	ENSBTAT00000018916	618880	0.109595	5.44736	1.7491	0.185991	0.685927
ENSBTAG00000014178	BT.24515	Uncharacterized protein [Source:UniProtKB/TrEMBL;Acc:F1MM49]	protein_coding	40323236	40535389	-1	13	ENSBTAT00000018848	507082	0.187451	5.29334	1.74862	0.186051	0.685927
ENSBTAG00000006420	BT.25715	Uncharacterized protein [Source:UniProtKB/TrEMBL;Acc:F1MH00]	protein_coding	91395347	91461311	1	2	ENSBTAT00000008419	407127	0.241983	4.87485	1.74567	0.186422	0.68689
ENSBTAG00000009761	BT.86861	actin-related protein 2 [Source:RefSeq peptide;Acc:NP_001095683]	protein_coding	63552997	63591980	1	11	ENSBTAT00000012872	538486	0.0821928	9.75064	1.74375	0.186665	0.687578
ENSBTAG00000037510	BT.41393	Uncharacterized protein [Source:UniProtKB/TrEMBL;Acc:E1B822]	protein_coding	114111965	114116379	1	4	ENSBTAT00000055206	615733	0.147039	6.795	1.74283	0.186781	0.687803
ENSBTAG00000006551	ESCO2	N-acetyltransferase ESCO2 [Source:RefSeq peptide;Acc:NP_001094652]	protein_coding	10859329	10885722	-1	8	ENSBTAT00000008606	786089, 538949	0.211575	3.61747	1.74204	0.18688	0.687941
ENSBTAG00000020054	TNFRSF21	tumor necrosis factor receptor superfamily member 21 [Source:RefSeq peptide;Acc:NP_001070379]	protein_coding	20410839	20474989	-1	23	ENSBTAT00000026719	537922	0.130744	7.00373	1.74161	0.186935	0.687941
ENSBTAG00000019203	S100A4	Protein S100-A4 [Source:UniProtKB/Swiss-Prot;Acc:P35466]	protein_coding	16887102	16888570	1	3	ENSBTAT00000025561	282343	0.195112	7.65661	1.74067	0.187053	0.687988
ENSBTAG00000004428	H2AFZ	histone H2A.Z [Source:RefSeq peptide;Acc:NP_777234]	protein_coding	26103022	26104344	1	6	ENSBTAT00000005802	287016	0.148369	5.94028	1.73745	0.187462	0.688725
ENSBTAG00000015805	SIPA1L1	Uncharacterized protein [Source:UniProtKB/TrEMBL;Acc:F1MXV4]	protein_coding	83487289	83624610	1	10	ENSBTAT00000035650	787248, 789626	0.0978614	6.26846	1.73595	0.187653	0.68914
ENSBTAG00000014710	RAP1A	Ras-related protein Rap-1A [Source:UniProtKB/Swiss-Prot;Acc:P62833]	protein_coding	31746448	31764423	-1	3	ENSBTAT00000019575	282031	0.0951179	7.36039	1.73333	0.187986	0.689626
ENSBTAG00000001580	CLGN	Calmegin [Source:UniProtKB/Swiss-Prot;Acc:Q3SYT6]	protein_coding	17575019	17620096	1	17	ENSBTAT00000002071	504256	0.136604	4.43064	1.73269	0.188068	0.689675
ENSBTAG00000037988	ZNF323	zinc finger protein 323 [Source:RefSeq peptide;Acc:NP_001039702]	protein_coding	30115123	30124154	1	23	ENSBTAT00000057234	518176	0.278	1.58018	1.73101	0.188282	0.689901
ENSBTAG00000005785	DPY19L1	Uncharacterized protein [Source:UniProtKB/TrEMBL;Acc:F1N3H6]	protein_coding	62384966	62477209	1	4	ENSBTAT00000007607	536508	0.152031	5.07616	1.72809	0.188656	0.690341
ENSBTAG00000007816			processed_pseudogene	87555288	87556157	1	6	ENSBTAT00000010279	NA	0.162907	6.07601	1.72784	0.188687	0.690341
ENSBTAG00000045593	EARS2	Uncharacterized protein [Source:UniProtKB/TrEMBL;Acc:G3N260]	protein_coding	21442012	21476025	-1	25	ENSBTAT00000063635	100300732	0.305334	0.213442	1.72778	0.188695	0.690341
ENSBTAG00000000484	HYAL2	Hyaluronidase-2 [Source:UniProtKB/Swiss-Prot;Acc:Q8SQG8]	protein_coding	50592324	50597462	1	22	ENSBTAT00000000612, ENSBTAT00000052079	281838	0.432525	0.931921	1.7255	0.188986	0.690818
ENSBTAG00000013869	BT.66090	SH3 domain-binding protein 4 [Source:RefSeq peptide;Acc:NP_001137560]	protein_coding	115210340	115232304	1	3	ENSBTAT00000018420	520462	0.192643	2.55856	1.72491	0.189063	0.690818
ENSBTAG00000011028	BT.21593	ATP-binding cassette sub-family B member 7, mitochondrial [Source:RefSeq peptide;Acc:NP_001179712]	protein_coding	81008166	81167688	1	X	ENSBTAT00000014650	533669	0.0708035	6.27801	1.72481	0.189075	0.690818
ENSBTAG00000021514	DNPEP	Aspartyl aminopeptidase [Source:UniProtKB/Swiss-Prot;Acc:Q2HJH1]	protein_coding	108029961	108042198	-1	2	ENSBTAT00000028671	506882	0.116062	4.30644	1.7248	0.189077	0.690818
ENSBTAG00000023487	COX6B1	cytochrome c oxidase subunit 6B1 [Source:RefSeq peptide;Acc:NP_788848]	protein_coding	94363786	94364264	1	5	ENSBTAT00000007369	100270792	0.135217	5.59561	1.72348	0.189246	0.690818
ENSBTAG00000014648	RPN2	Dolichyl-diphosphooligosaccharide--protein glycosyltransferase subunit 2 [Source:UniProtKB/Swiss-Prot;Acc:Q3SZI6]	protein_coding	66799465	66853779	1	13	ENSBTAT00000057162	534231	0.090867	7.30176	1.7231	0.189295	0.690818
ENSBTAG00000011793	FDX1	Adrenodoxin, mitochondrial [Source:UniProtKB/Swiss-Prot;Acc:P00257]	protein_coding	20772023	20807753	1	15	ENSBTAT00000033850, ENSBTAT00000015660	281157	0.10974	5.77758	1.72243	0.189381	0.690818
ENSBTAG00000004515	KCNK1	Potassium channel subfamily K member 1 [Source:UniProtKB/Swiss-Prot;Acc:Q0P5A0]	protein_coding	6492389	6559855	1	28	ENSBTAT00000005929	505563	0.174574	3.44024	1.72242	0.189382	0.690818
ENSBTAG00000010254	MAP3K6	mitogen-activated protein kinase kinase kinase 6 [Source:RefSeq peptide;Acc:NP_001180165]	protein_coding	126506015	126518906	1	2	ENSBTAT00000013549	614598	0.214154	1.76189	1.72017	0.189671	0.691246
ENSBTAG00000009903	PTCH1	protein patched homolog 1 [Source:RefSeq peptide;Acc:NP_001192808]	protein_coding	83522484	83546361	-1	8	ENSBTAT00000065176, ENSBTAT00000013074	520994	0.238818	1.8454	1.71977	0.189722	0.691246
ENSBTAG00000020750	AFF2	AF4/FMR2 family member 2 [Source:RefSeq peptide;Acc:NP_001178472]	protein_coding	31424252	31964101	1	X	ENSBTAT00000061034, ENSBTAT00000027656	522215	0.348054	0.899147	1.71653	0.190141	0.691759
ENSBTAG00000022004	FLNB	filamin-B [Source:RefSeq peptide;Acc:NP_001178389]	protein_coding	43674720	43815706	-1	22	ENSBTAT00000029348	613533	0.117527	7.14197	1.71618	0.190185	0.691759
ENSBTAG00000000678	BT.67516	cold shock domain-containing protein E1 [Source:RefSeq peptide;Acc:NP_001091494]	protein_coding	28695271	28723718	1	3	ENSBTAT00000000901	513993	0.0773677	9.05908	1.7157	0.190248	0.691759
ENSBTAG00000009508	C5H22orf32	UPF0466 protein C22orf32 homolog, mitochondrial [Source:UniProtKB/Swiss-Prot;Acc:Q2M2S2]	protein_coding	113570339	113574038	1	5	ENSBTAT00000012511	506149	0.15816	4.20419	1.71566	0.190253	0.691759
ENSBTAG00000011971	NRP2	neuropilin-2 precursor [Source:RefSeq peptide;Acc:NP_001180166]	protein_coding	94455658	94573687	1	2	ENSBTAT00000015885	541004	0.281201	4.24342	1.71446	0.190408	0.692118
ENSBTAG00000026851	FMNL2	formin-like protein 2 [Source:RefSeq peptide;Acc:NP_001193750]	protein_coding	43652958	43979596	-1	2	ENSBTAT00000065141, ENSBTAT00000038390	788312	0.244245	3.43795	1.71141	0.190803	0.692435
ENSBTAG00000018112	TBL1X	F-box-like/WD repeat-containing protein TBL1X [Source:RefSeq peptide;Acc:NP_001138704]	protein_coding	144430889	144489539	-1	X	ENSBTAT00000024105	100849399, 515972	0.10382	6.30464	1.71105	0.19085	0.692435
ENSBTAG00000010382	MUC13	Uncharacterized protein [Source:UniProtKB/TrEMBL;Acc:E1BAQ3]	protein_coding	69935163	69961881	-1	1	ENSBTAT00000013702	100295610	0.239556	1.74981	1.71104	0.190851	0.692435
ENSBTAG00000005265	BT.61596	zinc finger CCHC domain-containing protein 9 [Source:RefSeq peptide;Acc:NP_001094525]	protein_coding	83599489	83607997	1	7	ENSBTAT00000006931	506049	0.119031	4.47	1.71077	0.190886	0.692435
ENSBTAG00000012344	RPL26	60S ribosomal protein L26 [Source:UniProtKB/Swiss-Prot;Acc:P61257]	protein_coding	28590314	28595213	-1	19	ENSBTAT00000016378	100851858, 337890	0.234622	8.16674	1.70773	0.19128	0.692726
ENSBTAG00000007003	TYMS	thymidylate synthase [Source:RefSeq peptide;Acc:NP_001032905]	protein_coding	35935176	35945792	1	24	ENSBTAT00000009214	507631	0.110514	5.33142	1.70638	0.191456	0.692726
ENSBTAG00000003569	DZIP1	zinc finger protein DZIP1 [Source:RefSeq peptide;Acc:NP_001103536]	protein_coding	76867834	76922959	-1	12	ENSBTAT00000004643, ENSBTAT00000066258	506546	0.120907	4.92508	1.70479	0.191663	0.692726
ENSBTAG00000012970	FAM53B	Uncharacterized protein [Source:UniProtKB/TrEMBL;Acc:E1BDN6]	protein_coding	44619642	44693891	-1	26	ENSBTAT00000017243	NA	0.127315	4.89424	1.70469	0.191676	0.692726
ENSBTAG00000011051			pseudogene	105901476	105902305	1	1	ENSBTAT00000014675	NA	0.225652	1.48134	1.70292	0.191907	0.692726
ENSBTAG00000033453	MTCH1	mitochondrial carrier homolog 1 [Source:RefSeq peptide;Acc:NP_001096775]	protein_coding	10854192	10873802	-1	23	ENSBTAT00000054161	781257	0.116365	6.856	1.70168	0.192068	0.692726
ENSBTAG00000006189	ACTG1	Actin, cytoplasmic 2 Actin, cytoplasmic 2, N-terminally processed [Source:UniProtKB/Swiss-Prot;Acc:P63258]	protein_coding	51868429	51871276	1	19	ENSBTAT00000008132	780991, 404122, 280979	0.11496	11.0514	1.70132	0.192115	0.692726
ENSBTAG00000018697	BT.90677	WD repeat-containing protein 44 [Source:RefSeq peptide;Acc:NP_777199]	protein_coding	2410020	2503163	1	X	ENSBTAT00000024883	286825	0.13168	6.08394	1.70092	0.192168	0.692726
ENSBTAG00000007020	BT.41431	zinc finger protein 502 [Source:RefSeq peptide;Acc:NP_001096571]	protein_coding	16514156	16523810	1	22	ENSBTAT00000004724	539265	0.213716	2.24991	1.69978	0.192317	0.692726
ENSBTAG00000006026	NGFRAP1	Protein BEX3 [Source:UniProtKB/Swiss-Prot;Acc:Q3ZBJ6]	protein_coding	57269280	57270782	1	X	ENSBTAT00000007916	100034674	0.34805	0.816708	1.69916	0.192397	0.692726
ENSBTAG00000001321	IL1B	Interleukin-1 beta [Source:UniProtKB/Swiss-Prot;Acc:P09428]	protein_coding	46410277	46418787	-1	11	ENSBTAT00000001745	281251	0.464016	8.97373	1.69914	0.192401	0.692726
ENSBTAG00000015598	BT.85322	40S ribosomal protein S10 [Source:UniProtKB/Swiss-Prot;Acc:Q3T0F4]	protein_coding	8434516	8441522	-1	23	ENSBTAT00000064864, ENSBTAT00000020719	540965	0.120693	9.69855	1.69901	0.192418	0.692726
ENSBTAG00000011531	SS18	protein SSXT [Source:RefSeq peptide;Acc:NP_001091591]	protein_coding	31020509	31096441	1	24	ENSBTAT00000015327	540947	0.085633	7.30436	1.69821	0.192523	0.692902
ENSBTAG00000025297	MMGT1	membrane magnesium transporter 1 precursor [Source:RefSeq peptide;Acc:NP_001073098]	protein_coding	19576179	19585346	-1	X	ENSBTAT00000035505	617557	0.171189	3.4433	1.69774	0.192584	0.692923
ENSBTAG00000000565	RFX7	DNA-binding protein RFX7 [Source:RefSeq peptide;Acc:NP_001179749]	protein_coding	54281616	54422091	1	10	ENSBTAT00000000738	541058	0.139283	7.32456	1.69694	0.192689	0.693098
ENSBTAG00000017624	RAB17	Uncharacterized protein [Source:UniProtKB/TrEMBL;Acc:F1N7V2]	protein_coding	117653253	117667581	-1	3	ENSBTAT00000042655	NA	0.246118	0.949305	1.69608	0.192801	0.693301
ENSBTAG00000001050	LDLRAP1	low density lipoprotein receptor adapter protein 1 [Source:RefSeq peptide;Acc:NP_001077137]	protein_coding	128078919	128103312	-1	2	ENSBTAT00000001393	511199	0.138524	3.61125	1.6947	0.192983	0.693351
ENSBTAG00000007719	MFSD6	Uncharacterized protein [Source:UniProtKB/TrEMBL;Acc:E1BM81]	protein_coding	5752911	5814559	-1	2	ENSBTAT00000010151	534463	0.130352	5.57019	1.69373	0.19311	0.693568
ENSBTAG00000013589	CHMP3	Charged multivesicular body protein 3 [Source:UniProtKB/Swiss-Prot;Acc:Q58CS7]	protein_coding	48195761	48238673	1	11	ENSBTAT00000018071	507722	0.0848842	6.24845	1.69268	0.193248	0.693568
ENSBTAG00000007153	C1QA	Complement C1q subcomponent subunit A [Source:UniProtKB/Swiss-Prot;Acc:Q5E9E3]	protein_coding	130792855	130795743	-1	2	ENSBTAT00000009415, ENSBTAT00000040146	534961	0.22337	3.72669	1.69249	0.193273	0.693568
ENSBTAG00000048054	UAP1L1	Uncharacterized protein [Source:UniProtKB/TrEMBL;Acc:G3N337]	protein_coding	106156869	106161862	-1	11	ENSBTAT00000065653	100299558	0.28834	0.825922	1.69186	0.193356	0.693568
ENSBTAG00000014259	KCTD1	BTB/POZ domain-containing protein KCTD1 [Source:UniProtKB/Swiss-Prot;Acc:Q2HJ48]	protein_coding	30685543	30788156	1	24	ENSBTAT00000018944	784587	0.161948	3.69825	1.69063	0.193519	0.693568
ENSBTAG00000020892	IL2RA	interleukin-2 receptor subunit alpha precursor [Source:RefSeq peptide;Acc:NP_776783]	protein_coding	17540961	17586321	1	13	ENSBTAT00000027834, ENSBTAT00000054113	281861	0.108913	5.10259	1.69037	0.193553	0.693568
ENSBTAG00000013569	CD38	ADP-ribosyl cyclase 1 [Source:RefSeq peptide;Acc:NP_786992]	protein_coding	115802869	115858942	1	6	ENSBTAT00000018042	327677	0.137876	5.28125	1.68964	0.193648	0.693568
ENSBTAG00000046450	EIF1	Eukaryotic translation initiation factor 1 [Source:UniProtKB/Swiss-Prot;Acc:Q5E938]	protein_coding	60346812	60347472	1	3	ENSBTAT00000063744	509764	0.159488	6.59056	1.68747	0.193935	0.693568
ENSBTAG00000030366	BT.89338	pre-mRNA-splicing factor RBM22 [Source:RefSeq peptide;Acc:NP_001032907]	protein_coding	64055334	64065520	-1	7	ENSBTAT00000042873	512330	0.0787647	7.21181	1.68692	0.194008	0.693568
ENSBTAG00000007589	BT.61870	mothers against decapentaplegic homolog 9 [Source:RefSeq peptide;Acc:NP_001070396]	protein_coding	24794299	24818619	1	12	ENSBTAT00000055714, ENSBTAT00000009982	540806	0.292063	1.0513	1.68598	0.194131	0.693568
ENSBTAG00000015913	MFHAS1	malignant fibrous histiocytoma amplified sequence 1 [Source:HGNC Symbol;Acc:16982]	protein_coding	24100833	24103670	-1	27	ENSBTAT00000021162	782395	0.223899	2.67609	1.68587	0.194147	0.693568
ENSBTAG00000020739	NXT2	NTF2-related export protein 2 [Source:UniProtKB/Swiss-Prot;Acc:A6QNX3]	protein_coding	62392938	62399511	1	X	ENSBTAT00000027635	513043	0.120969	4.73389	1.68486	0.194279	0.693568
ENSBTAG00000031358	BT.66173	dihydropyrimidine dehydrogenase [Source:RefSeq peptide;Acc:NP_776466]	protein_coding	45563732	46487165	1	3	ENSBTAT00000007139	281124	0.15595	5.82665	1.68373	0.194429	0.693568
ENSBTAG00000006165	PRDX4	Peroxiredoxin-4 [Source:UniProtKB/Swiss-Prot;Acc:Q9BGI2]	protein_coding	126551745	126564689	-1	X	ENSBTAT00000008107	281999	0.139346	4.88673	1.68261	0.194578	0.693568
ENSBTAG00000019545	SPATA13	Uncharacterized protein [Source:UniProtKB/TrEMBL;Acc:F1N657]	protein_coding	34478041	34535642	1	12	ENSBTAT00000026040	785769	0.115881	6.32686	1.68199	0.19466	0.693568
ENSBTAG00000012293	BT.58992	C-Jun-amino-terminal kinase-interacting protein 4 [Source:RefSeq peptide;Acc:NP_001070393]	protein_coding	36343607	36422982	1	19	ENSBTAT00000016326	540689	0.14939	7.21937	1.68028	0.194887	0.693568
ENSBTAG00000046092	BT.90254	histone deacetylase 8 [Source:RefSeq peptide;Acc:NP_001069699]	protein_coding	83228463	83475076	1	X	ENSBTAT00000063475	540666	0.104626	4.46849	1.6793	0.195017	0.693568
ENSBTAG00000014496	BT.106551	C-C chemokine receptor type 6 [Source:RefSeq peptide;Acc:NP_001181890]	protein_coding	103460841	103461953	1	9	ENSBTAT00000037034	519716	0.270234	2.44312	1.67836	0.195143	0.693568
ENSBTAG00000018688	CBR3	carbonyl reductase [Source:RefSeq peptide;Acc:NP_001069202]	protein_coding	150144149	150153934	1	1	ENSBTAT00000024873	516036	0.149212	3.6529	1.67558	0.195513	0.694252
ENSBTAG00000024081	BT.42321	extracellular matrix protein 2 precursor [Source:RefSeq peptide;Acc:NP_001029769]	protein_coding	85540501	85579683	-1	8	ENSBTAT00000015726	533916	0.237933	2.06648	1.67521	0.195562	0.694252
ENSBTAG00000021808	CACNB3	Voltage-dependent L-type calcium channel subunit beta-3 [Source:UniProtKB/Swiss-Prot;Acc:Q9MZL3]	protein_coding	31116984	31126056	-1	5	ENSBTAT00000029069	282160	0.261652	1.95541	1.67414	0.195705	0.694252
ENSBTAG00000030650	TST	Thiosulfate sulfurtransferase [Source:UniProtKB/Swiss-Prot;Acc:P00586]	protein_coding	75810521	75817101	-1	5	ENSBTAT00000043317	783512, 280946	0.238782	1.21704	1.67379	0.195751	0.694252
ENSBTAG00000039855	SUMF1	Sulfatase-modifying factor 1 [Source:UniProtKB/Swiss-Prot;Acc:Q0P5L5]	protein_coding	21994945	22088653	1	22	ENSBTAT00000055237	536435	0.117801	4.92429	1.67059	0.19618	0.695071
ENSBTAG00000012073	VOPP1	Vesicular, overexpressed in cancer, prosurvival protein 1 [Source:UniProtKB/Swiss-Prot;Acc:A6QNZ8]	protein_coding	495506	677104	1	22	ENSBTAT00000016016	767861	0.26887	1.50312	1.67039	0.196207	0.695071
ENSBTAG00000009848	GPR171	Probable G-protein coupled receptor 171 [Source:UniProtKB/Swiss-Prot;Acc:Q3ZBK9]	protein_coding	117829439	117835976	1	1	ENSBTAT00000012983	767929	0.134943	5.89666	1.66933	0.196349	0.695122
ENSBTAG00000015205	NCK2	cytoplasmic protein NCK2 [Source:RefSeq peptide;Acc:NP_001092506]	protein_coding	45780703	45829966	-1	11	ENSBTAT00000020230	526430	0.128272	5.39898	1.66903	0.196389	0.695122
ENSBTAG00000016374	OGFRL1	Uncharacterized protein [Source:UniProtKB/TrEMBL;Acc:F1N3J9]	protein_coding	10634786	10645611	1	9	ENSBTAT00000021778	519626	0.176009	4.3596	1.66799	0.196527	0.695227
ENSBTAG00000021100	PPP1R3F	protein phosphatase 1 regulatory subunit 3F [Source:RefSeq peptide;Acc:NP_001180073]	protein_coding	92387161	92403412	1	X	ENSBTAT00000028107	513859	0.318336	0.694694	1.66694	0.196668	0.69533
ENSBTAG00000016168	APLP2	Uncharacterized protein [Source:UniProtKB/TrEMBL;Acc:F1N226]	protein_coding	36878509	36906465	1	29	ENSBTAT00000021524	785005	0.101425	6.89258	1.6669	0.196675	0.69533
ENSBTAG00000002392	ANK2	Uncharacterized protein [Source:UniProtKB/TrEMBL;Acc:F1MQL2]	protein_coding	13389038	13529927	-1	6	ENSBTAT00000003097, ENSBTAT00000063062, ENSBTAT00000063504	NA	0.325504	0.539586	1.66463	0.196979	0.69533
ENSBTAG00000004171	BT.53642	Uncharacterized protein [Source:UniProtKB/TrEMBL;Acc:F1MQ57]	protein_coding	78906241	79442326	1	10	ENSBTAT00000061297, ENSBTAT00000005465	NA	0.138121	3.66738	1.66356	0.197123	0.69533
ENSBTAG00000004961	GOSR1	Golgi SNAP receptor complex member 1 [Source:RefSeq peptide;Acc:NP_001033614]	protein_coding	22108502	22140940	1	19	ENSBTAT00000006525	511030	0.11184	5.56056	1.66353	0.197128	0.69533
ENSBTAG00000002866	BT.20216	Ribose-5-phosphate isomerase [Source:UniProtKB/Swiss-Prot;Acc:Q3T186]	protein_coding	47220160	47254704	-1	11	ENSBTAT00000003719	613376	0.141566	4.03346	1.66245	0.197272	0.69533
ENSBTAG00000019010	BT.10192	translation initiation factor eIF-2B subunit gamma [Source:RefSeq peptide;Acc:NP_001076943]	protein_coding	101644781	101756554	1	3	ENSBTAT00000056740	534063	0.12433	3.43251	1.66001	0.197602	0.696039
ENSBTAG00000002056	MARS2	Methionine--tRNA ligase, mitochondrial [Source:UniProtKB/Swiss-Prot;Acc:A6H7E1]	protein_coding	86593547	86595781	1	2	ENSBTAT00000002662	514726	0.211381	1.63844	1.65864	0.197787	0.696152
ENSBTAG00000047341		Uncharacterized protein [Source:UniProtKB/TrEMBL;Acc:G3MZE5]	protein_coding	115291661	115296206	-1	1	ENSBTAT00000064552, ENSBTAT00000063811	100299503	0.103313	5.25593	1.65853	0.197802	0.696152
ENSBTAG00000003177	SLC25A33	Solute carrier family 25 member 33 [Source:UniProtKB/Swiss-Prot;Acc:Q1LZB3]	protein_coding	44801770	44831904	-1	16	ENSBTAT00000004127	533794	0.254025	4.33091	1.65788	0.19789	0.696264
ENSBTAG00000015321	TRERF1	Uncharacterized protein [Source:UniProtKB/TrEMBL;Acc:E1BFC1]	protein_coding	15948727	15988075	-1	23	ENSBTAT00000020376	504797	0.134265	5.27644	1.65648	0.198079	0.696533
ENSBTAG00000008237	TOLLIP	Toll-interacting protein [Source:UniProtKB/Swiss-Prot;Acc:Q2LGB5]	protein_coding	51319497	51335168	1	29	ENSBTAT00000010835	539480	0.125759	5.06014	1.65533	0.198235	0.696834
ENSBTAG00000001235	CD200R1	Cell surface glycoprotein CD200 receptor 1 [Source:UniProtKB/Swiss-Prot;Acc:A5D7V5]	protein_coding	58085014	58125875	-1	1	ENSBTAT00000001635	516008	0.0998392	5.804	1.65417	0.198392	0.697023
ENSBTAG00000021897	B4GALT3	Beta-1,4-galactosyltransferase 3 N-acetyllactosamine synthase Beta-N-acetylglucosaminylglycopeptide beta-1,4-galactosyltransferase Beta-N-acetylglucosaminyl-glycolipid beta-1,4-galactosyltransferase [Source:UniProtKB/Swiss-Prot;Acc:Q5EA87]	protein_coding	8340547	8345532	1	3	ENSBTAT00000057494	515771	0.162	3.49267	1.65378	0.198445	0.697023
ENSBTAG00000011206	GALNT1	Polypeptide N-acetylgalactosaminyltransferase 1 Polypeptide N-acetylgalactosaminyltransferase 1 soluble form [Source:UniProtKB/Swiss-Prot;Acc:Q07537]	protein_coding	21687846	21756844	-1	24	ENSBTAT00000014882	282241	0.0905035	6.49136	1.65297	0.198555	0.697023
ENSBTAG00000009522	EIF4E	Eukaryotic translation initiation factor 4E [Source:UniProtKB/Swiss-Prot;Acc:Q9N0T5]	protein_coding	27042237	27080766	1	6	ENSBTAT00000012530	281751	0.106672	7.05758	1.65081	0.198848	0.697343
ENSBTAG00000002293	ARL5A	ADP-ribosylation factor-like protein 5A [Source:UniProtKB/Swiss-Prot;Acc:Q2KJ96]	protein_coding	44468905	44491772	1	2	ENSBTAT00000002959	519694	0.162467	6.55357	1.64822	0.199201	0.698302
ENSBTAG00000020620			processed_pseudogene	58724265	58724900	-1	4	ENSBTAT00000027478	NA	0.309472	6.35135	1.64696	0.199373	0.698706
ENSBTAG00000000811	BT.61505	probable ATP-dependent RNA helicase DDX49 [Source:RefSeq peptide;Acc:NP_001075198]	protein_coding	4216055	4223818	-1	7	ENSBTAT00000056136	533809	0.135494	3.43702	1.64538	0.199589	0.69887
ENSBTAG00000015172	BT.56763	DNA replication licensing factor MCM6 [Source:RefSeq peptide;Acc:NP_001039699]	protein_coding	61821905	61852264	1	2	ENSBTAT00000055538	517812	0.119968	6.5941	1.64531	0.199599	0.69887
ENSBTAG00000017389	RPLP0	60S acidic ribosomal protein P0 [Source:RefSeq peptide;Acc:NP_001012700]	protein_coding	64809254	64813289	-1	17	ENSBTAT00000055086	286868	0.128067	10.1617	1.64252	0.19998	0.699451
ENSBTAG00000014223	RAN	GTP-binding nuclear protein Ran [Source:UniProtKB/TrEMBL;Acc:G5E619]	protein_coding	57523485	57525442	1	X	ENSBTAT00000018906	786258	0.324456	0.0338006	1.6409	0.200202	0.699582
ENSBTAG00000017280	BT.19562	complement C3 preproprotein [Source:RefSeq peptide;Acc:NP_001035559]	protein_coding	18989689	19025591	1	7	ENSBTAT00000022979	280677	0.213401	7.27886	1.63999	0.200326	0.699582
ENSBTAG00000046654	CERK	Uncharacterized protein [Source:UniProtKB/TrEMBL;Acc:G3MXL8]	protein_coding	118023267	118036020	-1	5	ENSBTAT00000066162, ENSBTAT00000064397	NA	0.147476	3.93973	1.63936	0.200413	0.699582
ENSBTAG00000009513	TGFBI	transforming growth factor-beta-induced protein ig-h3 precursor [Source:RefSeq peptide;Acc:NP_001192331]	protein_coding	49059242	49095515	1	7	ENSBTAT00000012519	539596	0.130865	8.80337	1.63827	0.200563	0.699582
ENSBTAG00000009543	FAM62A	extended synaptotagmin-1 [Source:RefSeq peptide;Acc:NP_001071411]	protein_coding	57504094	57518152	-1	5	ENSBTAT00000044160	520669	0.0906097	8.62406	1.63797	0.200605	0.699582
ENSBTAG00000023744	YPEL5	Protein yippee-like 5 [Source:UniProtKB/Swiss-Prot;Acc:Q3ZBE7]	protein_coding	69688037	69702229	-1	11	ENSBTAT00000032525	780856	0.102779	6.50414	1.63773	0.200638	0.699582
ENSBTAG00000046307			pseudogene	20738814	20740407	1	14	ENSBTAT00000064621	NA	0.191447	6.98868	1.63676	0.200771	0.69985
ENSBTAG00000004906	BT.37175	G1/S-specific cyclin-E2 [Source:UniProtKB/Swiss-Prot;Acc:Q5E9K7]	protein_coding	71808697	71818065	-1	14	ENSBTAT00000006455	538436	0.249301	2.66403	1.63517	0.20099	0.70009
ENSBTAG00000032047	BT.22184	Uncharacterized protein [Source:UniProtKB/TrEMBL;Acc:E1BJ82]	protein_coding	65508336	65514043	1	17	ENSBTAT00000045464	100296211	0.239767	1.87835	1.63499	0.201014	0.70009
ENSBTAG00000004371	CS	Citrate synthase, mitochondrial [Source:UniProtKB/Swiss-Prot;Acc:Q29RK1]	protein_coding	57366008	57389596	1	5	ENSBTAT00000005730	280682	0.101171	6.54672	1.63499	0.201015	0.70009
ENSBTAG00000009121	STAG2	cohesin subunit SA-2 [Source:RefSeq peptide;Acc:NP_001192345]	protein_coding	7938893	8018893	1	X	ENSBTAT00000012029	616487	0.150351	8.68544	1.63349	0.20122	0.70009
ENSBTAG00000032234	BT.105466	serine/threonine-protein kinase 24 [Source:RefSeq peptide;Acc:NP_001093420]	protein_coding	79432789	79483799	-1	12	ENSBTAT00000026195	100101492	0.0879274	6.59435	1.63338	0.201237	0.70009
ENSBTAG00000038156	DYNLT3	dynein light chain Tctex-type 3 [Source:RefSeq peptide;Acc:NP_001094690]	protein_coding	111023274	111034498	1	X	ENSBTAT00000053650	613349	0.0933928	7.06729	1.63298	0.201291	0.70009
ENSBTAG00000016562	SEC63	translocation protein SEC63 homolog [Source:RefSeq peptide;Acc:NP_001179744]	protein_coding	42651150	42718789	1	9	ENSBTAT00000022030	541040	0.103416	7.43776	1.63237	0.201375	0.700155
ENSBTAG00000003130	BT.63828	neuronal acetylcholine receptor subunit alpha-3 precursor [Source:RefSeq peptide;Acc:NP_777144]	protein_coding	31500106	31512927	-1	21	ENSBTAT00000004070, ENSBTAT00000004072	282702	0.43806	-0.316445	1.63162	0.201479	0.700155
ENSBTAG00000031523	BT.88844	Uncharacterized protein [Source:UniProtKB/TrEMBL;Acc:G3X7S5]	protein_coding	102588097	102590541	-1	X	ENSBTAT00000044683	783265	0.358158	0.469794	1.62963	0.201754	0.700241
ENSBTAG00000006142	DHX36	probable ATP-dependent RNA helicase DHX36 [Source:RefSeq peptide;Acc:NP_001073720]	protein_coding	114236034	114281045	1	1	ENSBTAT00000008082	509583	0.118365	6.41799	1.62932	0.201798	0.700241
ENSBTAG00000014883	GABARAP	Gamma-aminobutyric acid receptor-associated protein [Source:UniProtKB/Swiss-Prot;Acc:Q9GJW7]	protein_coding	27586886	27588815	-1	19	ENSBTAT00000019814	327715	0.122475	7.41897	1.62797	0.201984	0.700241
ENSBTAG00000021964	CDH17	cadherin-17 precursor [Source:RefSeq peptide;Acc:NP_001092372]	protein_coding	72437129	72525873	1	14	ENSBTAT00000045860	507526	0.18392	2.20886	1.6268	0.202146	0.700241
ENSBTAG00000011541	RBL1	retinoblastoma-like protein 1 [Source:RefSeq peptide;Acc:NP_001179531]	protein_coding	66567169	66730589	-1	13	ENSBTAT00000015333	524870	0.154784	6.44417	1.62613	0.202239	0.700241
ENSBTAG00000014422	MTMR10	myotubularin-related protein 10 [Source:RefSeq peptide;Acc:NP_001180002]	protein_coding	27947773	27984436	-1	21	ENSBTAT00000019182	615443	0.133632	6.0912	1.62287	0.202693	0.700241
ENSBTAG00000003033	GADD45G	Growth arrest and DNA damage-inducible protein GADD45 gamma [Source:UniProtKB/Swiss-Prot;Acc:Q2KIX1]	protein_coding	90017453	90018996	-1	8	ENSBTAT00000003943	504939	0.37615	1.71681	1.62268	0.202718	0.700241
ENSBTAG00000008844	EXTL3	exostosin-like 3 [Source:RefSeq peptide;Acc:NP_001075942]	protein_coding	9832644	9870025	-1	8	ENSBTAT00000011645	783970	0.15717	4.59134	1.62258	0.202732	0.700241
ENSBTAG00000020707	GPR126	Uncharacterized protein [Source:UniProtKB/TrEMBL;Acc:F1MJV6]	protein_coding	80875767	80955823	1	9	ENSBTAT00000037735	NA	0.528139	-0.340582	1.62218	0.202788	0.700241
ENSBTAG00000012885	ACAT1	Acetyl-CoA acetyltransferase, mitochondrial [Source:UniProtKB/Swiss-Prot;Acc:Q29RZ0]	protein_coding	17999932	18028984	1	15	ENSBTAT00000017122	511082	0.0896225	6.16045	1.62204	0.202807	0.700241
ENSBTAG00000002412	CYB5B	cytochrome b5 type B [Source:RefSeq peptide;Acc:NP_001157254]	protein_coding	36674604	36696376	1	18	ENSBTAT00000003129	506370	0.113625	5.61063	1.62159	0.202871	0.700241
ENSBTAG00000016010	KLHL7	kelch-like protein 7 [Source:RefSeq peptide;Acc:NP_001069505]	protein_coding	31900915	31956645	1	4	ENSBTAT00000021310	534697	0.142024	3.73847	1.62056	0.203014	0.700241
ENSBTAG00000036282	CCDC59	Thyroid transcription factor 1-associated protein 26 [Source:UniProtKB/Swiss-Prot;Acc:A5PJN1]	protein_coding	11972439	11978864	-1	5	ENSBTAT00000050784	615189	0.129173	5.78627	1.62047	0.203026	0.700241
ENSBTAG00000020480	SPTLC2	serine palmitoyltransferase 2 [Source:RefSeq peptide;Acc:NP_001092551]	protein_coding	89756991	89852261	-1	10	ENSBTAT00000027289	537972	0.133856	6.33998	1.61944	0.20317	0.700241
ENSBTAG00000038115	FLYWCH2	Uncharacterized protein [Source:UniProtKB/TrEMBL;Acc:E1BBK3]	protein_coding	2322584	2328849	1	25	ENSBTAT00000055417, ENSBTAT00000064224, ENSBTAT00000063002	618572	0.191248	2.32084	1.61886	0.20325	0.700241
ENSBTAG00000005083	TULP4	Uncharacterized protein [Source:UniProtKB/TrEMBL;Acc:E1BH25]	protein_coding	96258011	96398625	1	9	ENSBTAT00000045051	100294795	0.182483	3.01396	1.61884	0.203254	0.700241
ENSBTAG00000002370	ZNF792	Uncharacterized protein [Source:UniProtKB/TrEMBL;Acc:G3X713]	protein_coding	45886846	45891786	-1	18	ENSBTAT00000017105	519314	0.199552	3.2989	1.6149	0.203804	0.701553
ENSBTAG00000020199	BT.69975	proteinase-activated receptor 1 precursor [Source:RefSeq peptide;Acc:NP_001096567]	protein_coding	7879496	7897150	1	10	ENSBTAT00000026902	526585	0.124038	7.38259	1.6129	0.204085	0.701959
ENSBTAG00000023416	BT.104689	serine/threonine-protein phosphatase 2A regulatory subunit B'' subunit alpha [Source:RefSeq peptide;Acc:NP_001095816]	protein_coding	134223427	134394973	-1	1	ENSBTAT00000031908, ENSBTAT00000011215	787607, 100851082	0.144292	4.24251	1.61279	0.2041	0.701959
ENSBTAG00000046502	BT.17458	Acyl-CoA-binding domain-containing protein 6 [Source:UniProtKB/Swiss-Prot;Acc:A2VDR2]	protein_coding	63030135	63128053	-1	16	ENSBTAT00000063346	618245	0.15595	3.32846	1.61181	0.204237	0.701959
ENSBTAG00000006291	CYLD	Ubiquitin carboxyl-terminal hydrolase CYLD [Source:UniProtKB/Swiss-Prot;Acc:Q1RMU2]	protein_coding	19224240	19293983	1	18	ENSBTAT00000008257	536421	0.106643	7.66653	1.60976	0.204526	0.702484
ENSBTAG00000008498	ALYREF	THO complex subunit 4 [Source:UniProtKB/Swiss-Prot;Acc:Q3T0I4]	protein_coding	51609699	51613483	1	19	ENSBTAT00000011202	537706	0.12248	5.5878	1.60966	0.204539	0.702484
ENSBTAG00000030384	SURF1	Uncharacterized protein [Source:UniProtKB/TrEMBL;Acc:F1N6P2]	protein_coding	104315458	104334584	-1	11	ENSBTAT00000042893	100139115	0.0794234	5.8733	1.60775	0.204809	0.702751
ENSBTAG00000008629	MTFR1	mitochondrial fission regulator 1 [Source:RefSeq peptide;Acc:NP_001030489]	protein_coding	31735268	31794502	1	14	ENSBTAT00000011379	535449	0.109084	4.26686	1.60505	0.20519	0.702961
ENSBTAG00000003339	ZBTB10	Uncharacterized protein [Source:UniProtKB/TrEMBL;Acc:F1MZB7]	protein_coding	45826252	45855495	1	14	ENSBTAT00000004333	785123	0.177373	4.05775	1.60198	0.205623	0.702961
ENSBTAG00000019903	RAMP2	receptor activity-modifying protein 2 [Source:RefSeq peptide;Acc:NP_001092330]	protein_coding	43441583	43443429	1	19	ENSBTAT00000034789	504230	0.208537	5.60903	1.60035	0.205853	0.702961
ENSBTAG00000011140	FAM162A	Protein FAM162A [Source:UniProtKB/Swiss-Prot;Acc:Q2NKR7]	protein_coding	67422932	67443491	1	1	ENSBTAT00000014796	617104	0.158009	3.98176	1.60031	0.205859	0.702961
ENSBTAG00000006713	ZDHHC6	Probable palmitoyltransferase ZDHHC6 [Source:UniProtKB/Swiss-Prot;Acc:Q2HJ95]	protein_coding	33238812	33253738	-1	26	ENSBTAT00000008828	100851853, 514158	0.0960848	5.46523	1.60019	0.205876	0.702961
ENSBTAG00000008837	CSNK2B	Casein kinase II subunit beta [Source:UniProtKB/Swiss-Prot;Acc:P67868]	protein_coding	27447511	27451477	-1	23	ENSBTAT00000045545	539235	0.107433	5.46709	1.5999	0.205918	0.702961
ENSBTAG00000035110	CCDC67	coiled-coil domain-containing protein 67 [Source:RefSeq peptide;Acc:NP_001193821]	protein_coding	1379817	1497748	-1	29	ENSBTAT00000049593	537776	0.471449	0.289359	1.59928	0.206006	0.702961
ENSBTAG00000012729	ARHGEF9	Rho guanine nucleotide exchange factor 9 [Source:UniProtKB/Swiss-Prot;Acc:Q58DL7]	protein_coding	101747194	102063219	1	X	ENSBTAT00000016923	537718	0.281149	0.794819	1.59898	0.206048	0.702961
ENSBTAG00000008310	TMEM9B	transmembrane protein 9B precursor [Source:RefSeq peptide;Acc:NP_001029679]	protein_coding	44215628	44234314	1	15	ENSBTAT00000039850	515665	0.0884954	6.301	1.59873	0.206083	0.702961
ENSBTAG00000046323	GPR56	G protein-coupled receptor 56 [Source:HGNC Symbol;Acc:4512]	protein_coding	25717808	25721329	-1	18	ENSBTAT00000066025	NA	0.350679	1.4896	1.59753	0.206254	0.703314
ENSBTAG00000002531	ARHGAP10	Rho GTPase-activating protein 10 [Source:UniProtKB/Swiss-Prot;Acc:Q08DP6]	protein_coding	10182664	10560361	-1	17	ENSBTAT00000003283	510704	0.129804	3.77311	1.59685	0.206349	0.703314
ENSBTAG00000018086	TBC1D10A	TBC1 domain family member 10A [Source:RefSeq peptide;Acc:NP_001098444]	protein_coding	71459718	71470126	-1	17	ENSBTAT00000055485	511933	0.152888	3.17551	1.59066	0.207232	0.704164
ENSBTAG00000023054	SLC25A16	graves disease carrier protein [Source:RefSeq peptide;Acc:NP_777097]	protein_coding	25013024	25040775	-1	28	ENSBTAT00000031344	282524	0.158492	4.28017	1.58992	0.207337	0.704164
ENSBTAG00000020645	GNAI2	guanine nucleotide-binding protein G(i) subunit alpha-2 [Source:RefSeq peptide;Acc:NP_001094510]	protein_coding	50670852	50691007	-1	22	ENSBTAT00000027511	281791	0.0875067	9.74713	1.58961	0.207382	0.704164
ENSBTAG00000005315	BT.91603	40S ribosomal protein S6 [Source:RefSeq peptide;Acc:NP_001015548]	protein_coding	111820296	111821112	-1	2	ENSBTAT00000006990	508628	0.112492	9.4664	1.58936	0.207417	0.704164
ENSBTAG00000009394	BT.49772	E3 SUMO-protein ligase NSE2 [Source:RefSeq peptide;Acc:NP_001069265]	protein_coding	16424535	16619178	-1	14	ENSBTAT00000012363	519974	0.125211	4.63589	1.58901	0.207468	0.704164
ENSBTAG00000002725	RNGTT	mRNA-capping enzyme [Source:RefSeq peptide;Acc:NP_001039550]	protein_coding	61993719	62225102	1	9	ENSBTAT00000003532	511408	0.114086	5.84049	1.58673	0.207794	0.704293
ENSBTAG00000012793			pseudogene	66127273	66128521	1	5	ENSBTAT00000016998	NA	0.188652	3.42829	1.58643	0.207836	0.704293
ENSBTAG00000014396	BT.101967	Krueppel-like factor 10 [Source:RefSeq peptide;Acc:NP_001161934]	protein_coding	63951758	63957275	1	14	ENSBTAT00000019142	522795	0.185531	6.6018	1.58598	0.207901	0.704321
ENSBTAG00000016024	MYL9	Myosin regulatory light polypeptide 9 [Source:UniProtKB/Swiss-Prot;Acc:Q5E9E2]	protein_coding	37820258	37829300	1	24	ENSBTAT00000021328	531505	0.0933079	8.99378	1.58535	0.207991	0.704355
ENSBTAG00000004278	APMAP	Adipocyte plasma membrane-associated protein [Source:UniProtKB/Swiss-Prot;Acc:Q3T0E5]	protein_coding	42963404	43023221	-1	13	ENSBTAT00000005603	535740	0.102163	4.61686	1.58502	0.208039	0.704355
ENSBTAG00000008054	MGC133632	zinc finger protein 706 [Source:RefSeq peptide;Acc:NP_001186002]	protein_coding	65337750	65348431	1	14	ENSBTAT00000010595, ENSBTAT00000063409	614279	0.0928054	6.027	1.58472	0.208082	0.704355
ENSBTAG00000005260	SPP1	osteopontin precursor [Source:RefSeq peptide;Acc:NP_776612]	protein_coding	38120578	38127577	-1	6	ENSBTAT00000047589, ENSBTAT00000006929	281499	0.625611	0.945007	1.58356	0.208248	0.704727
ENSBTAG00000018152	MYADM	myeloid-associated differentiation marker [Source:RefSeq peptide;Acc:NP_001068720]	protein_coding	62018419	62024004	1	18	ENSBTAT00000024157	506295	0.148909	7.25117	1.57818	0.209023	0.705724
ENSBTAG00000033662	NCKAP1	Uncharacterized protein [Source:UniProtKB/TrEMBL;Acc:F1MPZ9]	protein_coding	13575102	13664827	1	2	ENSBTAT00000047777	100300817, 510404	0.246574	2.17783	1.57814	0.209028	0.705724
ENSBTAG00000014797	SEC22A	vesicle-trafficking protein SEC22a [Source:RefSeq peptide;Acc:NP_001076931]	protein_coding	68170572	68232640	1	1	ENSBTAT00000019691	532730	0.183427	1.96446	1.57668	0.20924	0.706069
ENSBTAG00000014521	UGDH	UDP-glucose 6-dehydrogenase [Source:UniProtKB/Swiss-Prot;Acc:P12378]	protein_coding	60231100	60265819	-1	6	ENSBTAT00000019302	281564	0.124032	4.99769	1.57609	0.209325	0.706069
ENSBTAG00000020023	MTHFS	5-formyltetrahydrofolate cyclo-ligase [Source:RefSeq peptide;Acc:NP_001069084]	protein_coding	26449626	26466916	-1	21	ENSBTAT00000026669	513372	0.0929709	6.0004	1.57607	0.209328	0.706069
ENSBTAG00000012191	WWC2	Uncharacterized protein [Source:UniProtKB/TrEMBL;Acc:F1MZS1]	protein_coding	13139716	13204496	1	27	ENSBTAT00000016172	532571	0.238738	3.02983	1.5739	0.209641	0.706475
ENSBTAG00000036111			pseudogene	21867759	21868711	-1	28	ENSBTAT00000050604	785503	0.112608	5.45635	1.5739	0.209642	0.706475
ENSBTAG00000023445	SIAH2	E3 ubiquitin-protein ligase SIAH2 [Source:RefSeq peptide;Acc:NP_001193983]	protein_coding	118300798	118318258	1	1	ENSBTAT00000044404	785659	0.134904	3.43941	1.57355	0.209693	0.706475
ENSBTAG00000020472	KDM5A	lysine-specific demethylase 5A [Source:RefSeq peptide;Acc:NP_001192554]	protein_coding	107730640	107791602	-1	5	ENSBTAT00000027280	507962	0.105963	6.84476	1.57238	0.209861	0.706475
ENSBTAG00000015961	TSPAN2	tetraspanin-2 [Source:RefSeq peptide;Acc:NP_001029829]	protein_coding	28364796	28449607	1	3	ENSBTAT00000021222	539001	0.20327	2.69443	1.5722	0.209888	0.706475
ENSBTAG00000013825	BCAT1	branched-chain-amino-acid aminotransferase, cytosolic [Source:RefSeq peptide;Acc:NP_001077113]	protein_coding	85480247	85597788	1	5	ENSBTAT00000018370	505926	0.142563	4.26068	1.56671	0.210685	0.70763
ENSBTAG00000005138	BCL9L	B-cell CLL/lymphoma 9-like protein [Source:RefSeq peptide;Acc:NP_001192585]	protein_coding	30023047	30033583	-1	15	ENSBTAT00000006774	539340	0.124689	7.19034	1.56637	0.210735	0.70763
ENSBTAG00000006618	BT.39657	hepatic leukemia factor [Source:RefSeq peptide;Acc:NP_001179366]	protein_coding	5696798	5747138	1	19	ENSBTAT00000008682	516069	0.230196	1.42072	1.56565	0.21084	0.70763
ENSBTAG00000046056			pseudogene	50574574	50577379	1	9	ENSBTAT00000027076	NA	0.287886	0.322002	1.56519	0.210906	0.70763
ENSBTAG00000004495	UBA5	Ubiquitin-like modifier-activating enzyme 5 [Source:UniProtKB/Swiss-Prot;Acc:A7MAZ3]	protein_coding	137960492	137993315	-1	1	ENSBTAT00000005894	509292	0.0948433	6.02167	1.56487	0.210954	0.70763
ENSBTAG00000020268	RSF1	Uncharacterized protein [Source:UniProtKB/TrEMBL;Acc:F1MLK1]	protein_coding	18284512	18426104	1	29	ENSBTAT00000061202	787693, 541248	0.10357	7.50958	1.56486	0.210955	0.70763
ENSBTAG00000009359			processed_pseudogene	38876122	38876667	-1	15	ENSBTAT00000012317	781022	0.136925	7.52434	1.56404	0.211074	0.70763
ENSBTAG00000009642	AKAP5	A-kinase anchor protein 5 [Source:RefSeq peptide;Acc:NP_776661]	protein_coding	76927473	76928759	1	10	ENSBTAT00000012705	281612	0.227847	3.10979	1.56309	0.211213	0.70763
ENSBTAG00000011212	EIF3K	Eukaryotic translation initiation factor 3 subunit K [Source:UniProtKB/Swiss-Prot;Acc:Q3T0V3]	protein_coding	48648907	48661802	1	18	ENSBTAT00000014888	515326	0.140762	7.03843	1.56214	0.211353	0.70763
ENSBTAG00000019603	LDHB	L-lactate dehydrogenase B chain [Source:UniProtKB/Swiss-Prot;Acc:Q5E9B1]	protein_coding	88962679	88981219	1	5	ENSBTAT00000026118	281275	0.0920647	7.37531	1.56156	0.211438	0.70763
ENSBTAG00000002834	CCDC69	coiled-coil domain-containing protein 69 [Source:RefSeq peptide;Acc:NP_001193553]	protein_coding	64435993	64471401	-1	7	ENSBTAT00000042846	529878	0.0896592	7.09955	1.56051	0.211591	0.70763
ENSBTAG00000003692	UCP2	Mitochondrial uncoupling protein 2 [Source:UniProtKB/Swiss-Prot;Acc:Q3SZI5]	protein_coding	54196170	54202633	-1	15	ENSBTAT00000004810	281562	0.148252	9.67552	1.55995	0.211673	0.70763
ENSBTAG00000001252	HIVEP1	Uncharacterized protein [Source:UniProtKB/TrEMBL;Acc:F1MI25]	protein_coding	44139450	44196032	-1	23	ENSBTAT00000001655	529115	0.129734	5.31562	1.55733	0.212056	0.708152
ENSBTAG00000031186	GBP6	guanylate binding protein family, member 6 [Source:RefSeq peptide;Acc:NP_001069463]	protein_coding	54759288	54769809	1	3	ENSBTAT00000024148	533657	0.25366	1.61019	1.55696	0.21211	0.708152
ENSBTAG00000017195	FANCC	Fanconi anemia group C protein homolog [Source:RefSeq peptide;Acc:NP_776741]	protein_coding	83023629	83270596	-1	8	ENSBTAT00000022853	281762	0.117526	4.31053	1.55361	0.212603	0.709518
ENSBTAG00000016741	TOX2	TOX high mobility group box family member 2 isoform 1 [Source:RefSeq peptide;Acc:NP_001193617]	protein_coding	73188595	73196443	1	13	ENSBTAT00000022257	519845	0.316361	0.576379	1.55058	0.21305	0.709939
ENSBTAG00000017830	RBMS2	RNA-binding motif, single-stranded-interacting protein 2 [Source:UniProtKB/Swiss-Prot;Acc:Q3ZC34]	protein_coding	57167137	57219971	-1	5	ENSBTAT00000023705	509798	0.145115	3.27882	1.54757	0.213495	0.710848
ENSBTAG00000014028	PSTK	L-seryl-tRNA(Sec) kinase [Source:RefSeq peptide;Acc:NP_001193369]	protein_coding	43096100	43109229	1	26	ENSBTAT00000018631	511744	0.242098	1.26411	1.546	0.213727	0.710864
ENSBTAG00000009736	CDC42BPG	serine/threonine-protein kinase MRCK gamma [Source:RefSeq peptide;Acc:NP_001095972]	protein_coding	43678395	43696730	-1	29	ENSBTAT00000034021, ENSBTAT00000012838	518121	0.130847	4.25612	1.54598	0.213729	0.710864
ENSBTAG00000020630	BT.22536	E3 ubiquitin-protein ligase KCMF1 [Source:RefSeq peptide;Acc:NP_001069743]	protein_coding	49779932	49811675	-1	11	ENSBTAT00000055279	613522	0.07317	6.85984	1.54513	0.213855	0.711039
ENSBTAG00000032764			pseudogene	323371	323914	-1	6	ENSBTAT00000046532	NA	0.1625	5.63501	1.54292	0.214183	0.711803
ENSBTAG00000030169	BT.106572	small ubiquitin-related modifier 2 precursor [Source:RefSeq peptide;Acc:NP_777194]	protein_coding	56923424	56931160	1	19	ENSBTAT00000065462, ENSBTAT00000042554	286807	0.139554	6.43828	1.53919	0.214739	0.712885
ENSBTAG00000018828	ATN1	atrophin-1 [Source:RefSeq peptide;Acc:NP_001192677]	protein_coding	103881479	103888559	-1	5	ENSBTAT00000025063	513125	0.101433	7.33877	1.53845	0.214848	0.713036
ENSBTAG00000006755	SMAP	Small acidic protein [Source:UniProtKB/Swiss-Prot;Acc:Q3MHL8]	protein_coding	36224848	36251371	-1	15	ENSBTAT00000008884	616182	0.0826176	7.96117	1.53755	0.214983	0.713036
ENSBTAG00000015038	HADHA	trifunctional enzyme subunit alpha, mitochondrial precursor [Source:RefSeq peptide;Acc:NP_776760]	protein_coding	73246485	73288803	1	11	ENSBTAT00000020020	281810	0.0826324	7.22738	1.53701	0.215063	0.713036
ENSBTAG00000002108	YWHAQ	14-3-3 protein theta [Source:UniProtKB/Swiss-Prot;Acc:Q3SZI4]	protein_coding	87842280	87873674	1	11	ENSBTAT00000032851	768311	0.126967	7.42221	1.53321	0.215631	0.713473
ENSBTAG00000015808	BT.43552	zinc finger protein 609 [Source:RefSeq peptide;Acc:NP_001179952]	protein_coding	45438772	45636954	-1	10	ENSBTAT00000020995	100850047, 510374	0.190728	6.66421	1.53229	0.215769	0.713473
ENSBTAG00000031572	IFT80	Uncharacterized protein [Source:UniProtKB/TrEMBL;Acc:F1N0G0]	protein_coding	107962966	108058677	1	1	ENSBTAT00000044761	NA	0.119882	5.17272	1.53222	0.21578	0.713473
ENSBTAG00000000067	SDF2L1	Stromal cell-derived factor 2-like protein 1 [Source:UniProtKB/Swiss-Prot;Acc:Q3T083]	protein_coding	74104345	74106285	-1	17	ENSBTAT00000000074	517962	0.202899	2.45107	1.53169	0.21586	0.713473
ENSBTAG00000020093	CUL4A	Uncharacterized protein [Source:UniProtKB/TrEMBL;Acc:F1N3S4]	protein_coding	90562966	90589009	1	12	ENSBTAT00000026769	617935	0.0756228	7.20742	1.53123	0.215928	0.713473
ENSBTAG00000019339	ITPKB	Uncharacterized protein [Source:UniProtKB/TrEMBL;Acc:E1BAK0]	protein_coding	30390092	30490348	-1	16	ENSBTAT00000025755	NA	0.147659	4.7323	1.52931	0.216216	0.713968
ENSBTAG00000008389	HTRA1	Serine protease HTRA1 [Source:UniProtKB/Swiss-Prot;Acc:F1N152]	protein_coding	42659876	42716633	1	26	ENSBTAT00000011042	282326	0.545994	-0.290088	1.52868	0.21631	0.714089
ENSBTAG00000013629	WRB	Tail-anchored protein insertion receptor WRB [Source:UniProtKB/Swiss-Prot;Acc:Q3SZ26]	protein_coding	140944009	140958949	1	1	ENSBTAT00000018116	509739	0.171861	2.24742	1.52789	0.21643	0.714182
ENSBTAG00000018408	SNX14	sorting nexin-14 [Source:RefSeq peptide;Acc:NP_001178465]	protein_coding	64765558	64849604	1	9	ENSBTAT00000031642, ENSBTAT00000054657	533801	0.0748845	6.38186	1.52773	0.216453	0.714182
ENSBTAG00000009049	MGC142702	uncharacterized protein LOC507581 isoform 1 [Source:RefSeq peptide;Acc:NP_001070281]	protein_coding	57758050	57762409	-1	5	ENSBTAT00000011922	507581	0.224768	1.64078	1.52611	0.216697	0.714568
ENSBTAG00000002844	PPFIA3	Uncharacterized protein [Source:UniProtKB/TrEMBL;Acc:E1BIA1]	protein_coding	56090692	56106714	1	18	ENSBTAT00000003696	505162	0.359345	0.0425235	1.5258	0.216744	0.714568
ENSBTAG00000008967	RAP1B	Ras-related protein Rap-1b [Source:UniProtKB/Swiss-Prot;Acc:P61223]	protein_coding	45355308	45399175	-1	5	ENSBTAT00000011803	327708	0.0858571	9.02878	1.5258	0.216744	0.714568
ENSBTAG00000019023	NANS	sialic acid synthase [Source:RefSeq peptide;Acc:NP_001039947]	protein_coding	63650015	63669722	1	8	ENSBTAT00000025318	540602	0.119219	4.94474	1.52205	0.21731	0.715751
ENSBTAG00000004650	ZNF516	Uncharacterized protein [Source:UniProtKB/TrEMBL;Acc:E1BCA0]	protein_coding	2858679	2910274	1	24	ENSBTAT00000006103	519449	0.260361	2.3176	1.52151	0.217391	0.715751
ENSBTAG00000016707	FKBP9	Peptidyl-prolyl cis-trans isomerase FKBP9 [Source:UniProtKB/Swiss-Prot;Acc:Q2KJC8]	protein_coding	64209775	64252100	-1	4	ENSBTAT00000033703	534182	0.289386	0.519429	1.51966	0.21767	0.716261
ENSBTAG00000013057	CBLB	E3 ubiquitin-protein ligase CBL-B [Source:RefSeq peptide;Acc:NP_001192852]	protein_coding	50659370	50880121	-1	1	ENSBTAT00000017358, ENSBTAT00000062945	525906	0.228617	5.14594	1.51926	0.217732	0.716261
ENSBTAG00000015753	RSBN1L	Uncharacterized protein [Source:UniProtKB/TrEMBL;Acc:F1MQD6]	protein_coding	43698580	43782568	-1	4	ENSBTAT00000020914, ENSBTAT00000057383	541150	0.103806	6.23046	1.51896	0.217777	0.716261
ENSBTAG00000009210	ZBTB44	Uncharacterized protein [Source:UniProtKB/TrEMBL;Acc:F1MYU9]	protein_coding	36988682	37011135	-1	29	ENSBTAT00000030224	540532	0.135276	6.6456	1.51816	0.217898	0.71647
ENSBTAG00000017215	WDR76	Uncharacterized protein [Source:UniProtKB/TrEMBL;Acc:E1BHI0]	protein_coding	55990783	56041778	1	21	ENSBTAT00000022879, ENSBTAT00000064513	515302	0.0880151	5.91882	1.51614	0.218204	0.716904
ENSBTAG00000011133	AP1S3	AP-1 complex subunit sigma-3 [Source:RefSeq peptide;Acc:NP_001096766]	protein_coding	112680366	112747206	-1	2	ENSBTAT00000014784	540693	0.103725	5.06194	1.51336	0.218627	0.717
ENSBTAG00000014140	ATP1B3	Sodium/potassium-transporting ATPase subunit beta-3 [Source:UniProtKB/Swiss-Prot;Acc:Q3T0C6]	protein_coding	128050718	128085713	-1	1	ENSBTAT00000018795	532844	0.0956337	6.71874	1.51244	0.218767	0.717
ENSBTAG00000014518	RPL9	60S ribosomal protein L9 [Source:UniProtKB/Swiss-Prot;Acc:Q3SYR7]	protein_coding	60210361	60215120	-1	6	ENSBTAT00000019298	282884	0.129435	6.80678	1.51226	0.218794	0.717
ENSBTAG00000033702	STARD8	Uncharacterized protein [Source:UniProtKB/TrEMBL;Acc:E1BI35]	protein_coding	87050780	87083091	-1	X	ENSBTAT00000029082	NA	0.277011	0.860961	1.51202	0.218831	0.717
ENSBTAG00000016902	SGTB	small glutamine-rich tetratricopeptide repeat-containing protein beta [Source:RefSeq peptide;Acc:NP_001179720]	protein_coding	13805928	13851473	1	20	ENSBTAT00000022481	540864	0.33379	0.291497	1.50757	0.219511	0.717162
ENSBTAG00000016116			pseudogene	33647815	33648405	-1	12	ENSBTAT00000021450	782264	0.264189	2.44835	1.50742	0.219533	0.717162
ENSBTAG00000004833	BT.56298	omega-amidase NIT2 [Source:RefSeq peptide;Acc:NP_001033222]	protein_coding	44261477	44281308	1	1	ENSBTAT00000006347	520620	0.147624	3.99998	1.50739	0.219538	0.717162
ENSBTAG00000010023	BT.87967	protein FAM107B [Source:RefSeq peptide;Acc:NP_001039858]	protein_coding	29501668	29578090	-1	13	ENSBTAT00000013221	535023	0.128236	8.68471	1.50713	0.219578	0.717162
ENSBTAG00000002575	SSU72	RNA polymerase II subunit A C-terminal domain phosphatase SSU72 [Source:UniProtKB/Swiss-Prot;Acc:Q17QI2]	protein_coding	52310820	52325725	-1	16	ENSBTAT00000003331	614837	0.0989177	6.62015	1.50597	0.219754	0.717162
ENSBTAG00000008978	USP22	Ubiquitin carboxyl-terminal hydrolase 22 [Source:UniProtKB/Swiss-Prot;Acc:P0C8Z3]	protein_coding	35728070	35746498	-1	19	ENSBTAT00000011818	509694	0.0784235	7.28008	1.50555	0.219819	0.717162
ENSBTAG00000020296	UBR3	Uncharacterized protein [Source:UniProtKB/TrEMBL;Acc:F1MQK6]	protein_coding	26361548	26565226	-1	2	ENSBTAT00000061386	537932	0.133174	6.84992	1.50538	0.219846	0.717162
ENSBTAG00000008022	PTGFRN	Uncharacterized protein [Source:UniProtKB/TrEMBL;Acc:F1MT41]	protein_coding	26369811	26414580	-1	3	ENSBTAT00000056377	538209	0.170003	3.84796	1.50427	0.220015	0.717162
ENSBTAG00000047647		Uncharacterized protein [Source:UniProtKB/TrEMBL;Acc:G3N267]	protein_coding	66161958	66162749	-1	8	ENSBTAT00000063361	NA	0.342481	1.62197	1.50389	0.220074	0.717162
ENSBTAG00000019674	CLIP3	CAP-Gly domain-containing linker protein 3 [Source:RefSeq peptide;Acc:NP_001192827]	protein_coding	46877782	46890070	-1	18	ENSBTAT00000026221	522965	0.174303	3.30391	1.50341	0.220147	0.717211
ENSBTAG00000003503	C18H16orf87	UPF0547 protein C16orf87 homolog [Source:UniProtKB/Swiss-Prot;Acc:Q32KT0]	protein_coding	15186660	15219204	-1	18	ENSBTAT00000004555	614339	0.184594	4.92958	1.502	0.220364	0.717599
ENSBTAG00000020315	DENND5B	DENN domain-containing protein 5B [Source:RefSeq peptide;Acc:NP_001192417]	protein_coding	78850999	78966082	1	5	ENSBTAT00000027075	516544	0.224041	4.9862	1.50157	0.220431	0.717599
ENSBTAG00000001729	DUSP10	Dual specificity protein phosphatase 10 [Source:UniProtKB/Swiss-Prot;Acc:Q0IID7]	protein_coding	25895751	25936864	-1	16	ENSBTAT00000002265, ENSBTAT00000054652	541175	0.183955	3.38104	1.50039	0.220611	0.717599
ENSBTAG00000019669	CD163	Scavenger receptor cysteine-rich type 1 protein M130 Soluble CD163 [Source:UniProtKB/Swiss-Prot;Acc:P85521]	protein_coding	102245937	102278444	1	5	ENSBTAT00000026215	533844	0.285288	6.73934	1.50038	0.220613	0.717599
ENSBTAG00000009658	PLEK	pleckstrin [Source:RefSeq peptide;Acc:NP_001179425]	protein_coding	66762701	66788487	1	11	ENSBTAT00000012724	518658	0.290668	6.35113	1.50001	0.220671	0.717599
ENSBTAG00000000616	BT.42704	G protein-coupled receptor 161 [Source:UniProtKB/Swiss-Prot;Acc:Q2YDN1]	protein_coding	553190	575832	1	3	ENSBTAT00000000809, ENSBTAT00000066044	768006	0.431705	-0.23425	1.49846	0.220909	0.717801
ENSBTAG00000015291	ORC4	Origin recognition complex subunit 4 [Source:UniProtKB/Swiss-Prot;Acc:Q2YDI2]	protein_coding	48282736	48377766	1	2	ENSBTAT00000020335	529245	0.118412	6.40342	1.4982	0.220949	0.717801
ENSBTAG00000016943	NEK7	Uncharacterized protein [Source:UniProtKB/TrEMBL;Acc:E1BDZ2]	protein_coding	79057373	79136394	1	16	ENSBTAT00000022534	781355	0.164149	4.69481	1.49571	0.221333	0.718315
ENSBTAG00000006592	SGSM1	small G protein signaling modulator 1 [Source:RefSeq peptide;Acc:NP_001179350]	protein_coding	67284515	67335715	1	17	ENSBTAT00000008658	515653	0.254064	1.54811	1.49523	0.221408	0.718315
ENSBTAG00000013981	SPTSSA	Serine palmitoyltransferase small subunit A [Source:UniProtKB/Swiss-Prot;Acc:Q5E978]	protein_coding	45302740	45321878	-1	21	ENSBTAT00000018578	615641	0.101059	5.33431	1.4952	0.221412	0.718315
ENSBTAG00000020872	BT.34208	C5a anaphylatoxin chemotactic receptor [Source:RefSeq peptide;Acc:NP_001007811]	protein_coding	54753334	54767002	1	18	ENSBTAT00000027807	100850125, 493645	0.177638	5.37587	1.49454	0.221513	0.718404
ENSBTAG00000011591	KRR1	KRR1 small subunit processome component homolog [Source:UniProtKB/Swiss-Prot;Acc:Q3B7L9]	protein_coding	5020415	5034909	-1	5	ENSBTAT00000015401	513714	0.104392	6.43999	1.49427	0.221555	0.718404
ENSBTAG00000031746			pseudogene	31298384	31299443	-1	23	ENSBTAT00000039893	NA	0.129194	3.83891	1.49119	0.222032	0.718909
ENSBTAG00000018431	NAV2	Uncharacterized protein [Source:UniProtKB/TrEMBL;Acc:F1MHF3]	protein_coding	25049904	25356586	-1	29	ENSBTAT00000024536	100139508	0.233956	1.6732	1.49095	0.222069	0.718909
ENSBTAG00000006909	PIK3CB	phosphatidylinositol-4,5-bisphosphate 3-kinase catalytic subunit beta isoform [Source:RefSeq peptide;Acc:NP_001192976]	protein_coding	131429580	131530578	1	1	ENSBTAT00000009083, ENSBTAT00000064234	517948	0.113648	5.32988	1.49016	0.222191	0.718909
ENSBTAG00000000013	BT.78334	5'-AMP-activated protein kinase catalytic subunit alpha-1 [Source:RefSeq peptide;Acc:NP_001103272]	protein_coding	33688291	33716677	1	20	ENSBTAT00000000017, ENSBTAT00000000016	540404	0.0731469	7.41806	1.49009	0.222203	0.718909
ENSBTAG00000018746	BT.73998	Uncharacterized protein [Source:UniProtKB/TrEMBL;Acc:F1MQX8]	protein_coding	91475505	91548842	1	2	ENSBTAT00000024963	614932	0.0922304	5.53501	1.48923	0.222337	0.718909
ENSBTAG00000030581	TBC1D5	TBC1 domain family member 5 [Source:RefSeq peptide;Acc:NP_001192418]	protein_coding	155833805	156185921	-1	1	ENSBTAT00000043194, ENSBTAT00000043193	614554	0.109716	6.25787	1.48916	0.222348	0.718909
ENSBTAG00000018744	MGAT5	alpha-1,6-mannosylglycoprotein 6-beta-N-acetylglucosaminyltransferase A [Source:RefSeq peptide;Acc:NP_001178271]	protein_coding	63118922	63362056	-1	2	ENSBTAT00000061333	537595	0.211801	5.68821	1.48915	0.222348	0.718909
ENSBTAG00000013919	BT.88538	major histocompatibility complex, class II, DRB3 precursor [Source:RefSeq peptide;Acc:NP_001012698]	protein_coding	25458594	25476944	1	23	ENSBTAT00000018484	282530	0.122025	10.12	1.48818	0.2225	0.718968
ENSBTAG00000016347	BT.61659	Uncharacterized protein [Source:UniProtKB/TrEMBL;Acc:E1BCL3]	protein_coding	41137643	41138515	-1	16	ENSBTAT00000021749	507211	0.24378	3.19755	1.48791	0.22254	0.718968
ENSBTAG00000005432	CAPG	Macrophage-capping protein [Source:UniProtKB/Swiss-Prot;Acc:Q865V6]	protein_coding	49423731	49438680	1	11	ENSBTAT00000007150	353121	0.156068	5.93898	1.48636	0.222781	0.719132
ENSBTAG00000019550	TBC1D2	TBC1 domain family member 2A [Source:UniProtKB/Swiss-Prot;Acc:A6QP29]	protein_coding	63772483	63814993	-1	8	ENSBTAT00000026052	513828	0.161743	3.01592	1.48075	0.223657	0.719765
ENSBTAG00000002457	SEC61B	protein transport protein Sec61 subunit beta [Source:RefSeq peptide;Acc:NP_001068760]	protein_coding	64722966	64731269	1	8	ENSBTAT00000003190	506986	0.130829	5.9663	1.48032	0.223725	0.719796
ENSBTAG00000001001	ANKRD55	ankyrin repeat domain-containing protein 55 [Source:RefSeq peptide;Acc:NP_001092527]	protein_coding	23007391	23117580	1	20	ENSBTAT00000001325	790313, 533461	0.386973	0.275218	1.47878	0.223966	0.719877
ENSBTAG00000015595	MCM5	DNA replication licensing factor MCM5 [Source:RefSeq peptide;Acc:NP_001068758]	protein_coding	73990687	74009154	1	5	ENSBTAT00000020715	506970	0.111788	5.10759	1.47791	0.224102	0.719877
ENSBTAG00000039130	BT.63981	Uncharacterized protein [Source:UniProtKB/TrEMBL;Acc:G3X861]	protein_coding	14670708	14672994	-1	7	ENSBTAT00000054111	NA	0.0763061	7.04268	1.47716	0.22422	0.719877
ENSBTAG00000039671			processed_pseudogene	37282719	37285100	1	26	ENSBTAT00000054050	NA	0.0894145	6.71485	1.47702	0.224241	0.719877
ENSBTAG00000003228	RPL3	60S ribosomal protein L3 [Source:UniProtKB/Swiss-Prot;Acc:P39872]	protein_coding	111261438	111267705	-1	5	ENSBTAT00000004188	282688	0.0982205	9.09	1.47682	0.224273	0.719877
ENSBTAG00000012141	RAD9A	RAD9 homolog; Uncharacterized protein [Source:UniProtKB/TrEMBL;Acc:Q58D92]	protein_coding	45932454	45938364	1	29	ENSBTAT00000044769, ENSBTAT00000016108	NA	0.132853	4.30352	1.476	0.224401	0.719883
ENSBTAG00000048062	KDM6B	Uncharacterized protein [Source:UniProtKB/TrEMBL;Acc:G3N346]	protein_coding	28147259	28155406	1	19	ENSBTAT00000063022	100140276	0.158872	6.52729	1.47537	0.2245	0.719883
ENSBTAG00000001589	TM9SF2	transmembrane 9 superfamily member 2 precursor [Source:RefSeq peptide;Acc:NP_001192252]	protein_coding	80317273	80373389	1	12	ENSBTAT00000002080	514455	0.0832277	7.50885	1.47524	0.22452	0.719883
ENSBTAG00000040575	KCTD5	BTB/POZ domain-containing protein KCTD5 [Source:UniProtKB/Swiss-Prot;Acc:A5PKG7]	protein_coding	2102773	2123806	1	25	ENSBTAT00000001047	100125308	0.117925	4.11433	1.47432	0.224666	0.719883
ENSBTAG00000001601	PKM2	pyruvate kinase isozymes M1/M2 [Source:RefSeq peptide;Acc:NP_001192656]	protein_coding	18965984	18992445	-1	10	ENSBTAT00000047412	512571	0.10485	9.37404	1.47422	0.224681	0.719883
ENSBTAG00000020980	CAT	Catalase [Source:UniProtKB/Swiss-Prot;Acc:P00432]	protein_coding	65779325	65815261	1	15	ENSBTAT00000027941	531682	0.0792884	6.79828	1.47345	0.224803	0.72007
ENSBTAG00000011344	TMEM110	transmembrane protein 110 [Source:RefSeq peptide;Acc:NP_001069585]	protein_coding	48556152	48607236	1	22	ENSBTAT00000015075	538654	0.139923	2.53929	1.47198	0.225033	0.720132
ENSBTAG00000002100	BT.31474	Uncharacterized protein [Source:UniProtKB/TrEMBL;Acc:E1BP32]	protein_coding	44797942	44803445	1	7	ENSBTAT00000002709	512272	0.318365	0.521344	1.47178	0.225066	0.720132
ENSBTAG00000014153	PKNOX1	Homeobox protein PKNOX1 [Source:UniProtKB/Swiss-Prot;Acc:Q2HJ84]	protein_coding	144752392	144773115	1	1	ENSBTAT00000018809	533382	0.111489	3.84052	1.47004	0.225339	0.720132
ENSBTAG00000003791	LPAR3	lysophosphatidic acid receptor 3 [Source:RefSeq peptide;Acc:NP_001179670]	protein_coding	59403909	59459794	1	3	ENSBTAT00000004931	532829	0.204912	1.79538	1.47002	0.225342	0.720132
ENSBTAG00000026290	BT.88926	phosphatidylinositol 3-kinase catalytic subunit type 3 [Source:RefSeq peptide;Acc:NP_001092537]	protein_coding	14182757	14347226	-1	24	ENSBTAT00000037295	534815	0.077818	6.43471	1.46975	0.225384	0.720132
ENSBTAG00000018694	BT.104098	acyl-CoA synthetase short-chain family member 3, mitochondrial precursor [Source:RefSeq peptide;Acc:NP_001095607]	protein_coding	10731241	10905490	1	5	ENSBTAT00000024880	531552	0.128722	6.21556	1.46957	0.225413	0.720132
ENSBTAG00000021013	TUBB4A	Tubulin beta-4A chain [Source:UniProtKB/Swiss-Prot;Acc:Q3ZBU7]	protein_coding	19206050	19212080	1	7	ENSBTAT00000014560	540236	0.250527	1.43897	1.46874	0.225544	0.720132
ENSBTAG00000008414	ZFR	Uncharacterized protein [Source:UniProtKB/TrEMBL;Acc:F1N0Y9]	protein_coding	41292933	41350662	1	20	ENSBTAT00000011072	538494	0.122387	6.43216	1.46815	0.225638	0.720132
ENSBTAG00000027863			processed_pseudogene	40890193	40890804	1	21	ENSBTAT00000039779	NA	0.325394	0.741806	1.4674	0.225757	0.720132
ENSBTAG00000011195	BT.46987	Uncharacterized protein [Source:UniProtKB/TrEMBL;Acc:F1N235]	protein_coding	130781188	130782246	-1	2	ENSBTAT00000014868	NA	0.305683	1.16522	1.46713	0.225799	0.720132
ENSBTAG00000006724	PPP1R2	protein phosphatase inhibitor 2 [Source:RefSeq peptide;Acc:NP_001030469]	protein_coding	72708757	72726620	1	1	ENSBTAT00000001128	532726	0.135111	5.98478	1.46697	0.225825	0.720132
ENSBTAG00000007480	CIRBP	cold-inducible RNA-binding protein [Source:RefSeq peptide;Acc:NP_001029450]	protein_coding	45354486	45359172	1	7	ENSBTAT00000004477	507120	0.108955	7.38465	1.46696	0.225827	0.720132
ENSBTAG00000035437	STAG1	Uncharacterized protein [Source:UniProtKB/TrEMBL;Acc:F1MC39]	protein_coding	133678526	134028760	1	1	ENSBTAT00000049932	539234	0.13957	6.54202	1.46647	0.225904	0.720132
ENSBTAG00000014093	IDH2	Isocitrate dehydrogenase [NADP], mitochondrial [Source:UniProtKB/Swiss-Prot;Acc:Q04467]	protein_coding	21903847	21920153	-1	21	ENSBTAT00000018741	327669	0.0783573	7.66779	1.46533	0.226085	0.720132
ENSBTAG00000037924	BT.29692	Uncharacterized protein [Source:UniProtKB/TrEMBL;Acc:E1BPH6]	protein_coding	23978360	23978755	1	10	ENSBTAT00000049348	NA	0.199233	2.71765	1.46484	0.226161	0.720132
ENSBTAG00000031886	H2B	histone H2B type 1-N [Source:RefSeq peptide;Acc:NP_001075211]	protein_coding	30737493	30741740	-1	23	ENSBTAT00000045224	787581, 614958, 506306	0.0898604	5.8846	1.46456	0.226206	0.720132
ENSBTAG00000046332	ACTA1	Actin, alpha skeletal muscle [Source:UniProtKB/Swiss-Prot;Acc:P68138]	protein_coding	419154	421910	-1	28	ENSBTAT00000006532, ENSBTAT00000006534	281592	0.34825	1.41347	1.46417	0.226268	0.720132
ENSBTAG00000006048	DCAKD	Dephospho-CoA kinase domain-containing protein [Source:UniProtKB/Swiss-Prot;Acc:Q3ZBS0]	protein_coding	45348335	45367549	-1	19	ENSBTAT00000007945	508778	0.277489	0.591692	1.46285	0.226477	0.720377
ENSBTAG00000022007	BT.92388	SAM domain and HD domain-containing protein 1 [Source:UniProtKB/Swiss-Prot;Acc:Q0VCA5]	protein_coding	66491917	66534355	-1	13	ENSBTAT00000043682	524683	0.15269	9.50641	1.46212	0.226593	0.720377
ENSBTAG00000019984	GINS1	DNA replication complex GINS protein PSF1 [Source:UniProtKB/Swiss-Prot;Acc:A4IFH4]	protein_coding	54063354	54079411	1	13	ENSBTAT00000026619	523427	0.122207	4.51118	1.46098	0.226774	0.720377
ENSBTAG00000008228	BEND6	BEN domain-containing protein 6 [Source:RefSeq peptide;Acc:NP_001192483]	protein_coding	3107086	3149209	-1	23	ENSBTAT00000010825	504789	0.179296	2.20948	1.46047	0.226854	0.720377
ENSBTAG00000007296	YWHAZ	tyrosine 3-monooxygenase/tryptophan 5-monooxygenase activation protein, zeta polypeptide [Source:HGNC Symbol;Acc:12855]	protein_coding	82549642	82550013	1	1	ENSBTAT00000009600	100140254	0.357372	0.64424	1.45986	0.226952	0.720377
ENSBTAG00000017273	LRRC25	leucine-rich repeat-containing protein 25 precursor [Source:RefSeq peptide;Acc:NP_777113]	protein_coding	4704033	4708458	1	7	ENSBTAT00000022955	282599	0.186481	3.56358	1.45971	0.226976	0.720377
ENSBTAG00000010859	HYLS1	Hydrolethalus syndrome protein 1 homolog [Source:UniProtKB/Swiss-Prot;Acc:Q2KI52]	protein_coding	29615508	29627607	1	29	ENSBTAT00000053219	538735	0.187511	2.59773	1.45967	0.226983	0.720377
ENSBTAG00000006443	PRDM11	Uncharacterized protein [Source:UniProtKB/TrEMBL;Acc:F1MES5]	protein_coding	76098494	76144104	1	15	ENSBTAT00000008450, ENSBTAT00000064093	524928	0.253664	1.35961	1.45871	0.227135	0.72049
ENSBTAG00000018546	LRBA	Uncharacterized protein [Source:UniProtKB/TrEMBL;Acc:E1BND6]	protein_coding	6871712	7542666	1	17	ENSBTAT00000061161	NA	0.199981	7.15782	1.45815	0.227225	0.720592
ENSBTAG00000011934	PCK2	phosphoenolpyruvate carboxykinase [Source:RefSeq peptide;Acc:NP_001192523]	protein_coding	20870284	20878569	-1	10	ENSBTAT00000015834	282856	0.164705	3.32962	1.45708	0.227395	0.720715
ENSBTAG00000035868	SIGLEC14	Uncharacterized protein [Source:UniProtKB/TrEMBL;Acc:E1B6Z4]	protein_coding	57971424	57975412	-1	18	ENSBTAT00000026429	614923	0.286658	1.23587	1.4563	0.22752	0.720715
ENSBTAG00000009995	CPEB4	CPEB4 protein; Uncharacterized protein [Source:UniProtKB/TrEMBL;Acc:A7Z087]	protein_coding	5512161	5584540	1	20	ENSBTAT00000013179, ENSBTAT00000013177	538794	0.118587	6.59472	1.45478	0.227763	0.720715
ENSBTAG00000014809	ANXA6	Annexin A6 [Source:UniProtKB/Swiss-Prot;Acc:P79134]	protein_coding	64359563	64406299	-1	7	ENSBTAT00000019719	327685	0.0743903	8.41045	1.4538	0.22792	0.720951
ENSBTAG00000019697	BT.55456	neuronal PAS domain-containing protein 2 [Source:RefSeq peptide;Acc:NP_001077232]	protein_coding	5907340	6000528	1	11	ENSBTAT00000026257	614049	0.307983	0.771204	1.45322	0.228011	0.721058
ENSBTAG00000000778	HSP90AB1	Heat shock protein HSP 90-beta [Source:UniProtKB/TrEMBL;Acc:G5E507]	protein_coding	17867543	17873174	1	23	ENSBTAT00000001034	767874	0.0857412	10.3155	1.45038	0.228468	0.72125
ENSBTAG00000007943	AZIN1	antizyme inhibitor 1 [Source:RefSeq peptide;Acc:NP_001076080]	protein_coding	63767802	63802407	1	14	ENSBTAT00000010441	532835	0.0903538	8.00647	1.45014	0.228506	0.72125
ENSBTAG00000008301	WNK2	Uncharacterized protein; WNK2 protein [Source:UniProtKB/TrEMBL;Acc:A1A4J5]	protein_coding	85984692	86130645	1	8	ENSBTAT00000065526, ENSBTAT00000060961, ENSBTAT00000010935	NA	0.18419	2.30097	1.44922	0.228654	0.72125
ENSBTAG00000018631	BT.48904	Histone deacetylase complex subunit SAP18 [Source:UniProtKB/Swiss-Prot;Acc:Q3T022]	protein_coding	35860636	35868470	-1	12	ENSBTAT00000024791	615692	0.0941532	8.13155	1.4491	0.228672	0.72125
ENSBTAG00000046303	ENG	Uncharacterized protein [Source:UniProtKB/TrEMBL;Acc:E1BG97]	protein_coding	98509474	98513781	1	11	ENSBTAT00000011846	NA	0.113381	4.13071	1.44633	0.229117	0.72125
ENSBTAG00000021026			pseudogene	86605969	86606883	1	X	ENSBTAT00000028000	NA	0.13869	3.15845	1.44521	0.229298	0.72125
ENSBTAG00000012946	HSF2	heat shock factor protein 2 [Source:RefSeq peptide;Acc:NP_001076874]	protein_coding	29122564	29161606	-1	9	ENSBTAT00000038056	510557	0.1243	3.72328	1.44392	0.229507	0.72125
ENSBTAG00000020398	TRMT12	tRNA wybutosine-synthesizing protein 2 homolog [Source:RefSeq peptide;Acc:NP_001019723]	protein_coding	17195631	17197461	-1	14	ENSBTAT00000027186	516516	0.0942343	4.18852	1.44381	0.229524	0.72125
ENSBTAG00000020981	BT.106043	E3 ubiquitin-protein ligase MARCH5 [Source:UniProtKB/Swiss-Prot;Acc:Q3ZC24]	protein_coding	13831827	13865056	1	26	ENSBTAT00000027942	540937	0.153795	4.0949	1.44222	0.22978	0.72125
ENSBTAG00000009123	BT.97182	inhibitor of growth protein 5 [Source:RefSeq peptide;Acc:NP_001035670]	protein_coding	121192036	121203725	1	3	ENSBTAT00000012025	614733	0.140757	3.42756	1.4422	0.229783	0.72125
[truncated: 4,483 more rows]

## Sheet: Table S3b
Table S3b: DE genes showing decreased expression at +1 wk post-infection relative to the -1 wk pre-infection control group (ranked according to P-value [smallest to largest])
[truncated: 6,008 more rows]

[truncated: 8 more sheets: Table S4a, Table S4b, Table S5a, Table S5b, Table S6a, Table S6b, Table S7a, Table S7b]
