# Supplementary material for: RNA-Seq Transcriptome Analysis of Peripheral Blood From Cattle Infected With Mycobacterium bovis Across an Experimental Time Course
Source: Front Vet Sci. 2021 May 28;8:662002. doi: 10.3389/fvets.2021.662002 (PMC8193354; doi:10.3389/fvets.2021.662002)
Supplement: Supplementary file 4 [file Data_Sheet_4.XLSX]

## Sheet: Table S8
Table S8: Over-represented canonical pathways identified using IPA from DE genes detected between +2 wk post-infection and -1 wk pre-infection (ranked according to adjusted P-value [smallest to largest]). Statistically significant pathways are highlighted (light orange - B-H FDR adjusted P-value ≤ 0.05; dark orange - B-H FDR adjusted P-value ≤ 0.01)
Ingenuity® IPA Canonical Pathways	B-H FDR adjusted P value	Percentage molecules in pathway	Pathway activity z-score	Molecules
Glucocorticoid Receptor Signaling	0.00190546	0.0291		FOS, DUSP1, PLAU, SGK1, PTGS2, CDKN1A, IL10, CXCL8
MIF Regulation of Innate Immunity	0.00190546	0.0976	2	FOS, TLR4, CD14, PTGS2
Agranulocyte Adhesion and Diapedesis	0.0060256	0.0317		CXCR4, MYH14, CXCR2, CXCL5, CXCL2, CXCL8
Hepatic Fibrosis / Hepatic Stellate Cell Activation	0.0060256	0.0303		TLR4, MYH14, CD14, IL10, FAS, CXCL8
MIF-mediated Glucocorticoid Regulation	0.00891251	0.0909		TLR4, CD14, PTGS2
Coagulation System	0.00891251	0.0857		PLAU, THBD, PLAUR
IL-17A Signaling in Fibroblasts	0.00891251	0.0857		FOS, CXCL5, NFKBID
ErbB Signaling	0.00891251	0.0465		FOS, HBEGF, AREG, EREG
p53 Signaling	0.0123027	0.0408		CDKN1A, THBS1, FAS, GADD45G
Granulocyte Adhesion and Diapedesis	0.0123027	0.0282		CXCR4, CXCR2, CXCL5, CXCL2, CXCL8
iNOS Signaling	0.0123027	0.0682		FOS, TLR4, CD14
IL-8 Signaling	0.0125893	0.0272	2.236	FOS, HBEGF, CXCR2, PTGS2, CXCL8
Role of Tissue Factor in Cancer	0.0138038	0.0364		HBEGF, PLAUR, EGR1, CXCL8
Role of IL-17A in Psoriasis	0.0154882	0.154		CXCL5, CXCL8
Role of IL-17A in Arthritis	0.0154882	0.0556		PTGS2, CXCL5, CXCL8
HMGB1 Signaling	0.0154882	0.0333		FOS, TLR4, OSM, CXCL8
Role of Pattern Recognition Receptors in Recognition of Bacteria and Viruses	0.018197	0.0315		TLR4, OSM, IL10, CXCL8
IL-10 Signaling	0.0263027	0.0441		FOS, CD14, IL10
GADD45 Signaling	0.0263027	0.105		CDKN1A, GADD45G
IL-17 Signaling	0.0269153	0.0417		PTGS2, CXCL5, CXCL8
LPS-stimulated MAPK Signaling	0.0269153	0.0411		FOS, TLR4, CD14
Toll-like Receptor Signaling	0.0269153	0.0405		FOS, TLR4, CD14
TREM1 Signaling	0.0269153	0.04		TLR4, IL10, CXCL8
G-Protein Coupled Receptor Signaling	0.0269153	0.0195		DUSP1, HCAR3, CXCR2, DUSP6, RGS16
Tec Kinase Signaling	0.0269153	0.0253	2	FOS, TLR4, ITK, FAS
VDR/RXR Activation	0.0275423	0.0385		THBD, CD14, CDKN1A
Hepatic Cholestasis	0.0275423	0.0247		TLR4, OSM, CD14, CXCL8
IL-17A Signaling in Gastric Cells	0.030903	0.08		FOS, CXCL8
Bladder Cancer Signaling	0.0323594	0.0345		CDKN1A, THBS1, CXCL8
Neuregulin Signaling	0.0323594	0.0341		HBEGF, AREG, EREG
Altered T Cell and B Cell Signaling in Rheumatoid Arthritis	0.0323594	0.0341		TLR4, IL10, FAS
Crosstalk between Dendritic Cells and Natural Killer Cells	0.0323594	0.0337		TLR4, FAS, CD69
Communication between Innate and Adaptive Immune Cells	0.0331131	0.033		TLR4, IL10, CXCL8
ILK Signaling	0.0338844	0.0215	1	FOS, SNAI1, MYH14, PTGS2
Role of Macrophages, Fibroblasts and Endothelial Cells in Rheumatoid Arthritis	0.0338844	0.0168		FOS, TLR4, OSM, IL10, CXCL8
ERK/MAPK Signaling	0.0338844	0.0214	-1	FOS, DUSP1, DUSP6, DUSP2
Oncostatin M Signaling	0.042658	0.0588		OSM, PLAU
HGF Signaling	0.042658	0.0286		FOS, PTGS2, CDKN1A
Pancreatic Adenocarcinoma Signaling	0.042658	0.0283		HBEGF, PTGS2, CDKN1A
Corticotropin Releasing Hormone Signaling	0.0467735	0.027		FOS, NR4A1, PTGS2
cAMP-mediated signaling	0.0512861	0.0183	0	DUSP1, HCAR3, CXCR2, DUSP6
IL-6 Signaling	0.0512861	0.0259		FOS, CD14, CXCL8
LXR/RXR Activation	0.0562341	0.0248		TLR4, CD14, PTGS2
Role of IL-17F in Allergic Inflammatory Airway Diseases	0.0588844	0.0455		CXCL5, CXCL8
PI3K Signaling in B Lymphocytes	0.0616595	0.0234		FOS, TLR4, ATF3
IL-12 Signaling and Production in Macrophages	0.0676083	0.0222		FOS, TLR4, IL10
Autoimmune Thyroid Disease Signaling	0.0676083	0.0408		IL10, FAS
Hematopoiesis from Pluripotent Stem Cells	0.0724436	0.0392		IL10, CXCL8
Aryl Hydrocarbon Receptor Signaling	0.0724436	0.0214		FOS, CDKN1A, FAS
Role of Cytokines in Mediating Communication between Immune Cells	0.0831764	0.0357		IL10, CXCL8
Glioma Invasiveness Signaling	0.0831764	0.0351		PLAU, PLAUR
CXCR4 Signaling	0.0851138	0.0197		FOS, CXCR4, EGR1
ATM Signaling	0.0851138	0.0339		CDKN1A, GADD45G
Induction of Apoptosis by HIV1	0.0870964	0.0333		CXCR4, FAS
ERK5 Signaling	0.0933254	0.0317		FOS, SGK1
CD40 Signaling	0.0977237	0.0308		FOS, PTGS2
CCR5 Signaling in Macrophages	0.107152	0.029		FOS, FAS
Airway Pathology in Chronic Obstructive Pulmonary Disease	0.108893	0.125		CXCL8
Chemokine Signaling	0.108893	0.0282		FOS, CXCR4
JAK/Stat Signaling	0.109901	0.0278		FOS, CDKN1A
NRF2-mediated Oxidative Stress Response	0.110917	0.0167		FOS, MAFG, JUNB
Prostanoid Biosynthesis	0.115611	0.111		PTGS2
HER-2 Signaling in Breast Cancer	0.115611	0.0263		AREG, CDKN1A
Superpathway of Inositol Phosphate Compounds	0.125893	0.0155		DUSP1, ITPKC, DUSP2
Allograft Rejection Signaling	0.140281	0.0233		IL10, FAS
PPAR Signaling	0.162181	0.0213		FOS, PTGS2
Vitamin-C Transport	0.165196	0.0714		SLC2A3
T Cell Receptor Signaling	0.166341	0.0206		FOS, ITK
CDK5 Signaling	0.169824	0.0202		FOSB, EGR1
Cholecystokinin/Gastrin-mediated Signaling	0.17338	0.0198		FOS, PTGS2
Extrinsic Prothrombin Activation Pathway	0.174985	0.0625		THBD
Fatty Acid α-oxidation	0.174985	0.0625		PTGS2
Protein Kinase A Signaling	0.175388	0.0104		DUSP1, PTGS2, DUSP6, DUSP2
Colorectal Cancer Metastasis Signaling	0.177828	0.0127		FOS, TLR4, PTGS2
Differential Regulation of Cytokine Production in Macrophages and T Helper Cells by IL-17A and IL-17F	0.188365	0.0556		IL10
1D-myo-inositol Hexakisphosphate Biosynthesis II (Mammalian)	0.193197	0.0526		ITPKC
D-myo-inositol (1,3,4)-trisphosphate Biosynthesis	0.193197	0.0526		ITPKC
p38 MAPK Signaling	0.201372	0.0171		DUSP1, FAS
CD28 Signaling in T Helper Cells	0.201837	0.0169		FOS, ITK
PI3K/AKT Signaling	0.207014	0.0163		PTGS2, CDKN1A
Atherosclerosis Signaling	0.207014	0.0161		CXCR4, CXCL8
Differential Regulation of Cytokine Production in Intestinal Epithelial Cells by IL-17A and IL-17F	0.207014	0.0435		IL10
Adipogenesis pathway	0.207014	0.0157		EGR2, KLF5
D-myo-inositol (1,4,5,6)-Tetrakisphosphate Biosynthesis	0.207014	0.0156		DUSP1, DUSP2
D-myo-inositol (3,4,5,6)-tetrakisphosphate Biosynthesis	0.207014	0.0156		DUSP1, DUSP2
GNRH Signaling	0.207014	0.0155		FOS, EGR1
Hereditary Breast Cancer Signaling	0.207014	0.0155		CDKN1A, GADD45G
Tumoricidal Function of Hepatic Natural Killer Cells	0.207014	0.0417		FAS
Estrogen-mediated S-phase Entry	0.207014	0.0417		CDKN1A
Superpathway of D-myo-inositol (1,4,5)-trisphosphate Metabolism	0.207014	0.0417		ITPKC
Role of JAK family kinases in IL-6-type Cytokine Signaling	0.212814	0.04		OSM
TNFR2 Signaling	0.237684	0.0345		FOS
Intrinsic Prothrombin Activation Pathway	0.237684	0.0345		THBD
D-myo-inositol-5-phosphate Metabolism	0.237684	0.0139		DUSP1, DUSP2
3-phosphoinositide Degradation	0.237684	0.0138		DUSP1, DUSP2
Epithelial Adherens Junction Signaling	0.238232	0.0137		SNAI1, MYH14
Aldosterone Signaling in Epithelial Cells	0.249459	0.0132		DUSP1, SGK1
Cytotoxic T Lymphocyte-mediated Apoptosis of Target Cells	0.249459	0.0312		FAS
Circadian Rhythm Signaling	0.254097	0.0303		BHLHE40
3-phosphoinositide Biosynthesis	0.254683	0.0128		DUSP1, DUSP2
Inhibition of Angiogenesis by TSP1	0.256448	0.0294		THBS1
Cell Cycle Regulation by BTG Family Proteins	0.260615	0.0286		BTG2
Tight Junction Signaling	0.273527	0.012		FOS, MYH14
Cdc42 Signaling	0.273527	0.012		FOS, ITK
April Mediated Signaling	0.273527	0.0263		FOS
Acute Phase Response Signaling	0.273527	0.0118		FOS, OSM
Role of NFAT in Regulation of the Immune Response	0.276058	0.0117		FOS, ITK
Endothelin-1 Signaling	0.276058	0.0116		FOS, PTGS2
B Cell Activating Factor Signaling	0.276058	0.025		FOS
Melanoma Signaling	0.283792	0.0238		CDKN1A
UVC-Induced MAPK Signaling	0.283792	0.0238		FOS
Dendritic Cell Maturation	0.283792	0.0112		TLR4, IL10
Production of Nitric Oxide and Reactive Oxygen Species in Macrophages	0.283792	0.0111		FOS, TLR4
Regulation of the Epithelial-Mesenchymal Transition Pathway	0.291072	0.0109		SNAI1, EGR1
Role of Hypercytokinemia/hyperchemokinemia in the Pathogenesis of Influenza	0.291743	0.0222		CXCL8
MSP-RON Signaling Pathway	0.295121	0.0217		TLR4
Molecular Mechanisms of Cancer	0.295801	0.00822		FOS, CDKN1A, FAS
RAR Activation	0.295801	0.0105		FOS, DUSP1
Graft-versus-Host Disease Signaling	0.299226	0.0208		FAS
TNFR1 Signaling	0.299916	0.0204		FOS
Cell Cycle: G2/M DNA Damage Checkpoint Regulation	0.299916	0.0204		CDKN1A
Leukocyte Extravasation Signaling	0.304789	0.0101		CXCR4, ITK
CD27 Signaling in Lymphocytes	0.311172	0.0192		FOS
UVB-Induced MAPK Signaling	0.311889	0.0189		FOS
IL-2 Signaling	0.311889	0.0189		FOS
Lymphotoxin β Receptor Signaling	0.311889	0.0185		NFKBID
Unfolded protein response	0.311889	0.0185		PPP1R15A
Thrombopoietin Signaling	0.311889	0.0182		FOS
Role of CHK Proteins in Cell Cycle Checkpoint Control	0.311889	0.0182		CDKN1A
EGF Signaling	0.314775	0.0179		FOS
Nur77 Signaling in T Lymphocytes	0.317687	0.0175		NR4A1
Myc Mediated Apoptosis Signaling	0.317687	0.0172		FAS
Actin Cytoskeleton Signaling	0.317687	0.00922		MYH14, CD14
LPS/IL-1 Mediated Inhibition of RXR Function	0.317687	0.00913		TLR4, CD14
Role of Osteoblasts, Osteoclasts and Chondrocytes in Rheumatoid Arthritis	0.317687	0.00913		FOS, IL10
Systemic Lupus Erythematosus Signaling	0.317687	0.00909		FOS, IL10
Estrogen-Dependent Breast Cancer Signaling	0.317687	0.0161		FOS
Antiproliferative Role of Somatostatin Receptor 2	0.317687	0.0159		CDKN1A
PCP pathway	0.317687	0.0159		JUNB
Activation of IRF by Cytosolic Pattern Recognition Receptors	0.317687	0.0156		IL10
Calcium-induced T Lymphocyte Apoptosis	0.317687	0.0156		NR4A1
IL-17A Signaling in Airway Cells	0.317687	0.0156		CXCL5
Pyridoxal 5'-phosphate Salvage Pathway	0.317687	0.0156		SGK1
Cell Cycle: G1/S Checkpoint Regulation	0.317687	0.0156		CDKN1A
Eicosanoid Signaling	0.317687	0.0156		PTGS2
IL-15 Signaling	0.31989	0.0152		CXCL8
Mitotic Roles of Polo-Like Kinase	0.31989	0.0152		PLK2
Erythropoietin Signaling	0.31989	0.0149		FOS
Neurotrophin/TRK Signaling	0.31989	0.0149		FOS
GDNF Family Ligand-Receptor Interactions	0.31989	0.0147		FOS
Macropinocytosis Signaling	0.31989	0.0147		CD14
Growth Hormone Signaling	0.31989	0.0145		FOS
Role of MAPK Signaling in the Pathogenesis of Influenza	0.31989	0.0145		PTGS2
IL-3 Signaling	0.31989	0.0141		FOS
T Helper Cell Differentiation	0.31989	0.0141		IL10
Renal Cell Carcinoma Signaling	0.31989	0.0141		FOS
Small Cell Lung Cancer Signaling	0.31989	0.0141		PTGS2
PEDF Signaling	0.31989	0.0141		FAS
Prolactin Signaling	0.321366	0.0137		FOS
Ephrin B Signaling	0.321366	0.0137		CXCR4
STAT3 Pathway	0.321366	0.0137		CDKN1A
VEGF Family Ligand-Receptor Interactions	0.33037	0.0132		FOS
PDGF Signaling	0.331894	0.013		FOS
Role of BRCA1 in DNA Damage Response	0.331894	0.0128		CDKN1A
Cyclins and Cell Cycle Regulation	0.331894	0.0128		CDKN1A
Regulation of IL-2 Expression in Activated and Anergic T Lymphocytes	0.333426	0.0127		FOS
Ceramide Signaling	0.334965	0.0125		FOS
Prostate Cancer Signaling	0.340408	0.0122		CDKN1A
HIPPO signaling	0.350752	0.0116		FRMD6
TGF-β Signaling	0.350752	0.0115		FOS
G Beta Gamma Signaling	0.350752	0.0114		HBEGF
RANK Signaling in Osteoclasts	0.350752	0.0114		FOS
UVA-Induced MAPK Signaling	0.350752	0.0114		FOS
Apoptosis Signaling	0.352371	0.0112		FAS
IL-1 Signaling	0.356451	0.011		FOS
Death Receptor Signaling	0.357273	0.0109		FAS
Chronic Myeloid Leukemia Signaling	0.357273	0.0108		CDKN1A
Salvage Pathways of Pyrimidine Ribonucleotides	0.357273	0.0108		SGK1
Glioma Signaling	0.36141	0.0105		CDKN1A
IGF-1 Signaling	0.365595	0.0103		FOS
Antioxidant Action of Vitamin C	0.366438	0.0102		SLC2A3
Telomerase Signaling	0.368129	0.0101		CDKN1A
Neuropathic Pain Signaling In Dorsal Horn Neurons	0.368978	0.01		FOS
HIF1α Signaling	0.37325	0.0098		SLC2A3
iCOS-iCOSL Signaling in T Helper Cells	0.387258	0.00926		ITK
Renin-Angiotensin Signaling	0.387258	0.00917		FOS
Gαs Signaling	0.387258	0.00917		HCAR3
Type I Diabetes Mellitus Signaling	0.38815	0.00909		FAS
phagosome formation	0.389045	0.00901		TLR4
14-3-3-mediated Signaling	0.401791	0.00855		FOS
PKCθ Signaling in T Lymphocytes	0.401791	0.00847		FOS
PTEN Signaling	0.401791	0.00847		CDKN1A
P2Y Purigenic Receptor Signaling Pathway	0.402717	0.0084		FOS
Gαi Signaling	0.402717	0.00833		CXCR2
Cellular Effects of Sildenafil (Viagra)	0.42462	0.00775		MYH14
Ovarian Cancer Signaling	0.427563	0.00763		PTGS2
Insulin Receptor Signaling	0.432514	0.00746		SGK1
Relaxin Signaling	0.432514	0.00741		FOS
Glioblastoma Multiforme Signaling	0.457088	0.00685		CDKN1A
Gαq Signaling	0.457088	0.0068		RGS16
NF-κB Signaling	0.511682	0.00578		TLR4
Ephrin Receptor Signaling	0.511682	0.00575		CXCR4
B Cell Receptor Signaling	0.512861	0.00568		EGR1
Calcium Signaling	0.514044	0.00562		MYH14
EIF2 Signaling	0.526017	0.00541		PPP1R15A
mTOR Signaling	0.528445	0.00532		DDIT4
Breast Cancer Regulation by Stathmin1	0.532108	0.00524		CDKN1A
Huntington's Disease Signaling	0.597035	0.00435		SGK1
Signaling by Rho Family GTPases	0.601174	0.00427		FOS
Phospholipase C Signaling	0.606736	0.00418		ITK

## Sheet: Table S9
Table S9: Over-represented canonical pathways identified using IPA from DE genes detected between +6 wk post-infection and -1 wk pre-infection (ranked according to adjusted P-value [smallest to largest]). Statistically significant pathways are highlighted (light orange - B-H FDR adjusted P-value ≤ 0.05; dark orange - B-H FDR adjusted P-value ≤ 0.01)
Ingenuity® IPA Canonical Pathways	B-H FDR adjusted P value	Percentage molecules in pathway	Pathway activity z-score	Molecules
Coagulation System	0.00275423	0.229	2.121	PLAU, THBD, PLAUR, F8, F3, F13A1, VWF, SERPINE1
IL-17A Signaling in Fibroblasts	0.00891251	0.2		FOS, JUN, CCL2, CXCL5, NFKBIZ, NFKBIA, NFKBID
Toll-like Receptor Signaling	0.00891251	0.135	1.667	FOS, TLR4, JUN, EIF2AK2, IL1RN, TNFAIP3, CD14, IL1A, NFKBIA, TLR2
Communication between Innate and Adaptive Immune Cells	0.0371535	0.11		TLR4, CD83, IL1RN, CD8B, IL1A, IL10, TLR2, TNFSF13, CD86, CXCL8
Agranulocyte Adhesion and Diapedesis	0.0371535	0.0794		GNAI1, TNFRSF1A, CD99, CXCL2, CXCL8, CXCR4, MYH14, IL1RN, MMP19, CCL2, CXCR2, IL1A, CXCL16, JAM3, CXCL5
NF-κB Signaling	0.0371535	0.0809	1.069	EIF2AK2, TNFRSF1A, LTBR, NFKBIA, PELI1, TBK1, TLR4, CARD11, TGFBR2, IL1RN, TNFAIP3, BCL10, IL1A, TLR2
Cholecystokinin/Gastrin-mediated Signaling	0.0371535	0.099	2.53	FOS, JUN, CREM, IL1RN, ITPR3, RHOB, PTGS2, IL1A, RHOQ, MEF2A
Granulocyte Adhesion and Diapedesis	0.0371535	0.0791		GNAI1, TNFRSF1A, CD99, CXCL2, CXCL8, CXCR4, IL1RN, MMP19, CCL2, CXCR2, IL1A, CXCL16, JAM3, CXCL5
IL-10 Signaling	0.0371535	0.118		FOS, JUN, IL1RN, CCR1, CD14, IL1A, IL10, NFKBIA
HMGB1 Signaling	0.0371535	0.0917	3	FOS, TLR4, JUN, OSM, TNFRSF1A, RHOB, CCL2, IL1A, RHOQ, SERPINE1, CXCL8
MIF Regulation of Innate Immunity	0.0467735	0.146	2.449	FOS, TLR4, JUN, CD14, PTGS2, NFKBIA
TNFR2 Signaling	0.0512861	0.172	1	FOS, JUN, TNFAIP3, NFKBIA, TBK1
Activation of IRF by Cytosolic Pattern Recognition Receptors	0.0891251	0.109	-1.633	JUN, IL10, DDX58, ZBP1, IFIT2, NFKBIA, TBK1
LXR/RXR Activation	0.0977237	0.0826	-2.828	TLR4, LYZ, IL1RN, SCD, TNFRSF1A, CD14, CCL2, PTGS2, IL1A, LPL
Glucocorticoid Receptor Signaling	0.100925	0.0618		JUN, GTF2H3, PLAU, POLR2A, NFKBIA, CXCL8, FOS, TGFBR2, HSPA4, IL1RN, DUSP1, SGK1, CCL2, PTGS2, CDKN1A, IL10, SERPINE1
Atherosclerosis Signaling	0.100925	0.0806		LYZ, CXCR4, IL1RN, CCL2, IL1A, LPL, F3, PLA2G7, ALOX15, CXCL8
Role of Pattern Recognition Receptors in Recognition of Bacteria and Viruses	0.11246	0.0787	-0.447	TLR4, EIF2AK2, OSM, IL1A, OAS2, IL10, DDX58, TLR2, CLEC7A, CXCL8
Role of IL-17A in Arthritis	0.118577	0.111		CCL2, PTGS2, CXCL5, NFKBIA, MAPKAPK2, CXCL8
Hepatic Fibrosis / Hepatic Stellate Cell Activation	0.128825	0.0657		TNFRSF1A, CD14, TNFSF9, TNFSF13, CXCL8, TLR4, MYH14, TGFBR2, CCL2, IL1A, EDN1, IL10, SERPINE1
Glioma Invasiveness Signaling	0.128825	0.105	1.633	HMMR, PLAU, RHOB, PLAUR, RHOQ, CD44
TREM1 Signaling	0.128825	0.0933	2.646	TLR4, CD83, CCL2, IL10, TLR2, CD86, CXCL8
Antiproliferative Role of TOB in T Cell Signaling	0.128825	0.154		TGFBR2, TOB1, CDKN1B, CCNE1
IL-6 Signaling	0.139316	0.0776	2.828	FOS, JUN, IL1RN, TNFRSF1A, CD14, IL1A, NFKBIA, MAPKAPK2, CXCL8
T Cell Receptor Signaling	0.139316	0.0825		FOS, JUN, CARD11, BCL10, CD8B, ITK, RASA1, NFKBIA
VDR/RXR Activation	0.139316	0.0897		LRP5, THBD, CD14, CDKN1B, CDKN1A, HES1, KLF4
Regulation of IL-2 Expression in Activated and Anergic T Lymphocytes	0.140281	0.0886		FOS, JUN, CARD11, TGFBR2, BCL10, TOB1, NFKBIA
Hepatic Cholestasis	0.140281	0.0679		TLR4, JUN, OSM, IL1RN, TNFRSF1A, CD14, PPRC1, IL1A, NFKBIA, CYP27A1, CXCL8
iNOS Signaling	0.140281	0.114	2.236	FOS, TLR4, JUN, CD14, NFKBIA
Role of Hypercytokinemia/hyperchemokinemia in the Pathogenesis of Influenza	0.148594	0.111		IL1RN, CCR1, CCL2, IL1A, CXCL8
Extrinsic Prothrombin Activation Pathway	0.151008	0.188		THBD, F3, F13A1
Chondroitin and Dermatan Biosynthesis	0.162555	0.333		CHSY1, CSGALNACT1
CD40 Signaling	0.162555	0.0923	1	FOS, JUN, TNFAIP3, PTGS2, NFKBIA, MAPKAPK2
ErbB Signaling	0.175792	0.0814		FOS, JUN, HBEGF, AREG, ERBB2, NCK1, EREG
TNFR1 Signaling	0.178238	0.102	2	FOS, JUN, TNFAIP3, TNFRSF1A, NFKBIA
GDNF Family Ligand-Receptor Interactions	0.178238	0.0882	2	FOS, JUN, ITPR3, RASA1, GAB1, NCK1
Altered T Cell and B Cell Signaling in Rheumatoid Arthritis	0.178238	0.0795		TLR4, IL1RN, IL1A, IL10, TLR2, TNFSF13, CD86
MIF-mediated Glucocorticoid Regulation	0.178238	0.121		TLR4, CD14, PTGS2, NFKBIA
Adenine and Adenosine Salvage III	0.179061	0.286		ADAL, PNP
Role of Macrophages, Fibroblasts and Endothelial Cells in Rheumatoid Arthritis	0.179061	0.0537		JUN, LRP5, OSM, TNFRSF1A, LTBR, NFKBIA, MAPKAPK2, CXCL8, TLR4, FOS, IL1RN, CCL2, IL1A, IL10, LRP6, TLR2
NRF2-mediated Oxidative Stress Response	0.193197	0.0611	-2.236	FOS, JUN, SQSTM1, DNAJC9, EPHX1, MAFG, MGST1, DNAJB9, MAFF, HERPUD1, JUNB
Cell Cycle Regulation by BTG Family Proteins	0.193197	0.114		BTG1, BTG2, CCNE1, CCRN4L
IL-17 Signaling	0.193197	0.0833		JUN, CCL2, PTGS2, CXCL5, MAPKAPK2, CXCL8
Purine Nucleotides Degradation II (Aerobic)	0.193197	0.15		ADAL, PNP, GDA
Unfolded protein response	0.193197	0.0926		HSPA4, PPP1R15A, SYVN1, HSPH1, DNAJB9
PPAR Signaling	0.193197	0.0745	-2.646	FOS, JUN, IL1RN, TNFRSF1A, PTGS2, IL1A, NFKBIA
Protein Kinase A Signaling	0.193197	0.0494		GNAI1, PYGM, PHKA2, PTPRO, PDE4B, DUSP2, NFKBIA, TGFBR2, CREM, DUSP5, DUSP1, ITPR3, PTPN12, PTP4A1, GYS1, PTGS2, DUSP6, PTPDC1, H1FX
Purine Ribonucleosides Degradation to Ribose-1-phosphate	0.193197	0.25		ADAL, PNP
Colorectal Cancer Metastasis Signaling	0.207014	0.0551	3	JUN, LRP5, TNFRSF1A, MLH1, RHOQ, TLR4, FOS, TGFBR2, MMP19, RHOB, PTGS2, LRP6, TLR2
CD28 Signaling in T Helper Cells	0.207014	0.0678		FOS, JUN, CARD11, BCL10, ITPR3, ITK, NFKBIA, CD86
April Mediated Signaling	0.211836	0.105	1	FOS, JUN, NFKBIA, TNFSF13
Acute Phase Response Signaling	0.228034	0.0592	3	FOS, JUN, OSM, IL1RN, TNFRSF1A, IL1A, F8, VWF, SERPINE1, NFKBIA
Differential Regulation of Cytokine Production in Intestinal Epithelial Cells by IL-17A and IL-17F	0.228034	0.13		CCL2, IL1A, IL10
Xanthine and Xanthosine Salvage	0.228034	1		PNP
Lanosterol Biosynthesis	0.228034	1		LSS
Estrogen-mediated S-phase Entry	0.250035	0.125		CDKN1B, CCNE1, CDKN1A
Glycogen Degradation II	0.250611	0.2		PYGM, PGM1
Adipogenesis pathway	0.256448	0.063		EZH2, GTF2H3, TNFRSF1A, CTBP2, CCRN4L, LPL, EGR2, KLF5
IL-17A Signaling in Gastric Cells	0.256448	0.12		FOS, JUN, CXCL8
HGF Signaling	0.256448	0.0667	1.342	FOS, JUN, PTGS2, CDKN1A, GAB1, DOCK1, ETS2
CXCR4 Signaling	0.256448	0.0592	2.121	FOS, JUN, GNAI1, CXCR4, ITPR3, RHOB, RHOQ, EGR1, DOCK1
Aldosterone Signaling in Epithelial Cells	0.256448	0.0592		HSPB11, HSPA4, DNAJC9, DUSP1, ITPR3, SGK1, HSPH1, PIP5K1B, DNAJB9
Pancreatic Adenocarcinoma Signaling	0.257632	0.066	1	HBEGF, TGFBR2, CDKN1B, CCNE1, PTGS2, CDKN1A, ERBB2
Dendritic Cell Maturation	0.27227	0.0559		TLR4, CD83, IL1RN, TNFRSF1A, IL1A, LTBR, IL10, NFKBIA, TLR2, CD86
Molecular Mechanisms of Cancer	0.290402	0.0466		GNAI1, CTNNA1, JUN, LRP5, RHOQ, GAB1, NFKBIA, CTNND1, FOS, TGFBR2, CDKN1B, CCNE1, RHOB, CDKN1A, LRP6, RAP2B, RASA1
Chondroitin Sulfate Biosynthesis (Late Stages)	0.290402	0.087		CHSY1, CSGALNACT1, HS3ST1, CHST11
Corticotropin Releasing Hormone Signaling	0.290402	0.0631		FOS, JUN, GNAI1, ITPR3, NR4A1, PTGS2, MEF2A
phagosome formation	0.290402	0.0631		TLR4, MRC1, RHOB, RHOQ, TLR2, MARCKS, CLEC7A
Glycogen Degradation III	0.290402	0.167		PYGM, PGM1
IL-12 Signaling and Production in Macrophages	0.290402	0.0593		FOS, TLR4, JUN, LYZ, IL10, JMJD6, TLR2, ALOX15
ILK Signaling	0.304089	0.0538	2.333	FOS, JUN, SNAI1, VIM, MYH14, TNFRSF1A, RHOB, PTGS2, RHOQ, DOCK1
Intrinsic Prothrombin Activation Pathway	0.309742	0.103		THBD, F8, F13A1
Role of IL-17A in Psoriasis	0.309742	0.154		CXCL5, CXCL8
Bile Acid Biosynthesis, Neutral Pathway	0.309742	0.154		SLC27A5, CYP27A1
Guanosine Nucleotides Degradation III	0.309742	0.154		PNP, GDA
Guanine and Guanosine Salvage I	0.317687	0.5		PNP
Adenine and Adenosine Salvage I	0.317687	0.5		PNP
Chemokine Signaling	0.317687	0.0704	2.236	FOS, JUN, GNAI1, CXCR4, CCL2
p38 MAPK Signaling	0.317687	0.0598	1.89	TGFBR2, IL1RN, DUSP1, TNFRSF1A, IL1A, MEF2A, MAPKAPK2
Tight Junction Signaling	0.323594	0.0539		FOS, JUN, CTNNA1, TGFBR2, MYH14, TNFRSF1A, CPSF3, JAM3, SAFB
LPS/IL-1 Mediated Inhibition of RXR Function	0.32434	0.0502	2	TLR4, JUN, IL1RN, TNFRSF1A, CD14, IL1A, SLC27A5, MGST1, HS3ST1, CHST11, MAOA
4-1BB Signaling in T Lymphocytes	0.32434	0.0968		JUN, TNFSF9, NFKBIA
Hematopoiesis from Pluripotent Stem Cells	0.325087	0.0784		CD8B, IL1A, IL10, CXCL8
LPS-stimulated MAPK Signaling	0.328095	0.0685	2.236	FOS, TLR4, JUN, CD14, NFKBIA
p53 Signaling	0.34914	0.0612	0	JUN, GNL3, CCNK, CDKN1A, THBS1, ADCK3
Chondroitin Sulfate Degradation (Metazoa)	0.34914	0.133		CD44, ARSB
HER-2 Signaling in Breast Cancer	0.362243	0.0658		AREG, CDKN1B, CCNE1, CDKN1A, ERBB2
Chondroitin Sulfate Biosynthesis	0.362243	0.0741		CHSY1, CSGALNACT1, HS3ST1, CHST11
Inhibition of Angiogenesis by TSP1	0.369828	0.0882		JUN, TGFBR2, THBS1
Role of Cytokines in Mediating Communication between Immune Cells	0.369828	0.0714		IL1RN, IL1A, IL10, CXCL8
EGF Signaling	0.369828	0.0714	0	FOS, JUN, ITPR3, RASA1
S-adenosyl-L-methionine Biosynthesis	0.369828	0.333		MAT2A
Fatty Acid β-oxidation III (Unsaturated, Odd Number)	0.369828	0.333		EHHADH
PI3K Signaling in B Lymphocytes	0.369828	0.0547	1.89	FOS, TLR4, JUN, BCL10, ITPR3, NFKBIA, ATF3
D-myo-inositol (1,4,5,6)-Tetrakisphosphate Biosynthesis	0.369828	0.0547		DUSP1, PTPN12, PTPRO, NUDT4, RASA1, FIG4, DUSP2
D-myo-inositol (3,4,5,6)-tetrakisphosphate Biosynthesis	0.369828	0.0547		DUSP1, PTPN12, PTPRO, NUDT4, RASA1, FIG4, DUSP2
Production of Nitric Oxide and Reactive Oxygen Species in Macrophages	0.369828	0.05	3	FOS, TLR4, JUN, LYZ, TNFRSF1A, RHOB, RHOQ, NFKBIA, TLR2
Dermatan Sulfate Biosynthesis	0.369828	0.0702		CHSY1, CSGALNACT1, HS3ST1, CHST11
RAN Signaling	0.369828	0.118		RANGAP1, KPNA2
Adenosine Nucleotides Degradation II	0.369828	0.118		ADAL, PNP
Methionine Degradation I (to Homocysteine)	0.369828	0.118		PRMT5, MAT2A
3-phosphoinositide Biosynthesis	0.384592	0.0513		DUSP1, PTPN12, PTPRO, NUDT4, RASA1, FIG4, DUSP2, PIP5K1B
IL-8 Signaling	0.394457	0.0489	3	FOS, JUN, GNAI1, HBEGF, RHOB, CXCR2, PTGS2, RHOQ, CXCL8
Differential Regulation of Cytokine Production in Macrophages and T Helper Cells by IL-17A and IL-17F	0.394457	0.111		CCL2, IL10
Insulin Receptor Signaling	0.394457	0.0522		GYS1, SGK1, EIF2B1, RHOQ, GAB1, EIF2B5, NCK1
GADD45 Signaling	0.394457	0.105		CCNE1, CDKN1A
DNA damage-induced 14-3-3σ Signaling	0.394457	0.105		CCNE1, RAD1
Cysteine Biosynthesis III (mammalia)	0.394457	0.105		PRMT5, MAT2A
tRNA Charging	0.394457	0.0769		EPRS, LARS, RARS
Androgen Signaling	0.394457	0.0541		JUN, GNAI1, HSPA4, GTF2H3, POLR2A, NCOA4
Arsenate Detoxification I (Glutaredoxin)	0.394457	0.25		PNP
Uracil Degradation II (Reductive)	0.394457	0.25		DPYD
Thymine Degradation	0.394457	0.25		DPYD
Biotin-carboxyl Carrier Protein Assembly	0.394457	0.25		HLCS
Melatonin Degradation II	0.394457	0.25		MAOA
Arginine Degradation I (Arginase Pathway)	0.394457	0.25		OAT
Rapoport-Luebering Glycolytic Shunt	0.394457	0.25		PGAM1
Molybdenum Cofactor Biosynthesis	0.394457	0.25		GPHN
Role of PKR in Interferon Induction and Antiviral Response	0.394457	0.075		EIF2AK2, TNFRSF1A, NFKBIA
B Cell Activating Factor Signaling	0.394457	0.075		FOS, JUN, NFKBIA
α-Adrenergic Signaling	0.394457	0.0575	1	GNAI1, PYGM, PHKA2, ITPR3, GYS1
Bladder Cancer Signaling	0.394457	0.0575		MMP19, CDKN1A, ERBB2, THBS1, CXCL8
TGF-β Signaling	0.394457	0.0575	2	FOS, JUN, TGFBR2, TGIF1, SERPINE1
ERK5 Signaling	0.394457	0.0635	2	FOS, SGK1, GAB1, MEF2A
Role of Osteoblasts, Osteoclasts and Chondrocytes in Rheumatoid Arthritis	0.395367	0.0457		FOS, JUN, LRP5, IL1RN, TNFRSF1A, IL1A, IL10, LRP6, NFKBIA, CSF1R
Systemic Lupus Erythematosus Signaling	0.398107	0.0455		FOS, JUN, CREM, IL1RN, PRPF6, IL1A, IL10, CD22, RNPC3, CD86
Neuregulin Signaling	0.398107	0.0568	0.447	HBEGF, AREG, CDKN1B, ERBB2, EREG
Cell Cycle: G1/S Checkpoint Regulation	0.399025	0.0625	0	GNL3, CDKN1B, CCNE1, CDKN1A
Aryl Hydrocarbon Receptor Signaling	0.400867	0.05	0.816	FOS, JUN, CDKN1B, CCNE1, IL1A, CDKN1A, MGST1
Crosstalk between Dendritic Cells and Natural Killer Cells	0.401791	0.0562		TLR4, CD83, LTBR, CD69, CD86
IL-1 Signaling	0.408319	0.0549	2.236	FOS, JUN, GNAI1, IL1A, NFKBIA
14-3-3-mediated Signaling	0.408319	0.0513		FOS, JUN, VIM, TNFRSF1A, CDKN1B, TUBB1
Leukocyte Extravasation Signaling	0.408319	0.0455	2.449	CTNNA1, GNAI1, CXCR4, MMP19, CD99, ITK, JAM3, CTNND1, CD44
D-myo-inositol-5-phosphate Metabolism	0.408319	0.0486		DUSP1, PTPN12, PTPRO, NUDT4, RASA1, FIG4, DUSP2
Role of NFAT in Regulation of the Immune Response	0.408319	0.0468	2.449	FOS, JUN, GNAI1, ITPR3, ITK, NFKBIA, CD86, MEF2A
Neurotrophin/TRK Signaling	0.408319	0.0597	1	FOS, JUN, GAB1, SPRY1
Pyrimidine Deoxyribonucleotides De Novo Biosynthesis I	0.408319	0.0909		RRM1, CMPK2
PKCθ Signaling in T Lymphocytes	0.408319	0.0508	1.633	FOS, JUN, CARD11, BCL10, NFKBIA, CD86
Pentose Phosphate Pathway (Oxidative Branch)	0.408319	0.2		PGD
Tetrahydrofolate Salvage from 5,10-methenyltetrahydrofolate	0.408319	0.2		MTHFD1
CMP-N-acetylneuraminate Biosynthesis I (Eukaryotes)	0.408319	0.2		CMAS
Folate Polyglutamylation	0.408319	0.2		MTHFD1
Endothelin-1 Signaling	0.408319	0.0465	2.121	FOS, JUN, GNAI1, ITPR3, PTGS2, EDN1, PLA2G7, GAB1
3-phosphoinositide Degradation	0.408319	0.0483		DUSP1, PTPN12, PTPRO, NUDT4, RASA1, FIG4, DUSP2
Role of IL-17F in Allergic Inflammatory Airway Diseases	0.408319	0.0682		CCL2, CXCL5, CXCL8
Glioblastoma Multiforme Signaling	0.413048	0.0479	0	ITPR3, NF2, CDKN1B, CCNE1, RHOB, CDKN1A, RHOQ
phagosome maturation	0.416869	0.05		ATP6V1B2, ATP6V0E2, ATP6V0D1, TUBB1, LAMP2, ATP6AP1
Role of RIG1-like Receptors in Antiviral Innate Immunity	0.416869	0.0667		DDX58, NFKBIA, TBK1
Role of MAPK Signaling in the Pathogenesis of Influenza	0.416869	0.058		RABGEF1, CCL2, PTGS2, PLA2G7
Role of Oct4 in Mammalian Embryonic Stem Cell Pluripotency	0.430527	0.0652		CCNF, MEF2A, ETS2
MSP-RON Signaling Pathway	0.430527	0.0652		TLR4, CCL2, TLR2
Dopamine Degradation	0.430527	0.0833		Sult1a1, MAOA
PI3K/AKT Signaling	0.430527	0.0488	1	GYS1, CDKN1B, PTGS2, CDKN1A, GAB1, NFKBIA
T Helper Cell Differentiation	0.430527	0.0563		TGFBR2, TNFRSF1A, IL10, CD86
Small Cell Lung Cancer Signaling	0.430527	0.0563		CDKN1B, CCNE1, PTGS2, NFKBIA
Arginine Biosynthesis IV	0.43451	0.167		OAT
Proline Biosynthesis II (from Arginine)	0.43451	0.167		OAT
Arginine Degradation VI (Arginase 2 Pathway)	0.43451	0.167		OAT
Glycogen Biosynthesis II (from UDP-D-Glucose)	0.43451	0.167		GYS1
Graft-versus-Host Disease Signaling	0.443609	0.0625		IL1RN, IL1A, CD86
Heparan Sulfate Biosynthesis (Late Stages)	0.479733	0.06		EXT1, HS3ST1, CHST11
Pregnenolone Biosynthesis	0.485289	0.143		MICAL3
GDP-glucose Biosynthesis	0.485289	0.143		PGM1
Cell Cycle Control of Chromosomal Replication	0.485289	0.0741		MCM3, ORC3
PDGF Signaling	0.493174	0.0519	0	FOS, JUN, EIF2AK2, RASA1
Germ Cell-Sertoli Cell Junction Signaling	0.497737	0.0437		CTNNA1, TGFBR2, TNFRSF1A, RHOB, TUBB1, RHOQ, CTNND1
CD27 Signaling in Lymphocytes	0.497737	0.0577		FOS, JUN, NFKBIA
Endometrial Cancer Signaling	0.497737	0.0577		CTNNA1, ERBB2, MLH1
Pyrimidine Ribonucleotides Interconversion	0.515229	0.069		CTPS2, CMPK2
Airway Pathology in Chronic Obstructive Pulmonary Disease	0.515229	0.125		CXCL8
Glucose and Glucose-1-phosphate Degradation	0.515229	0.125		PGM1
Histidine Degradation III	0.515229	0.125		MTHFD1
Citrulline Biosynthesis	0.515229	0.125		OAT
Lymphotoxin β Receptor Signaling	0.515229	0.0556		LTBR, NFKBIA, NFKBID
Superpathway of Inositol Phosphate Compounds	0.515229	0.0415		DUSP1, PTPN12, PTPRO, NUDT4, RASA1, FIG4, DUSP2, PIP5K1B
Cardiac Hypertrophy Signaling	0.519996	0.0404	2.333	JUN, GNAI1, TGFBR2, RHOB, EIF2B1, RHOQ, EIF2B5, MEF2A, MAPKAPK2
Fatty Acid β-oxidation I	0.526017	0.0667		SLC27A5, EHHADH
Prostate Cancer Signaling	0.528445	0.0488		CDKN1B, CCNE1, CDKN1A, NFKBIA
Role of Tissue Factor in Cancer	0.528445	0.0455		HBEGF, PLAUR, F3, EGR1, CXCL8
G-Protein Coupled Receptor Signaling	0.528445	0.0391		GNAI1, ADORA2B, DUSP1, HCAR3, CXCR2, DUSP6, RASA1, PDE4B, NFKBIA, RGS16
Actin Nucleation by ARP-WASP Complex	0.528445	0.0536		RHOB, RHOQ, NCK1
Pyrimidine Ribonucleotides De Novo Biosynthesis	0.528445	0.0645		CTPS2, CMPK2
Pathogenesis of Multiple Sclerosis	0.528445	0.111		CCR1
Assembly of RNA Polymerase I Complex	0.528445	0.111		POLR1A
Prostanoid Biosynthesis	0.528445	0.111		PTGS2
Folate Transformations I	0.528445	0.111		MTHFD1
ErbB2-ErbB3 Signaling	0.528445	0.0526		JUN, CDKN1B, ERBB2
Heparan Sulfate Biosynthesis	0.528445	0.0526		EXT1, HS3ST1, CHST11
Regulation of Cellular Mechanics by Calpain Protease	0.528445	0.0526		CDKN1B, CCNE1, CAPN2
Superpathway of Methionine Degradation	0.53827	0.0625		PRMT5, MAT2A
HIPPO signaling	0.550808	0.0465	0	STK3, NF2, FRMD6, CD44
ATM Signaling	0.554626	0.0508		JUN, CDKN1A, NFKBIA
Histidine Degradation VI	0.562341	0.1		MICAL3
Induction of Apoptosis by HIV1	0.566239	0.05		CXCR4, TNFRSF1A, NFKBIA
Epithelial Adherens Junction Signaling	0.566239	0.0411		SNAI1, CTNNA1, TGFBR2, MYH14, TUBB1, CTNND1
Oncostatin M Signaling	0.566239	0.0588		OSM, PLAU
Interferon Signaling	0.566239	0.0588		IFIT1, MX1
B Cell Receptor Signaling	0.566239	0.0398		JUN, BCL10, RAP2B, EGR1, CD22, GAB1, NFKBIA
Gαq Signaling	0.568853	0.0408	-0.447	ITPR3, GYS1, RHOB, RHOQ, NFKBIA, RGS16
Calcium Signaling	0.574116	0.0393		MYH14, LETM1, ITPR3, TPM4, RAP2B, TRPC6, MEF2A
Thyroid Hormone Metabolism II (via Conjugation and/or Degradation)	0.574116	0.0571		Sult1a1, CSGALNACT1
Nucleotide Excision Repair Pathway	0.574116	0.0571		GTF2H3, POLR2A
Superpathway of Melatonin Degradation	0.574116	0.0484		Sult1a1, CSGALNACT1, MAOA
Glutaryl-CoA Degradation	0.574116	0.0909		EHHADH
Pentose Phosphate Pathway	0.574116	0.0909		PGD
autophagy	0.583445	0.0556		SQSTM1, LAMP2
Factors Promoting Cardiogenesis in Vertebrates	0.583445	0.0435		TGFBR2, LRP5, CCNE1, LRP6
Death Receptor Signaling	0.583445	0.0435	0	TNFRSF1A, PARP8, NFKBIA, TBK1
Calcium-induced T Lymphocyte Apoptosis	0.583445	0.0469		ITPR3, NR4A1, CAPN2
Serotonin Degradation	0.583445	0.0469		Sult1a1, CSGALNACT1, MAOA
Eicosanoid Signaling	0.583445	0.0469		PTGS2, PLA2G7, ALOX15
Chronic Myeloid Leukemia Signaling	0.586138	0.043		TGFBR2, CTBP2, CDKN1B, CDKN1A
Cleavage and Polyadenylation of Pre-mRNA	0.591562	0.0833		CPSF3
Hypoxia Signaling in the Cardiovascular System	0.591562	0.0462		JUN, EDN1, NFKBIA
Angiopoietin Signaling	0.598412	0.0455		RASA1, NFKBIA, NCK1
Role of PI3K/AKT Signaling in the Pathogenesis of Influenza	0.598412	0.0455		GNAI1, MLH1, NFKBIA
Erythropoietin Signaling	0.598412	0.0448		FOS, JUN, NFKBIA
Fatty Acid Activation	0.598412	0.0769		SLC27A5
Ubiquinol-10 Biosynthesis (Eukaryotic)	0.598412	0.0769		MICAL3
Oleate Biosynthesis II (Animals)	0.598412	0.0769		SCD
Cholesterol Biosynthesis I	0.598412	0.0769		LSS
Cholesterol Biosynthesis II (via 24,25-dihydrolanosterol)	0.598412	0.0769		LSS
Histamine Degradation	0.598412	0.0769		HNMT
Cholesterol Biosynthesis III (via Desmosterol)	0.598412	0.0769		LSS
FXR/RXR Activation	0.598412	0.0394		IL1RN, IL1A, LPL, SLC27A5, CYP27A1
cAMP-mediated signaling	0.598412	0.0365	0	GNAI1, ADORA2B, CREM, DUSP1, HCAR3, CXCR2, DUSP6, PDE4B
Remodeling of Epithelial Adherens Junctions	0.598412	0.0441		CTNNA1, TUBB1, CTNND1
Macropinocytosis Signaling	0.598412	0.0441		MRC1, CD14, CSF1R
Tec Kinase Signaling	0.598412	0.038	2.236	FOS, TLR4, GNAI1, RHOB, ITK, RHOQ
CCR5 Signaling in Macrophages	0.603949	0.0435		FOS, JUN, GNAI1
Agrin Interactions at Neuromuscular Junction	0.603949	0.0435		JUN, ERBB2, AGRN
GNRH Signaling	0.603949	0.0388	1.342	FOS, JUN, GNAI1, ITPR3, EGR1
Isoleucine Degradation I	0.603949	0.0714		EHHADH
Superpathway of Citrulline Metabolism	0.603949	0.0714		OAT
Urate Biosynthesis/Inosine 5'-phosphate Degradation	0.603949	0.0714		PNP
Phenylalanine Degradation IV (Mammalian, via Side Chain)	0.603949	0.0714		MAOA
Vitamin-C Transport	0.603949	0.0714		SLC2A3
Mechanisms of Viral Exit from Host Cells	0.603949	0.0488		CHMP4A, LMNB2
Renal Cell Carcinoma Signaling	0.615177	0.0423		FOS, JUN, GAB1
UVC-Induced MAPK Signaling	0.616595	0.0476		FOS, JUN
HIF1α Signaling	0.620869	0.0392		JUN, SLC2A3, MMP19, EDN1
JAK/Stat Signaling	0.620869	0.0417		FOS, JUN, CDKN1A
Telomere Extension by Telomerase	0.623735	0.0667		TERF2
Relaxin Signaling	0.632412	0.037		FOS, JUN, GNAI1, PDE4B, NFKBIA
Huntington's Disease Signaling	0.632412	0.0348		JUN, HSPA4, POLR2A, SGK1, TCERG1, PACSIN1, RASA1, CAPN2
Dermatan Sulfate Biosynthesis (Late Stages)	0.632412	0.0455		HS3ST1, CHST11
Serotonin Receptor Signaling	0.632412	0.0455		SLC6A4, MAOA
Granzyme B Signaling	0.632412	0.0625		LMNB2
Mismatch Repair in Eukaryotes	0.632412	0.0625		MLH1
CDP-diacylglycerol Biosynthesis I	0.632412	0.0625		GPAM
Dermatan Sulfate Degradation (Metazoa)	0.632412	0.0625		CD44
Fatty Acid α-oxidation	0.632412	0.0625		PTGS2
Wnt/β-catenin Signaling	0.636796	0.0355	1.633	JUN, TGFBR2, LRP5, FRAT1, LRP6, CD44
Integrin Signaling	0.636796	0.0348	2.449	RHOB, NEDD9, RAP2B, RHOQ, NCK1, DOCK1, CAPN2
Signaling by Rho Family GTPases	0.64121	0.0342	2.646	FOS, JUN, GNAI1, VIM, CDC42EP4, RHOB, RHOQ, PIP5K1B
γ-linolenate Biosynthesis II (Animals)	0.647143	0.0588		SLC27A5
Mitochondrial L-carnitine Shuttle Pathway	0.647143	0.0588		SLC27A5
Putrescine Degradation III	0.647143	0.0588		MAOA
Renin-Angiotensin Signaling	0.653131	0.0367	1	FOS, JUN, ITPR3, CCL2
Role of BRCA1 in DNA Damage Response	0.653131	0.0385		FAM175A, CDKN1A, MLH1
Cyclins and Cell Cycle Regulation	0.653131	0.0385		CDKN1B, CCNE1, CDKN1A
Tryptophan Degradation X (Mammalian, via Tryptamine)	0.660693	0.0556		MAOA
Phosphatidylglycerol Biosynthesis II (Non-plastidic)	0.660693	0.0556		GPAM
Valine Degradation I	0.660693	0.0556		EHHADH
Ceramide Signaling	0.668344	0.0375		FOS, JUN, TNFRSF1A
Autoimmune Thyroid Disease Signaling	0.671429	0.0408		IL10, CD86
Glutathione Redox Reactions I	0.680769	0.0526		MGST1
Assembly of RNA Polymerase II Complex	0.682339	0.04		GTF2H3, POLR2A
DNA Methylation and Transcriptional Repression Signaling	0.696627	0.05		DNMT3B
Granzyme A Signaling	0.696627	0.05		H1FX
Tryptophan Degradation III (Eukaryotic)	0.696627	0.05		EHHADH
Gα12/13 Signaling	0.703072	0.0342		JUN, RASA1, NFKBIA, MEF2A
TR/RXR Activation	0.707946	0.0353		STRBP, BCL3, NCOA4
Semaphorin Signaling in Neurons	0.707946	0.0377		RHOB, RHOQ
UVB-Induced MAPK Signaling	0.707946	0.0377		FOS, JUN
IL-2 Signaling	0.707946	0.0377		FOS, JUN
FAK Signaling	0.719449	0.0345		HMMR, DOCK1, CAPN2
ERK/MAPK Signaling	0.719449	0.0321	0	FOS, DUSP1, DUSP6, DUSP2, DOCK1, ETS2
Protein Ubiquitination Pathway	0.719449	0.0314		HSPB11, HSPA4, DNAJC9, THOP1, HSPH1, USO1, NEDD4L, DNAJB9
RANK Signaling in Osteoclasts	0.719449	0.0341		FOS, JUN, NFKBIA
UVA-Induced MAPK Signaling	0.719449	0.0341		FOS, JUN, PARP8
Thrombopoietin Signaling	0.719449	0.0364		FOS, JUN
Role of CHK Proteins in Cell Cycle Checkpoint Control	0.719449	0.0364		CDKN1A, RAD1
Apoptosis Signaling	0.724436	0.0337		TNFRSF1A, NFKBIA, CAPN2
RAR Activation	0.726106	0.0316		FOS, JUN, PNRC1, GTF2H3, DUSP1, MAPKAPK2
Breast Cancer Regulation by Stathmin1	0.731139	0.0314		GNAI1, ITPR3, CDKN1B, CCNE1, TUBB1, CDKN1A
Nur77 Signaling in T Lymphocytes	0.734514	0.0351		NR4A1, CD86
Melatonin Degradation I	0.734514	0.0351		Sult1a1, CSGALNACT1
Regulation of Actin-based Motility by Rho	0.734514	0.033		RHOB, RHOQ, PIP5K1B
Tumoricidal Function of Hepatic Natural Killer Cells	0.736207	0.0417		SRGN
Triacylglycerol Degradation	0.736207	0.0417		LPL
VEGF Signaling	0.736207	0.0326		EIF2B1, EIF1, EIF2B5
Fcγ Receptor-mediated Phagocytosis in Macrophages and Monocytes	0.739605	0.0323		RAB11A, NCK1, DOCK1
Salvage Pathways of Pyrimidine Ribonucleotides	0.739605	0.0323		EIF2AK2, SGK1, CMPK2
Role of Lipids/Lipid Rafts in the Pathogenesis of Influenza	0.739605	0.04		RSAD2
Role of JAK family kinases in IL-6-type Cytokine Signaling	0.739605	0.04		OSM
Glycolysis I	0.739605	0.04		PGAM1
Gluconeogenesis I	0.739605	0.04		PGAM1
SAPK/JNK Signaling	0.739605	0.0319		JUN, MAP4K5, GAB1
Cellular Effects of Sildenafil (Viagra)	0.743019	0.031		MYH14, ITPR3, KCNN3, PDE4B
Ovarian Cancer Signaling	0.756833	0.0305		PTGS2, EDN1, MLH1, CD44
IGF-1 Signaling	0.760326	0.0309		FOS, JUN, RASA1
Estrogen-Dependent Breast Cancer Signaling	0.760326	0.0323		FOS, JUN
D-myo-inositol (1,4,5)-Trisphosphate Biosynthesis	0.760326	0.037		PIP5K1B
Antioxidant Action of Vitamin C	0.760326	0.0306		SLC2A3, PLA2G7, NFKBIA
Antiproliferative Role of Somatostatin Receptor 2	0.760326	0.0317		CDKN1B, CDKN1A
PCP pathway	0.760326	0.0317		JUN, JUNB
Telomerase Signaling	0.760326	0.0303		TERF2, CDKN1A, ETS2
Superpathway of Cholesterol Biosynthesis	0.760326	0.0357		LSS
Retinoic acid Mediated Apoptosis Signaling	0.760326	0.0312		PARP8, DAP3
IL-17A Signaling in Airway Cells	0.760326	0.0312		CXCL5, NFKBIA
Pyridoxal 5'-phosphate Salvage Pathway	0.760326	0.0312		EIF2AK2, SGK1
Neuropathic Pain Signaling In Dorsal Horn Neurons	0.762079	0.03		FOS, ITPR3, KCNN3
Non-Small Cell Lung Cancer Signaling	0.767361	0.0308		ITPR3, ERBB2
Paxillin Signaling	0.767361	0.0297		PTPN12, NCK1, DOCK1
Mitotic Roles of Polo-Like Kinase	0.772681	0.0303		PLK3, PLK2
Glutathione-mediated Detoxification	0.776247	0.0333		MGST1
Role of p14/p19ARF in Tumor Suppression	0.776247	0.0333		SENP3
GABA Receptor Signaling	0.776247	0.0299		KCNN3, GPHN
Circadian Rhythm Signaling	0.817335	0.0303		BHLHE40
Retinol Biosynthesis	0.817335	0.0303		LPL

## Sheet: Table S10
Table S10: Over-represented canonical pathways identified using IPA from DE genes detected between +10 wk post-infection and -1 wk pre-infection (ranked according to adjusted P-value [smallest to largest]). Statistically significant pathways are highlighted (light orange - B-H FDR adjusted P-value ≤ 0.05; dark orange - B-H FDR adjusted P-value ≤ 0.01)
Ingenuity® IPA Canonical Pathways	B-H FDR adjusted P value	Percentage molecules in pathway	Pathway activity z-score	Molecules
Protein Ubiquitination Pathway	5.7544e-09	0.251		UBE2J1, DNAJC16, HSPA13, SMURF2, USP1, USP46, FBXW7, PSMA7, DNAJC9, PSMB7, DNAJB14, USP32, USP3, HSP90B1, HSPB8, PSME1, USO1, USP15, PSMD1, DNAJB11, UBE2C, HLA-B, HSPH1, USP38, PSMB10, NEDD4L, DNAJB9, DNAJA1, UBR2, PSMD7, THOP1, HSPD1, PSMA3, DNAJC2, PSME2, HSPA14, HSPE1, DNAJC19, UBE2S, PSMD4, HSPA8, PSMD14, PSMB3, PSMD2, SMURF1, PSMA5, HSPB11, UCHL1, PSMC3, BAG1, CDC20, HSPA4, HSPA9, USP39, NED…
Mitochondrial Dysfunction	5.7544e-09	0.287		COX7B, DHODH, ATP5F1, ATP5O, UQCR10, COX5A, NDUFB7, NDUFA5, NDUFAF2, NDUFA8, COX17, TXN2, SDHD, ATP5A1, ATP5B, UQCRC1, NDUFB3, PARK7, NDUFS7, ACO2, APP, CYCS, UQCR11, NDUFS4, SOD2, NDUFA4, COX7A2L, NDUFS6, AIFM1, UQCRB, VDAC1, NDUFA12, ATP5J, NDUFA13, COX7A2, MAPK8, MAOA, SDHA, NDUFV1, COX5B, NCSTN, NDUFB6, UQCRQ, MAP2K4, ATP5H, ATP5J2, NDUFB1, NDUFB5, GPD2
Oxidative Phosphorylation	9.33254e-08	0.321		COX7B, ATP5F1, ATP5O, UQCR10, COX5A, NDUFA12, NDUFB7, ATP5J, NDUFA5, NDUFA13, COX7A2, NDUFA8, COX17, SDHD, ATP5A1, ATP5B, UQCRC1, NDUFB3, NDUFS7, SDHA, NDUFV1, COX5B, CYCS, UQCR11, NDUFS4, NDUFA4, NDUFB6, UQCRQ, COX7A2L, ATP5H, NDUFS6, ATP5J2, NDUFB1, NDUFB5, UQCRB
Aldosterone Signaling in Epithelial Cells	2.69153e-05	0.25		DNAJA1, PLCB2, DNAJC16, HSPA13, HSPD1, PIK3R5, DNAJC2, PIK3CB, HSPA14, HSPE1, SLC12A2, DNAJC19, PIK3CD, PIK3CA, DNAJC9, DUSP1, HSPA8, PIP5K1A, PLCB3, PLCL1, DNAJB14, PRKCE, HSPB11, HSP90B1, HSPB8, PI4KA, HSPA4, NEDD4, HSPA9, SGK1, DNAJB11, PLCG1, HSPH1, HSP90AB1, PIP5K1B, DNAJB9, DNAJC7, PRKCG
Glucocorticoid Receptor Signaling	6.45654e-05	0.204		PLAU, PRKAA1, PIK3R5, SMARCA4, NFKBIE, NFKBIA, PIK3CB, SMARCB1, FOS, STAT3, IL1RN, PIK3CD, HMGB1, MED14, POLR2J, GTF2E2, ERCC2, TAF9, IL1B, POLR2E, HSP90B1, GTF2A1, CXCL8, CREBZF, TGFBR2, SGK1, NR3C1, PTGES3, IL10, SERPINE1, GTF2H3, TAF12, HSPA14, YWHAH, FKBP4, GTF2H2, TSC22D3, GTF2F1, DUSP1, PIK3CA, HSPA8, TNF, CDKN1A, MAPK8, BAG1, TAF13, HSPA4, HSPA9, MAP2K4, ARID2, CCL2, PTGS2, HSP90AB1, HRAS,…
EIF2 Signaling	7.07946e-05	0.227	-2.711	EIF2AK2, EIF3G, RPL32, PIK3R5, RPL28, EIF3B, PIK3CB, RPL27, RPS20, RPL8, RPL5, PIK3CD, PIK3CA, RPL38, EIF2S2, RPS11, EIF2B1, RPL3, RPL18A, RPLP0, EIF4G1, RPL17, RPL6, RPL22, RPS2, RPL7L1, EIF3L, EIF1, EIF5, RPS3, RPS19, RPSA, RPS16, RPS17, PPP1R15A, RPS4X, EIF3C, HRAS, RPL7A, RPL10, RPL10A, RPS4Y2
Molecular Mechanisms of Cancer	0.00245471	0.173		LRP5, PLCB2, PRKAR2B, PIK3R5, NFKBIE, NFKBIA, PIK3CB, GNAL, GNAI3, FOS, CFLAR, GNAQ, PIK3CD, LRP6, PA2G4, PRKCE, E2F5, AURKA, CYCS, NFKB2, BMPR2, TGFBR2, BRAF, FANCD2, HAT1, SMAD5, CDKN1B, CAMK2G, ARHGEF2, BAX, FAS, ITGA5, PTCH1, GNA12, RHOQ, CTNND1, APC, CDC25C, E2F4, SMAD7, PIK3CA, CCNE1, CDKN1A, PLCB3, RAP2B, MAPK8, CTNNA1, NOTCH1, RBPJ, RALGDS, NCSTN, NAIP, DAXX, GAB2, MAP2K4, RALA, RASA1, MD…
NRF2-mediated Oxidative Stress Response	0.00245471	0.206	-0.229	SQSTM1, MAP2K5, DNAJA1, DNAJC16, MAFK, PIK3R5, PRDX1, PIK3CB, STIP1, DNAJC19, FOS, PIK3CD, PIK3CA, DNAJC9, CCT7, MAFG, MAPK8, DNAJB14, DNAJA4, PRKCE, GCLC, TXN, HSPB8, ERP29, MAFF, SOD2, DNAJA3, MAP2K4, DNAJB11, AKR1A1, VCP, HRAS, DNAJB9, DNAJC7, NFE2L2, JUNB, PRKCG
Superpathway of Cholesterol Biosynthesis	0.00301995	0.393		HMGCS1, NSDHL, SQLE, DHCR24, ACAT2, HMGCR, CYP51A1, HADHA, FDFT1, MSMO1, MVD
Pancreatic Adenocarcinoma Signaling	0.00301995	0.236	2.357	PIK3R5, PIK3CB, E2F4, STAT3, PIK3CD, PIK3CA, CCNE1, ERBB2, CDKN1A, PA2G4, MAPK8, E2F5, HBEGF, NOTCH1, BIRC5, RALGDS, NFKB2, TGFBR2, MAP2K4, CDKN1B, PTGS2, RALA, MDM2, RAD51, RB1
ATM Signaling	0.00301995	0.288	-0.535	TLK2, RAD50, GADD45B, CCNB2, NFKBIA, SMC2, H2AFX, CDC25C, FANCD2, MAP2K4, CDKN1A, MAPK8, MDM2, RAD51, GADD45G, CCNB1, CHEK1
CD40 Signaling	0.00301995	0.277	1.500	MAP2K5, TANK, ATF1, PIK3R5, NFKBIE, NFKBIA, PIK3CB, NFKB2, FOS, STAT3, PIK3CD, PIK3CA, TNFAIP3, MAP2K4, PTGS2, MAPK8, TRAF1, ICAM1
Unfolded protein response	0.00301995	0.296		INSIG1, HSP90B1, HSPA14, CALR, HSPA9, HSPA4, HSPA8, PPP1R15A, HSPH1, MAPK8, SYVN1, VCP, ERN1, DNAJB9, P4HB, NFE2L2
Apoptosis Signaling	0.00301995	0.247	0.426	PRKCE, MCL1, TNFRSF1A, NFKBIE, CYCS, NFKBIA, LMNA, NFKB2, NAIP, PARP1, MAP2K4, BCL2A1, TNF, RPS6KA1, PLCG1, MAPK8, BAX, AIFM1, GAS2, FAS, HRAS, DIABLO
TNFR2 Signaling	0.00301995	0.379	2.121	FOS, NFKB2, TANK, NAIP, TNFAIP3, MAP2K4, TNF, MAPK8, TRAF1, NFKBIE, NFKBIA
HMGB1 Signaling	0.00691831	0.217	2.858	MAP2K5, OSM, TNFRSF1A, PIK3R5, RHOQ, PIK3CB, TLR4, FOS, PIK3CD, PIK3CA, HMGB1, TNF, KAT7, MAPK8, IL1B, CXCL8, NFKB2, HAT1, MAP2K4, CCL2, IL1A, SERPINE1, KAT2A, ICAM1, HRAS, KAT6B
Hereditary Breast Cancer Signaling	0.00870964	0.209		HDAC8, TUBG1, PIK3R5, GADD45B, SMARCA4, PIK3CB, H2AFX, CDC25C, SMARCB1, PIK3CD, PIK3CA, POLR2J, RFC2, CDKN1A, HDAC4, RFC4, GADD45G, SLC19A1, RAD50, POLR2E, FANCD2, ARID2, RAD51, RB1, HRAS, CCNB1, CHEK1
Induction of Apoptosis by HIV1	0.00870964	0.267	0.000	TNFRSF1A, NFKBIE, CYCS, NFKBIA, NFKB2, NAIP, CXCR4, DAXX, MAP2K4, TNF, MAPK8, BAX, TRAF1, FAS, RIPK1, DIABLO
14-3-3-mediated Signaling	0.00954993	0.214		PLCB2, TNFRSF1A, TUBG1, PIK3R5, YWHAE, PIK3CB, YWHAH, FOS, PIK3CD, PIK3CA, TNF, PLCB3, MAPK8, PLCL1, PRKCE, TUBB, TUBB4B, MAP2K4, CDKN1B, TUBA1B, RPS6KA1, PLCG1, BAX, HRAS, PRKCG
Death Receptor Signaling	0.0102329	0.228	0.218	TANK, TNFRSF1A, NFKBIE, PARP8, CYCS, NFKBIA, TNKS, LMNA, PARP10, NFKB2, NAIP, PARP1, DAXX, CFLAR, MAP2K4, TNF, MAPK8, GAS2, FAS, RIPK1, DIABLO
tRNA Charging	0.0102329	0.308		WARS2, RARS2, GARS, EPRS, YARS, AARS, MARS, LARS, RARS, KARS, VARS, FARSA
Toll-like Receptor Signaling	0.0102329	0.243	2.496	EIF2AK2, IL1B, CD14, TIRAP, NFKBIA, NFKB2, FOS, TLR4, IL1RN, TNFAIP3, MAP2K4, TNF, IL1A, MAPK8, TRAF1, TLR10, IRAK2, TLR2
IL-10 Signaling	0.0102329	0.25		IL1B, CCR1, CD14, NFKBIE, NFKBIA, IL10RA, NFKB2, FOS, STAT3, IL1RN, MAP2K4, TNF, IL18RAP, IL1A, ARG2, IL10, MAPK8
ERK5 Signaling	0.0120226	0.254	2.138	MAP2K5, GNA12, YWHAE, ELK4, YWHAH, IL6ST, FOS, GNAQ, SGK1, MAP3K2, MAP3K8, RPS6KA1, MEF2D, HRAS, MAP3K3, MEF2A
Antiproliferative Role of TOB in T Cell Signaling	0.0165959	0.346		TGFBR2, TOB1, CDKN1B, CCNE1, RPS6KA1, CCNA2, RB1, PABPC4, TWSG1
NF-κB Signaling	0.0165959	0.185	3.053	EIF2AK2, TNFRSF1A, TIRAP, PIK3R5, NFKBIE, NFKBIA, PELI1, PIK3CB, TLR4, IL1RN, PIK3CD, PIK3CA, BCL10, TNF, MAP3K8, MAPK8, TLR2, RIPK1, MAP3K3, ZAP70, TANK, IL1B, LTBR, IGF2R, NFKB2, BMPR2, TGFBR2, BRAF, TNFAIP3, IL1A, TLR10, HRAS
Role of BRCA1 in DNA Damage Response	0.0165959	0.231	-1.265	SLC19A1, E2F5, RAD50, ATF1, ATRIP, BABAM1, SMARCA4, SMARCB1, E2F4, FANCD2, FAM175A, ARID2, CDKN1A, RFC2, RAD51, RB1, RFC4, CHEK1
Mitotic Roles of Polo-Like Kinase	0.0165959	0.242		CDC26, ESPL1, HSP90B1, PRC1, CDC20, CCNB2, KIF11, CDC25C, PLK3, PPP2R5D, PLK4, PLK2, HSP90AB1, PTTG1, CCNB1, CDC27
Role of IL-17A in Arthritis	0.0165959	0.259		PIK3R5, NFKBIE, NFKBIA, PIK3CB, CXCL8, NFKB2, PIK3CD, PIK3CA, MAP2K4, CCL2, PTGS2, RPS6KA1, MAPK8, CXCL5
HGF Signaling	0.0165959	0.21	2.982	PRKCE, MAP3K11, PIK3R5, ELF2, PIK3CB, MAP3K13, ETS2, FOS, STAT3, PIK3CD, PIK3CA, MAP2K4, MAP3K2, MAP3K8, PTGS2, CDKN1A, PLCG1, MAPK8, HRAS, ITGA5, MAP3K3, PRKCG
Cholesterol Biosynthesis I	0.0165959	0.462		NSDHL, SQLE, DHCR24, CYP51A1, FDFT1, MSMO1
Cholesterol Biosynthesis II (via 24,25-dihydrolanosterol)	0.0165959	0.462		NSDHL, SQLE, DHCR24, CYP51A1, FDFT1, MSMO1
Cholesterol Biosynthesis III (via Desmosterol)	0.0165959	0.462		NSDHL, SQLE, DHCR24, CYP51A1, FDFT1, MSMO1
Cell Cycle Control of Chromosomal Replication	0.0165959	0.333		ORC1, RPA2, MCM2, RPA3, MCM3, MCM6, CDT1, DBF4, MCM5
TNFR1 Signaling	0.0165959	0.265	1.155	TANK, TNFRSF1A, NFKBIE, CYCS, NFKBIA, NFKB2, FOS, NAIP, TNFAIP3, MAP2K4, TNF, MAPK8, RIPK1
Cell Cycle: G2/M DNA Damage Checkpoint Regulation	0.0165959	0.265	0.905	TOP2A, PPM1D, AURKA, CKS2, YWHAE, CCNB2, YWHAH, CDC25C, CDKN1A, RPS6KA1, MDM2, CCNB1, CHEK1
Role of Pattern Recognition Receptors in Recognition of Bacteria and Viruses	0.0169824	0.197	2.982	EIF2AK2, OSM, PIK3R5, PIK3CB, TLR4, PIK3CD, PIK3CA, C5AR1, TNF, RIPK2, MAPK8, TLR2, PTX3, PRKCE, OAS1, IL1B, DDX58, CXCL8, NFKB2, MAP2K4, NLRP3, IL1A, IL10, CLEC7A, PRKCG
Adipogenesis pathway	0.0169824	0.197		GTF2H3, HDAC8, TNFRSF1A, CCRN4L, DGKD, SIN3B, FBXW7, GTF2H2, ARNTL, TNF, SAP30L, HDAC4, SIRT1, ERCC2, CLOCK, TBL1XR1, BMPR2, EZH2, KDM1A, SMAD5, NR1D2, LPL, RPS6KA1, EGR2, KLF5
Chondroitin and Dermatan Biosynthesis	0.0194984	0.667		CSGALNACT2, CHSY1, CSGALNACT1, CHPF
UVA-Induced MAPK Signaling	0.0194984	0.216	2.065	PLCB2, SMPD3, PIK3R5, PARP8, CYCS, PIK3CB, TNKS, PARP10, FOS, PARP1, PIK3CD, PIK3CA, MAP2K4, PLCB3, RPS6KA1, PLCG1, MAPK8, HRAS, PLCL1
TCA Cycle II (Eukaryotic)	0.0199526	0.348		FH, IDH3B, SDHA, SDHD, ACO2, SUCLA2, SUCLG1, MDH1
IL-6 Signaling	0.0213796	0.198	4.264	IL1B, MCL1, TNFRSF1A, CD14, PIK3R5, NFKBIE, NFKBIA, PIK3CB, IL6ST, CXCL8, NFKB2, FOS, STAT3, IL1RN, PIK3CD, PIK3CA, MAP2K4, TNFAIP6, TNF, IL18RAP, IL1A, MAPK8, HRAS
IL-9 Signaling	0.0218776	0.294	2.333	NFKB2, STAT3, PIK3CD, IRS2, PIK3CA, TNF, PIK3R5, BCL3, CISH, PIK3CB
CD27 Signaling in Lymphocytes	0.0245471	0.25		MAP2K5, MAP3K11, NFKBIE, CYCS, NFKBIA, MAP3K13, NFKB2, FOS, MAP2K4, MAP3K2, MAP3K8, MAPK8, MAP3K3
Role of p14/p19ARF in Tumor Suppression	0.0301995	0.3	-1.414	SENP3, PIK3CD, PIK3CA, NPM3, PIK3R5, MDM2, RB1, SF3A1, PIK3CB
Huntington's Disease Signaling	0.0301995	0.165		PLCB2, HDAC8, PIK3R5, GOSR1, YKT6, ATP5J, PSME2, PIK3CB, HSPA14, PSME3, PSME4, UBE2S, GNAQ, PIK3CD, PIK3CA, HSPA8, POLR2J, PLCB3, MAPK8, HDAC4, ATP5B, PRKCE, POLR2E, PACSIN1, SDHA, PSME1, CYCS, HSPA4, HSPA9, MAP2K4, SGK1, NAPB, VTI1B, RASA1, BAX, HRAS, STX1A, PRKCG
LPS-stimulated MAPK Signaling	0.0323594	0.219	3.000	PRKCE, CD14, ATF1, PIK3R5, NFKBIE, NFKBIA, PIK3CB, NFKB2, TLR4, FOS, PIK3CD, PIK3CA, MAP2K4, MAPK8, HRAS, PRKCG
PI3K Signaling in B Lymphocytes	0.0331131	0.188	2.837	IRS2, PLCB2, ATF1, CD79B, NFKBIE, NFKBIA, PIK3CB, ATF3, NFKB2, BLK, FOS, TLR4, PIK3CD, PIK3CA, PLEKHA3, BCL10, CAMK2G, ATF7, PLCB3, PLCG1, BLNK, HRAS, CD79A, PLCL1
SAPK/JNK Signaling	0.0354813	0.202	0.943	DUSP10, MAP3K11, MAP4K5, GNA12, PIK3R5, MAPK8IP3, PIK3CB, MAP3K13, MAP4K3, DAXX, PIK3CD, PIK3CA, MAP2K4, MAP3K2, MAPK8, HRAS, RIPK1, MAP3K3, DUSP4
Cholecystokinin/Gastrin-mediated Signaling	0.0354813	0.198	3.578	PRKCE, MAP2K5, IL1B, PLCB2, GNA12, RHOQ, FOS, GNAQ, CREM, IL1RN, MAP2K4, TNF, PTGS2, IL1A, PLCB3, MAPK8, MEF2D, HRAS, MEF2A, PRKCG
TREM1 Signaling	0.0398107	0.213	3.500	IL1B, CXCL8, NFKB2, TLR4, CD83, STAT3, NLRP3, TNF, CCL2, IL10, PLCG1, TLR10, ICAM1, ITGA5, TLR2, CD86
Mismatch Repair in Eukaryotes	0.0398107	0.375		SLC19A1, FEN1, EXO1, RFC2, RFC4, MSH3
PKCθ Signaling in T Lymphocytes	0.0457088	0.186	3.838	MAP3K11, PIK3R5, NFKBIE, NFKBIA, PIK3CB, MAP3K13, NFKB2, FOS, LCP2, PIK3CD, PIK3CA, BCL10, MAP2K4, MAP3K2, MAP3K8, CAMK2G, PLCG1, MAPK8, HRAS, CD86, MAP3K3, ZAP70
Androgen Signaling	0.0457088	0.189	1.414	PRKCE, ERCC2, GTF2H3, PRKAR2B, POLR2E, GNA12, NCOA4, GNAL, GTF2A1, GNAI3, CALR, NFKB2, GNAQ, GTF2H2, HSPA4, GTF2F1, POLR2J, KAT7, GTF2E2, NCOA2, PRKCG
T Cell Receptor Signaling	0.0457088	0.196		PIK3R5, NFKBIA, PIK3CB, CTLA4, TXK, NFKB2, FOS, PTPRH, LCP2, PIK3CD, PIK3CA, BCL10, MAP2K4, ITK, PLCG1, MAPK8, RASA1, HRAS, ZAP70
Aryl Hydrocarbon Receptor Signaling	0.0457088	0.179	1.877	SMARCA4, FOS, DHFR, ALDH1A1, TNF, CCNE1, CDKN1A, MAPK8, IL1B, HSP90B1, ALDH18A1, NFKB2, AHR, CDKN1B, PTGES3, IL1A, CCNA2, MDM2, BAX, FAS, RB1, HSP90AB1, NCOA2, CHEK1, NFE2L2
Pyridoxal 5'-phosphate Salvage Pathway	0.0467735	0.219		PRKCE, EIF2AK2, NEK2, LIMK2, TTK, PRKAA1, HIPK1, BRAF, MAP2K4, SGK1, PIM1, MAP3K8, MAPK8, PDXK
p53 Signaling	0.0467735	0.194	-0.258	BIRC5, PIK3R5, GADD45B, PIAS1, THBS1, PIK3CB, GNL3, PIK3CD, PIK3CA, CDKN1A, MAPK8, MDM2, BAX, SCO2, FAS, RB1, GADD45G, SIRT1, CHEK1
Polyamine Regulation in Colon Cancer	0.0467735	0.318		MXD1, SAT1, PSME1, PSME2, PSME3, APC, PSME4
Docosahexaenoic Acid (DHA) Signaling	0.0467735	0.256		PIK3CD, PIK3CA, IL1B, BCL2A1, PIK3R5, APP, BAX, CYCS, PIK3CB, ALOX15
Chemokine Signaling	0.047863	0.211	2.840	LIMK2, PLCB2, GNAI3, FOS, CXCR4, GNAQ, CAMK1, CCL2, CAMK2G, PLCB3, PLCG1, MAPK8, CCL4, CCR3, HRAS
Production of Nitric Oxide and Reactive Oxygen Species in Macrophages	0.0524807	0.167	4.382	IRF1, TNFRSF1A, PPP1R7, PIK3R5, RHOQ, NFKBIE, NFKBIA, PIK3CB, MAP3K13, FOS, TLR4, PPP1R10, PIK3CD, PIK3CA, TNF, MAP3K8, PTPN6, MAPK8, TLR2, MAP3K3, PPP1R11, PRKCE, MAP3K11, NFKB2, MAP2K4, MAP3K2, ARG2, PPP2R5D, PLCG1, PRKCG
Salvage Pathways of Pyrimidine Ribonucleotides	0.0562341	0.194		PRKCE, EIF2AK2, NEK2, LIMK2, NME3, TTK, PRKAA1, HIPK1, CDA, BRAF, MAP2K4, SGK1, PIM1, MAP3K8, UCKL1, MAPK8, CMPK2, NME2
Differential Regulation of Cytokine Production in Intestinal Epithelial Cells by IL-17A and IL-17F	0.057544	0.304		IL1B, TNF, CCL2, IL1A, IL10, CCL4, LCN2
Ceramide Signaling	0.0588844	0.2	-0.500	TNFRSF1A, SMPD3, PIK3R5, CYCS, PIK3CB, S1PR5, NFKB2, FOS, PIK3CD, PIK3CA, MAP2K4, TNF, PPP2R5D, MAPK8, HRAS, DIABLO
Mevalonate Pathway I	0.0588844	0.385		HMGCS1, ACAT2, HMGCR, HADHA, MVD
PI3K/AKT Signaling	0.0588844	0.179	0.688	INPP5F, MCL1, HSP90B1, CDC37, NFKBIE, YWHAE, NFKBIA, PIK3CB, YWHAH, NFKB2, PIK3CD, GAB2, PIK3CA, CDKN1B, MAP3K8, PTGS2, CDKN1A, PPP2R5D, MDM2, HSP90AB1, HRAS, ITGA5
MIF Regulation of Innate Immunity	0.0588844	0.244	3.162	FOS, TLR4, NFKB2, MAP2K4, CD14, PTGS2, MAPK8, NFKBIE, NFKBIA, PLA2G4A
FcγRIIB Signaling in B Lymphocytes	0.0588844	0.244	0.632	PIK3CD, PIK3CA, MAP2K4, CD79B, PIK3R5, MAPK8, BLNK, HRAS, CD79A, PIK3CB
IL-17A Signaling in Fibroblasts	0.0588844	0.257		FOS, NFKB2, CCL2, NFKBIE, CXCL5, NFKBIZ, NFKBIA, LCN2, NFKBID
Nucleotide Excision Repair Pathway	0.0588844	0.257		GTF2H2, ERCC2, RPA2, GTF2H3, XPA, POLR2E, POLR2J, RPA3, ERCC6
Neurotrophin/TRK Signaling	0.0588844	0.209	0.832	MAP2K5, PIK3R5, SPRY2, PIK3CB, SPRY1, FOS, PIK3CD, PIK3CA, MAP2K4, FRS2, RPS6KA1, PLCG1, MAPK8, HRAS
Regulation of eIF4 and p70S6K Signaling	0.060256	0.171	1.890	EIF3G, PIK3R5, EIF3B, PIK3CB, RPS20, PIK3CD, PIK3CA, EIF2S2, RPS11, EIF2B1, EIF4G1, RPS2, EIF3L, EIF1, RPS3, RPS19, RPSA, RPS16, RPS17, PPP2R5D, RPS4X, EIF3C, HRAS, ITGA5, RPS4Y2
Role of Tissue Factor in Cancer	0.0616595	0.182		HBEGF, LIMK2, IL1B, GNA12, PLAUR, PIK3R5, EGR1, PIK3CB, CXCL8, BLK, GNAQ, PDXP, PIK3CD, PIK3CA, CSF1, RPS6KA1, F3, HRAS, YES1, P4HB
Tumoricidal Function of Hepatic Natural Killer Cells	0.0616595	0.292	-0.447	SRGN, BAX, AIFM1, FAS, ICAM1, CYCS, GZMB
Estrogen-mediated S-phase Entry	0.0616595	0.292	-1.134	E2F4, E2F5, CDKN1B, CCNE1, CDKN1A, CCNA2, RB1
Prostate Cancer Signaling	0.0616595	0.195		HSP90B1, PIK3R5, NFKBIE, NFKBIA, PIK3CB, NFKB2, PIK3CD, PIK3CA, CDKN1B, CCNE1, CDKN1A, PA2G4, MDM2, RB1, HSP90AB1, HRAS
Tetrahydrofolate Salvage from 5,10-methenyltetrahydrofolate	0.0616595	0.6		GART, MTHFD1L, MTHFD1
Folate Polyglutamylation	0.0616595	0.6		MTHFD1L, MTHFD1, SHMT2
G-Protein Coupled Receptor Signaling	0.0616595	0.152		PLCB2, PRKAR2B, GABBR1, PIK3R5, NFKBIE, PDE4B, NFKBIA, PIK3CB, RGS16, GNAL, GNAI3, GNAQ, STAT3, PIK3CD, PIK3CA, PDE7A, DUSP1, MAP3K8, PDE7B, PDE4D, P2RY13, PLCB3, DUSP4, PRKCE, HCAR3, RAP1GAP, PTGER4, PDE2A, NFKB2, BRAF, CXCR2, CAMK2G, RPS6KA1, DUSP6, RASA1, HRAS, APEX1, HRH2, PRKCG
Thrombopoietin Signaling	0.0616595	0.218	2.887	FOS, PRKCE, STAT3, PIK3CD, IRS2, GAB2, PIK3CA, PIK3R5, PLCG1, HRAS, PIK3CB, PRKCG
Rac Signaling	0.0645654	0.183	2.828	LIMK2, MAP3K11, ANK1, PIK3R5, PIK3CB, ELK4, CD44, BRK1, PI4KA, NFKB2, PIK3CD, PIK3CA, MAP2K4, PIP5K1A, MAPK8, HRAS, ITGA5, PIP5K1B, NCKAP1
Epoxysqualene Biosynthesis	0.0660693	1		SQLE, FDFT1
Uridine-5'-phosphate Biosynthesis	0.0660693	1		UMPS, CAD
mTOR Signaling	0.0691831	0.16	1.604	EIF3G, PRKAA1, FKBP1A, RICTOR, PIK3R5, RHOQ, EIF3B, PIK3CB, RPS20, PIK3CD, PIK3CA, RPS11, EIF4G1, PRKCE, PRR5L, DDIT4, RPS2, EIF3L, RPS3, RPS19, RPSA, RPS16, RPS17, PPP2R5D, RPS6KA1, RPS4X, EIF3C, HRAS, PRKCG, RPS4Y2
Melatonin Signaling	0.0724436	0.2	2.111	PRKCE, MAP2K5, PLCB2, PRKAR2B, RORA, GNAI3, GNAQ, BRAF, MAP2K4, CAMK2G, PLCB3, PLCG1, PLCL1, PRKCG
Systemic Lupus Erythematosus Signaling	0.0724436	0.155		LSM6, SNRNP40, PIK3R5, SNRPD1, HNRNPC, LSM12, PIK3CB, PRPF19, FOS, SNRNP25, CREM, IL1RN, PIK3CD, PIK3CA, TNF, PTPN6, CD79A, CD86, IL1B, PRPF6, CD79B, LSM8, SNRPD2, SNRPF, IL1A, TXNL4A, EFTUD2, SNRPD3, IL10, PLCG1, HLA-B, HRAS, PPIH, PRPF31
Assembly of RNA Polymerase II Complex	0.0724436	0.22		TAF13, GTF2H2, ERCC2, GTF2H3, TAF9, GTF2F1, POLR2E, POLR2J, TAF12, GTF2E2, GTF2A1
Activation of IRF by Cytosolic Pattern Recognition Receptors	0.0758578	0.203	0.000	TANK, DHX58, DDX58, NFKBIE, NFKBIA, NFKB2, MAP2K4, TNF, IL10, ZBP1, MAPK8, PIN1, RIPK1
Small Cell Lung Cancer Signaling	0.0758578	0.197		PIK3R5, NFKBIE, CYCS, NFKBIA, PIK3CB, NFKB2, PIK3CD, PIK3CA, CDKN1B, CCNE1, PTGS2, PA2G4, TRAF1, RB1
PEDF Signaling	0.0758578	0.197	1.732	TCF12, PIK3R5, ZEB1, NFKBIE, DOCK3, NFKBIA, PIK3CB, NFKB2, SOD2, CFLAR, PIK3CD, PIK3CA, FAS, HRAS
Chronic Myeloid Leukemia Signaling	0.0812831	0.183		E2F5, HDAC8, PIK3R5, PIK3CB, NFKB2, E2F4, TGFBR2, PIK3CD, GAB2, PIK3CA, CDKN1B, CDKN1A, PA2G4, MDM2, HDAC4, RB1, HRAS
Myc Mediated Apoptosis Signaling	0.0812831	0.207		PIK3CD, PIK3CA, MAP2K4, PIK3R5, MAPK8, BAX, FAS, YWHAE, CYCS, HRAS, PIK3CB, YWHAH
Telomere Extension by Telomerase	0.0812831	0.333		PINX1, TERF2, RAD50, XRCC5, TNKS
ErbB Signaling	0.0812831	0.186		PRKCE, HBEGF, PIK3R5, PIK3CB, EREG, FOS, AREG, PIK3CD, PIK3CA, MAP2K4, ERBB2, PLCG1, MAPK8, HRAS, NCK1, PRKCG
JAK/Stat Signaling	0.0812831	0.194	2.138	PIK3R5, CISH, PIAS1, PIK3CB, NFKB2, FOS, GNAQ, STAT3, PIAS4, PIK3CD, PIK3CA, CDKN1A, PTPN6, HRAS
Role of Macrophages, Fibroblasts and Endothelial Cells in Rheumatoid Arthritis	0.0891251	0.144		OSM, LRP5, PLCB2, TNFRSF1A, PIK3R5, NFKBIE, NFKBIA, PIK3CB, APC, FOS, TLR4, GNAQ, STAT3, IL1RN, PIK3CD, PIK3CA, C5AR1, TNF, PLCB3, LRP6, TRAF1, IRAK2, PLCL1, TLR2, RIPK1, IL18R1, PRKCE, IL1B, LTBR, IL6ST, CXCL8, MAP2K4, CCL2, IL18RAP, CAMK2G, IL1A, CSF1, IL10, PLCG1, TLR10, ICAM1, HRAS, PRKCG
MIF-mediated Glucocorticoid Regulation	0.0912011	0.242	1.890	TLR4, NFKB2, CD14, NR3C1, PTGS2, NFKBIE, NFKBIA, PLA2G4A
Selenocysteine Biosynthesis II (Archaea and Eukaryotes)	0.0912011	0.5		SEPHS1, SEPHS2, SEPSECS
Zymosterol Biosynthesis	0.0912011	0.5		NSDHL, CYP51A1, MSMO1
Glioma Signaling	0.0912011	0.179	2.324	PRKCE, E2F5, PIK3R5, PIK3CB, IGF2R, E2F4, PIK3CD, PIK3CA, CAMK1, CAMK2G, CDKN1A, PLCG1, PA2G4, MDM2, RB1, HRAS, PRKCG
Role of Oct4 in Mammalian Embryonic Stem Cell Pluripotency	0.0912011	0.217		PARP1, PPP1R8, PHC3, PHB, JARID2, RB1, SPP1, MEF2A, KDM5B, ETS2
Dendritic Cell Maturation	0.0912011	0.156		CCR7, PLCB2, TNFRSF1A, PIK3R5, NFKBIE, NFKBIA, PIK3CB, TLR4, CD83, IL1RN, PIK3CD, PIK3CA, TNF, PLCB3, MAPK8, PLCL1, TLR2, CD86, IL1B, LTBR, NFKB2, MAP2K4, IL1A, IL10, PLCG1, HLA-B, COL11A2, ICAM1
Erythropoietin Signaling	0.0954993	0.194		PRKCE, PIK3R5, NFKBIE, NFKBIA, PIK3CB, NFKB2, FOS, PIK3CD, PIK3CA, PLCG1, PTPN6, HRAS, PRKCG
phagosome formation	0.0977237	0.171		PRKCE, PLCB2, MRC2, PIK3R5, RHOQ, PIK3CB, TLR4, MRC1, PIK3CD, PIK3CA, PLCB3, PLCG1, TLR10, ITGA5, TLR2, PLCL1, MARCKS, CLEC7A, PRKCG
Lymphotoxin β Receptor Signaling	0.103992	0.204	1.000	NFKB2, PIK3CD, PIK3CA, LTBR, PIK3R5, TRAF1, NFKBIA, CYCS, PIK3CB, NFKBID, DIABLO
GDNF Family Ligand-Receptor Interactions	0.103992	0.191	2.714	IRS2, PIK3R5, PIK3CB, FOS, PIK3CD, PIK3CA, MAP2K4, FRS2, PLCG1, MAPK8, RASA1, HRAS, NCK1
Tec Kinase Signaling	0.103992	0.158	4.472	GNA12, PIK3R5, RHOQ, PIK3CB, GNAL, GNAI3, TLR4, FOS, GNAQ, STAT3, PIK3CD, PIK3CA, TNF, ITK, MAPK8, PRKCE, TXK, BLK, NFKB2, MAP2K4, PLCG1, FAS, YES1, ITGA5, PRKCG
RAR Activation	0.106414	0.153		GTF2H3, DHRS9, PRKAR2B, ZBTB16, SMARCA4, PIK3CB, SCAND1, SMARCB1, FOS, GTF2H2, RDH14, PNRC1, SMAD7, PIK3CD, PIK3CA, DUSP1, ALDH1A1, MAPK8, PNPLA4, PRKCE, REL, ERCC2, NFKB2, PARP1, MAP2K4, SMAD5, ARID2, RPL7A, PRKCG
HER-2 Signaling in Breast Cancer	0.110408	0.184		PRKCE, PIK3R5, PIK3CB, AREG, PIK3CD, PIK3CA, CDKN1B, CCNE1, CDKN1A, ERBB2, PLCG1, MDM2, HRAS, PRKCG
Antioxidant Action of Vitamin C	0.110408	0.173	-3.051	SLC2A3, PLCB2, TXN, SLC2A1, NFKBIE, SLC23A2, NFKBIA, NFKB2, PRDX6, MAP2K4, TNF, PLCB3, PLCG1, PNPLA8, MAPK8, PLA2G4A, PLCL1
Breast Cancer Regulation by Stathmin1	0.110408	0.152		PLCB2, PRKAR2B, PPP1R7, TUBG1, PIK3R5, PIK3CB, GNAI3, E2F4, GNAQ, PPP1R10, PIK3CD, PIK3CA, CCNE1, CDKN1A, PLCB3, PPP1R11, PRKCE, E2F5, LIMK2, TUBB, TUBB4B, CDKN1B, CAMK1, ARHGEF2, CAMK2G, TUBA1B, PPP2R5D, HRAS, PRKCG
Role of CHK Proteins in Cell Cycle Checkpoint Control	0.111173	0.2	-0.707	SLC19A1, E2F4, E2F5, TLK2, RAD50, CDKN1A, RFC2, PPP2R5D, RFC4, CDC25C, CHEK1
Cell Cycle Regulation by BTG Family Proteins	0.111429	0.229		BTG1, E2F4, E2F5, BTG2, CCNE1, CCRN4L, PPP2R5D, RB1
Germ Cell-Sertoli Cell Junction Signaling	0.11246	0.156		TNFRSF1A, TUBG1, PIK3R5, RHOQ, PIK3CB, CTNND1, MAP3K13, PIK3CD, PIK3CA, TNF, MAP3K8, MAPK8, MAP3K3, CTNNA1, LIMK2, MAP3K11, TUBB, RAB8B, TUBB4B, TGFBR2, MAP2K4, MAP3K2, TUBA1B, Actn3, HRAS
Superpathway of Geranylgeranyldiphosphate Biosynthesis I (via Mevalonate)	0.114815	0.294		HMGCS1, ACAT2, HMGCR, HADHA, MVD
Telomerase Signaling	0.114815	0.172	1.508	TEP1, TERF2, HDAC8, HSP90B1, PIK3R5, ELF2, PIK3CB, ETS2, PIK3CD, PIK3CA, PTGES3, CDKN1A, PPP2R5D, HDAC4, RB1, HSP90AB1, HRAS
Melanoma Signaling	0.11508	0.214		BRAF, PIK3CD, PIK3CA, CDKN1A, PIK3R5, MDM2, RB1, HRAS, PIK3CB
Superpathway of Inositol Phosphate Compounds	0.117761	0.15		DUSP10, PPP1R8, PLCB2, PPP1R7, PIK3R5, PIK3CB, CDC25C, PTPRH, PIK3CD, PIK3CA, DUSP1, ITPKB, PIP5K1A, PLCB3, ITPKC, PTPN6, PTPN13, INPP5F, DUSP2, PI4KA, PDXP, IPPK, PTPN12, TMEM55B, NUDT4, PPP2R5D, PLCG1, RASA1, PIP5K1B
EGF Signaling	0.118304	0.196	2.111	FOS, STAT3, PIK3CD, PIK3CA, MAP2K4, PIK3R5, PLCG1, MAPK8, RASA1, HRAS, PIK3CB
Superpathway of Serine and Glycine Biosynthesis I	0.11995	0.429		PSAT1, PHGDH, SHMT2
Adenine and Adenosine Salvage III	0.11995	0.429		ADA, ADAL, PNP
Aspartate Degradation II	0.11995	0.429		GOT2, GOT1, MDH1
Glutamate Degradation II	0.125026	0.667		GOT2, GOT1
Aspartate Biosynthesis	0.125026	0.667		GOT2, GOT1
Cell Cycle: G1/S Checkpoint Regulation	0.125026	0.188	-0.302	GNL3, E2F4, E2F5, RPL5, HDAC8, CDKN1B, CCNE1, CDKN1A, PA2G4, MDM2, RB1, HDAC4
Role of NFAT in Regulation of the Immune Response	0.125026	0.152	2.711	PLCB2, GNA12, PIK3R5, NFKBIE, NFKBIA, PIK3CB, GNAL, GNAI3, FOS, LCP2, GNAQ, PIK3CD, PIK3CA, ITK, CSNK1G3, PLCB3, BLNK, MEF2D, CD79A, CD86, ZAP70, CD79B, NFKB2, PLCG1, HRAS, MEF2A
Renin-Angiotensin Signaling	0.128529	0.165	3.300	PRKCE, PRKAR2B, PIK3R5, PIK3CB, NFKB2, FOS, GNAQ, STAT3, PIK3CD, PIK3CA, MAP2K4, TNF, CCL2, PLCG1, PTPN6, MAPK8, HRAS, PRKCG
Reelin Signaling in Neurons	0.128529	0.177		MAP3K11, PIK3R5, MAPK8IP3, APP, PIK3CB, BLK, NDEL1, PIK3CD, PIK3CA, MAP2K4, ARHGEF2, MAPK8, YES1, ITGA5
PPAR Signaling	0.128825	0.17	-2.500	IL1B, TNFRSF1A, HSP90B1, NFKBIE, NFKBIA, SCAND1, PPARD, NFKB2, FOS, IL1RN, TNF, IL18RAP, PTGS2, IL1A, HSP90AB1, HRAS
Differential Regulation of Cytokine Production in Macrophages and T Helper Cells by IL-17A and IL-17F	0.129122	0.278		IL1B, TNF, CCL2, IL10, CCL4
TGF-β Signaling	0.132434	0.172	1.155	SMURF2, FOS, RNF111, BMPR2, TGFBR2, PIAS4, SMAD7, MAP2K4, SMAD5, TGIF1, MAPK8, SERPINE1, HRAS, SMURF1, ACVR2B
Hypoxia Signaling in the Cardiovascular System	0.132434	0.185		UBE2J1, UBE2S, UBE2B, COPS5, HSP90B1, EDN1, UBE2C, MDM2, HSP90AB1, NFKBIE, NFKBIA, P4HB
Xenobiotic Metabolism Signaling	0.13366	0.14		MAP2K5, PIK3R5, PIK3CB, SCAND1, MAP3K13, PIK3CD, PIK3CA, ANKRA2, ALDH1A1, TNF, MAP3K8, MAPK8, UGT8, HDAC4, MAP3K3, MAOA, PRKCE, GCLC, IL1B, MAP3K11, HSP90B1, ALDH18A1, CHST11, NFKB2, AHR, MAP2K4, MAP3K2, CAMK1, PTGES3, CAMK2G, IL1A, PPP2R5D, HSP90AB1, HRAS, HS3ST1, DNAJC7, NFE2L2, PRKCG
4-1BB Signaling in T Lymphocytes	0.135831	0.226	2.236	NFKB2, MAP2K4, TNFSF9, MAPK8, TRAF1, NFKBIE, NFKBIA
NF-κB Activation by Viruses	0.135831	0.178		PRKCE, EIF2AK2, PIK3R5, NFKBIE, NFKBIA, PIK3CB, NFKB2, PIK3CD, PIK3CA, HRAS, ITGA5, RIPK1, PRKCG
Prolactin Signaling	0.135831	0.178	2.714	IRF1, PRKCE, PIK3R5, PIK3CB, FOS, STAT3, PIK3CD, PIK3CA, NR3C1, PLCG1, HRAS, NMI, PRKCG
STAT3 Pathway	0.135831	0.178		MAP3K11, CISH, IGF2R, BMPR2, NDUFA13, STAT3, TGFBR2, MAP2K4, PIM1, CDKN1A, PTPN6, MAPK8, HRAS
CTLA4 Signaling in Cytotoxic T Lymphocytes	0.135831	0.17		AP1G1, PIK3R5, AP1M1, PIK3CB, CTLA4, LCP2, PIK3CD, PIK3CA, TRAT1, PPP2R5D, PLCG1, PTPN6, HLA-B, CD86, ZAP70
Altered T Cell and B Cell Signaling in Rheumatoid Arthritis	0.135831	0.17		IL1B, CD79B, NFKB2, TLR4, IL1RN, TNF, IL1A, CSF1, IL10, FAS, TLR10, SPP1, CD79A, TLR2, CD86
RANK Signaling in Osteoclasts	0.135831	0.17		MAP3K11, PIK3R5, NFKBIE, NFKBIA, PIK3CB, MAP3K13, NFKB2, FOS, PIK3CD, PIK3CA, MAP2K4, MAP3K2, MAP3K8, MAPK8, MAP3K3
Relaxin Signaling	0.142561	0.156	2.111	PRKAR2B, GUCY1B3, GNA12, PIK3R5, PDE2A, NFKBIE, PDE4B, NFKBIA, PIK3CB, GNAL, GNAI3, NFKB2, FOS, GNAQ, BRAF, PIK3CD, PIK3CA, PDE7A, PDE7B, PDE4D, APEX1
GADD45 Signaling	0.147231	0.263		CCNE1, CDKN1A, GADD45B, GADD45G, CCNB1
B Cell Receptor Signaling	0.149279	0.148		PIK3R5, NFKBIE, NFKBIA, PIK3CB, MAP3K13, PIK3CD, PIK3CA, BCL10, BCL2A1, MAP3K8, RAP2B, PTPN6, MAPK8, BLNK, CD79A, MAP3K3, INPP5F, MAP3K11, CD79B, EGR1, NFKB2, GAB2, MAP2K4, MAP3K2, CAMK2G, HRAS
Purine Ribonucleosides Degradation to Ribose-1-phosphate	0.149279	0.375		ADA, ADAL, PNP
Salvage Pathways of Pyrimidine Deoxyribonucleotides	0.149279	0.375		CDA, TK1, APOBEC3B
Superpathway of Methionine Degradation	0.150661	0.219		FTSJ1, PRMT5, MUT, GOT2, PCCA, GOT1, AHCYL2
LXR/RXR Activation	0.15417	0.157	-2.496	MYLIP, IL1B, TNFRSF1A, CD14, HMGCR, FDFT1, NFKB2, TLR4, IL1RN, SCD, TNF, IL18RAP, CCL2, PTGS2, IL1A, ARG2, LPL, CYP51A1, ECHS1
Acute Phase Response Signaling	0.15417	0.148	3.128	CFB, OSM, TNFRSF1A, NFKBIE, NFKBIA, PIK3CB, FOS, STAT3, IL1RN, PIK3CD, PIK3CA, TNF, HMOX2, MAPK8, RIPK1, IL1B, IL6ST, NFKB2, SOD2, NOLC1, MAP2K4, NR3C1, IL1A, SERPINE1, HRAS
MSP-RON Signaling Pathway	0.15417	0.196		TLR4, PIK3CD, PIK3CA, TNF, CCL2, CSF1, PIK3R5, PIK3CB, TLR2
Macropinocytosis Signaling	0.158489	0.176	2.530	PRKCE, MRC1, PIK3CD, PIK3CA, CD14, CSF1, PIK3R5, PLCG1, HRAS, PIK3CB, ITGA5, PRKCG
Communication between Innate and Adaptive Immune Cells	0.16293	0.165		CCR7, IL1B, CCL3L3, CXCL8, TLR4, CD83, IL1RN, TNF, IL1A, IL10, HLA-B, TLR10, CCL4, TLR2, CD86
ERK/MAPK Signaling	0.164437	0.144	1.961	PRKAR2B, PPP1R7, PIK3R5, ELF2, PIK3CB, YWHAH, ETS2, FOS, STAT3, PPP1R10, PIK3CD, PIK3CA, DUSP1, PLA2G4A, DUSP4, PPP1R11, PRKCE, ATF1, DUSP2, BRAF, PPP2R5D, RPS6KA1, PLCG1, DUSP6, HRAS, ITGA5, PRKCG
DNA Double-Strand Break Repair by Non-Homologous End Joining	0.164437	0.286		PARP1, RAD50, XRCC5, LIG4
Isoleucine Degradation I	0.164437	0.286		ACAD8, ACAT2, HADHA, ECHS1
Vitamin-C Transport	0.164437	0.286		SLC2A3, TXN, SLC23A2, SLC2A1
NGF Signaling	0.164437	0.159	2.183	MAP3K11, SMPD3, PIK3R5, PIK3CB, MAP3K13, NFKB2, PIK3CD, PIK3CA, MAP2K4, MAP3K2, MAP3K8, RPS6KA1, PLCG1, MAPK8, BAX, HRAS, MAP3K3
Role of PKR in Interferon Induction and Antiviral Response	0.165959	0.2		EIF2AK2, NFKB2, IRF1, TNFRSF1A, TNF, NFKBIE, NFKBIA, CYCS
PDGF Signaling	0.17338	0.169	1.941	EIF2AK2, INPP5F, PIK3R5, PIK3CB, FOS, STAT3, PIK3CD, PIK3CA, MAP2K4, PLCG1, MAPK8, RASA1, HRAS
Atherosclerosis Signaling	0.176198	0.153		IL1B, CXCL8, ALOX5, NFKB2, PRDX6, CXCR4, IL1RN, TNF, CCL2, IL1A, CSF1, LPL, F3, PNPLA8, COL11A2, CCR3, ICAM1, PLA2G4A, ALOX15
D-myo-inositol (1,4,5)-Trisphosphate Biosynthesis	0.177011	0.222		PLCB2, PIP5K1A, PLCB3, PLCG1, PIP5K1B, PI4KA
Methylmalonyl Pathway	0.177419	0.5		MUT, PCCA
Proline Biosynthesis I	0.177419	0.5		PYCR1, ALDH18A1
L-cysteine Degradation I	0.177419	0.5		GOT2, GOT1
TWEAK Signaling	0.177828	0.206	-1.890	NFKB2, NAIP, TRAF1, NFKBIE, NFKBIA, CYCS, RIPK1
Interferon Signaling	0.177828	0.206	-2.236	IRF1, OAS1, IFITM1, MED14, MX1, BAX, PIAS1
VDR/RXR Activation	0.177828	0.167	0.707	PRKCE, LRP5, CD14, HR, KLF4, PPARD, THBD, CDKN1B, MXD1, CDKN1A, SPP1, NCOA2, PRKCG
Cyclins and Cell Cycle Regulation	0.177828	0.167		E2F5, HDAC8, CCNB2, E2F4, CDKN1B, CCNE1, CDKN1A, PPP2R5D, PA2G4, CCNA2, HDAC4, RB1, CCNB1
p38 MAPK Signaling	0.177828	0.154	2.183	DUSP10, IL1B, TNFRSF1A, ATF1, TGFBR2, DAXX, IL1RN, DUSP1, MAP2K4, TNF, IL18RAP, IL1A, RPS6KA1, FAS, MEF2D, IRAK2, PLA2G4A, MEF2A
Folate Transformations I	0.177828	0.333		MTHFD1L, MTHFD1, SHMT2
Type I Diabetes Mellitus Signaling	0.187068	0.155	1.604	IRF1, IL1B, TNFRSF1A, HSPD1, NFKBIE, PIAS1, CYCS, NFKBIA, GZMB, NFKB2, MAP2K4, TNF, HLA-B, MAPK8, FAS, RIPK1, CD86
CD28 Signaling in T Helper Cells	0.187068	0.153		PIK3R5, NFKBIE, NFKBIA, PIK3CB, CTLA4, NFKB2, FOS, LCP2, PIK3CD, PIK3CA, BCL10, MAP2K4, ITK, PLCG1, PTPN6, MAPK8, CD86, ZAP70
γ-glutamyl Cycle	0.187068	0.267		GGT5, GCLC, GGT1, GGCT
IL-17A Signaling in Airway Cells	0.191426	0.172		NFKB2, STAT3, PIK3CD, PIK3CA, MAP2K4, PIK3R5, MAPK8, NFKBIE, CXCL5, NFKBIA, PIK3CB
UVC-Induced MAPK Signaling	0.191426	0.19	2.121	FOS, PRKCE, BRAF, MAP2K4, SMPD3, MAPK8, HRAS, PRKCG
tRNA Splicing	0.191867	0.2		PDE7A, TSEN2, PDE7B, PDE4D, PDE2A, PDE4B, APEX1
Estrogen Receptor Signaling	0.193197	0.15		ERCC2, MED13L, GTF2H3, TAF9, POLR2E, TAF12, SMARCA4, GTF2A1, MED16, TAF13, GTF2H2, MED30, GTF2F1, NR3C1, MED14, POLR2J, PHB2, HRAS, NCOA2
p70S6K Signaling	0.193197	0.151	2.000	PRKCE, PLCB2, CD79B, PIK3R5, YWHAE, PIK3CB, YWHAH, GNAI3, GNAQ, PIK3CD, PIK3CA, PPP2R5D, PLCB3, PLCG1, HRAS, CD79A, PLCL1, PRKCG
Glioma Invasiveness Signaling	0.194984	0.175	1.897	HMMR, PIK3CD, PIK3CA, PLAU, PLAUR, PIK3R5, RHOQ, HRAS, PIK3CB, CD44
Pyrimidine Deoxyribonucleotides De Novo Biosynthesis I	0.204644	0.227		RRM2, RRM1, NME3, CMPK2, NME2
GNRH Signaling	0.214783	0.147	2.524	PRKCE, PLCB2, MAP3K11, PRKAR2B, EGR1, MAP3K13, GNAI3, NFKB2, FOS, GNAQ, MAP2K4, MAP3K2, MAP3K8, CAMK2G, PLCB3, MAPK8, HRAS, MAP3K3, PRKCG
Sperm Motility	0.214783	0.149	3.000	PRKCE, PLCB2, MAP3K11, PRKAR2B, GUCY1B3, PDE2A, PDE4B, SLC12A2, TXK, CACNA1H, PRDX6, PDE4D, PLCB3, PLCG1, PNPLA8, PLA2G4A, PLCL1, PRKCG
Granzyme B Signaling	0.214783	0.25	-2.000	PARP1, CYCS, LMNB2, GZMB
Parkinson's Signaling	0.214783	0.25		PARK7, UCHL1, MAPK8, CYCS
Angiopoietin Signaling	0.214783	0.167	-1.134	NFKB2, PIK3CD, PIK3CA, BIRC5, PIK3R5, RASA1, NFKBIE, NFKBIA, HRAS, PIK3CB, NCK1
Ketogenesis	0.214783	0.3		HMGCS1, ACAT2, HADHA
PPARα/RXRα Activation	0.214783	0.14	-1.000	PLCB2, PRKAR2B, PRKAA1, GOT2, BCL3, NFKBIE, NFKBIA, GNAQ, PLCB3, MAPK8, PLCL1, IL1B, HSP90B1, CLOCK, NFKB2, BMPR2, TGFBR2, MAP2K4, IL18RAP, LPL, PLCG1, HSP90AB1, HRAS, ACVR2B, GPD2
Protein Kinase A Signaling	0.21727	0.127		DUSP10, CDC26, PLCB2, PRKAR2B, NFKBIE, YWHAE, NFKBIA, GNAI3, GNAQ, PPP1R10, PGP, PTPDC1, PTPN13, PTPRS, DUSP4, AKAP1, CDC27, PRKCE, ATF1, DUSP2, NFKB2, TGFBR2, BRAF, PTPN12, CAMK2G, DUSP6, PYGM, PTCH1, PPP1R7, PDE4B, YWHAH, CDC25C, PTPRH, CREM, DUSP1, PDE7A, PDE7B, PDE4D, PLCB3, PTPN6, PLCL1, PPP1R11, AKAP8, PDE2A, DUSP5, PTGS2, PLCG1, APEX1, PRKCG
iNOS Signaling	0.22182	0.182	2.828	FOS, TLR4, NFKB2, IRF1, CD14, NFKBIE, IRAK2, NFKBIA
Gap Junction Signaling	0.22182	0.142		PRKCE, MAP2K5, PLCB2, TUBB, PRKAR2B, GUCY1B3, TUBG1, PIK3R5, PIK3CB, TUBB4B, GNAI3, GNAQ, PIK3CD, PIK3CA, MAP3K2, CSNK1G3, TUBA1B, PLCB3, PLCG1, HRAS, PLCL1, PRKCG
Endothelin-1 Signaling	0.224905	0.14	3.266	PRKCE, PLCB2, GUCY1B3, GNA12, PIK3R5, PIK3CB, GNAL, GNAI3, PRDX6, FOS, GNAQ, BRAF, PIK3CD, PIK3CA, PTGS2, EDN1, PLCB3, PLCG1, PNPLA8, MAPK8, HRAS, PLA2G4A, PLCL1, PRKCG
Serine Biosynthesis	0.232274	0.4		PSAT1, PHGDH
CMP-N-acetylneuraminate Biosynthesis I (Eukaryotes)	0.232274	0.4		CMAS, NANS
2-oxobutanoate Degradation I	0.232274	0.4		MUT, PCCA
dTMP De Novo Biosynthesis	0.232274	0.4		DHFR, SHMT2
Role of RIG1-like Receptors in Antiviral Innate Immunity	0.236592	0.178	0.000	NFKB2, TANK, DHX58, TRIM25, DDX58, NFKBIE, NFKBIA, RIPK1
Role of Hypercytokinemia/hyperchemokinemia in the Pathogenesis of Influenza	0.236592	0.178		IL1RN, IL1B, CCR1, TNF, CCL2, IL1A, CCL4, CXCL8
Adenosine Nucleotides Degradation II	0.241546	0.235		ADA, ADAL, PNP, NT5C2
Neuropathic Pain Signaling In Dorsal Horn Neurons	0.242103	0.15	3.357	PRKCE, PLCB2, PRKAR2B, PIK3R5, PIK3CB, FOS, PIK3CD, PIK3CA, KCNN3, CAMK1, CAMK2G, PLCB3, PLCG1, PLCL1, PRKCG
April Mediated Signaling	0.242661	0.184	1.134	FOS, NFKB2, MAP2K4, MAPK8, TRAF1, NFKBIE, NFKBIA
UVB-Induced MAPK Signaling	0.24322	0.17	3.000	FOS, PRKCE, PIK3CD, PIK3CA, MAP2K4, PIK3R5, MAPK8, PIK3CB, PRKCG
Type II Diabetes Mellitus Signaling	0.250035	0.145		PRKCE, IRS2, TNFRSF1A, SMPD3, PRKAA1, PIK3R5, NFKBIE, NFKBIA, PIK3CB, NFKB2, ACSL4, PIK3CD, PIK3CA, MAP2K4, TNF, MAPK8, PRKCG
Growth Hormone Signaling	0.250611	0.159	2.714	FOS, PRKCE, STAT3, PIK3CD, PIK3CA, PIK3R5, RPS6KA1, PLCG1, PTPN6, PIK3CB, PRKCG
Role of MAPK Signaling in the Pathogenesis of Influenza	0.250611	0.159		PRDX6, MAP2K4, TNF, RABGEF1, CCL2, PTGS2, PNPLA8, MAPK8, BAX, HRAS, PLA2G4A
Acute Myeloid Leukemia Signaling	0.251189	0.156	2.111	NFKB2, MAP2K5, STAT3, BRAF, PIK3CD, PIK3CA, MAP2K4, PIM1, PIK3R5, KIT, HRAS, PIK3CB
TR/RXR Activation	0.251189	0.153		PIK3R5, BCL3, SLC2A1, NCOA4, PIK3CB, KLF9, TBL1XR1, STRBP, PIK3CD, PIK3CA, MDM2, ENO1, NCOA2
Methylthiopropionate Biosynthesis	0.258226	1		ADI1
Xanthine and Xanthosine Salvage	0.258226	1		PNP
Adenine and Adenosine Salvage VI	0.258226	1		ADK
Natural Killer Cell Signaling	0.258226	0.145		PRKCE, INPP5F, CD244, PIK3R5, PIK3CB, HCST, LCP2, PIK3CD, PIK3CA, SH3BP2, PLCG1, PTPN6, HRAS, NCK1, ZAP70, PRKCG
GM-CSF Signaling	0.258821	0.161	2.530	STAT3, PIK3CD, PIK3CA, BCL2A1, PIM1, CAMK2G, PIK3R5, CISH, HRAS, PIK3CB
IL-12 Signaling and Production in Macrophages	0.258821	0.141		IRF1, PRKCE, REL, PIK3R5, JMJD6, PIK3CB, NFKB2, FOS, TLR4, PIK3CD, PIK3CA, MAP2K4, TNF, MAP3K8, IL10, MAPK8, TLR2, ALOX15, PRKCG
HIPPO signaling	0.260615	0.151	0.707	STK3, PPP1R7, FRMD6, DLG3, YWHAE, YWHAH, CD44, PPP1R10, SMAD5, ITCH, PPP2R5D, SAV1, PPP1R11
IL-17A Signaling in Gastric Cells	0.267301	0.2		FOS, MAP2K4, TNF, MAPK8, CXCL8
Role of JAK family kinases in IL-6-type Cytokine Signaling	0.267301	0.2		OSM, STAT3, MAP2K4, MAPK8, IL6ST
Antiproliferative Role of Somatostatin Receptor 2	0.269774	0.159	0.333	BRAF, PIK3CD, PIK3CA, CDKN1B, GUCY1B3, CDKN1A, PIK3R5, PTPN6, HRAS, PIK3CB
Role of JAK1 and JAK3 in γc Cytokine Signaling	0.269774	0.159		STAT3, PIK3CD, IRS2, PIK3CA, IL7R, PIK3R5, CRLF2, BLNK, HRAS, PIK3CB
IL-3 Signaling	0.269774	0.155	2.714	FOS, PRKCE, STAT3, PIK3CD, GAB2, PIK3CA, PIK3R5, PTPN6, HRAS, PIK3CB, PRKCG
T Helper Cell Differentiation	0.269774	0.155		GATA3, TGFBR2, STAT3, TNFRSF1A, TNF, IL10, CD86, TBX21, IL6ST, IL10RA, IL18R1
Regulation of IL-2 Expression in Activated and Anergic T Lymphocytes	0.269774	0.152		FOS, NFKB2, TGFBR2, BCL10, TOB1, MAP2K4, PLCG1, MAPK8, NFKBIE, NFKBIA, HRAS, ZAP70
phagosome maturation	0.269774	0.142		DYNLT1, VPS37A, ATP6V0E2, TUBB, TUBG1, YKT6, GOSR1, PRDX1, TUBB4B, CALR, PRDX6, DCTN4, NAPB, TUBA1B, VTI1B, HLA-B, DYNLL1
B Cell Activating Factor Signaling	0.269774	0.175	2.000	FOS, NFKB2, MAP2K4, MAPK8, TRAF1, NFKBIE, NFKBIA
Role of NFAT in Cardiac Hypertrophy	0.269774	0.134	4.082	PRKCE, PLCB2, HDAC8, PRKAR2B, PIK3R5, PIK3CB, IL6ST, GNAI3, GNAQ, TGFBR2, PIK3CD, PIK3CA, MAP2K4, CAMK1, CAMK2G, PLCB3, PLCG1, MAPK8, HDAC4, MEF2D, HRAS, PLCL1, MEF2A, PRKCG
Graft-versus-Host Disease Signaling	0.276058	0.167		IL1RN, IL1B, TNF, IL1A, HLA-B, FAS, CD86, GZMB
Purine Nucleotides De Novo Biosynthesis II	0.276058	0.25		GART, PAICS, GMPS
BER pathway	0.276058	0.25		FEN1, PARP1, APEX1
Ethanol Degradation II	0.276058	0.182		DHRS9, RDH14, ALDH1A1, ADH5, AKR1A1, ACSS3
Arginine Degradation VI (Arginase 2 Pathway)	0.276058	0.333		PYCR1, ARG2
GDP-mannose Biosynthesis	0.276058	0.333		GMPPB, GPI
Neuregulin Signaling	0.276058	0.148	0.632	PRKCE, HBEGF, HSP90B1, RNF41, EREG, AREG, CDKN1B, ERBB2, PLCG1, HSP90AB1, HRAS, ITGA5, PRKCG
IL-17 Signaling	0.277971	0.153		PIK3CD, PIK3CA, MAP2K4, CCL2, PTGS2, PIK3R5, MAPK8, CXCL5, HRAS, PIK3CB, CXCL8
1D-myo-inositol Hexakisphosphate Biosynthesis II (Mammalian)	0.285759	0.211		INPP5F, IPPK, ITPKB, ITPKC
IGF-1 Signaling	0.286418	0.144	1.508	IRS2, PRKAR2B, PIK3R5, YWHAE, PIK3CB, YWHAH, FOS, NEDD4, STAT3, PIK3CD, PIK3CA, MAPK8, RASA1, HRAS
3-phosphoinositide Biosynthesis	0.289068	0.135		DUSP10, PPP1R8, PPP1R7, PIK3R5, DUSP2, PIK3CB, CDC25C, PI4KA, PTPRH, PDXP, PIK3CD, PIK3CA, DUSP1, PTPN12, PPP2R5D, PIP5K1A, NUDT4, PTPN6, RASA1, PTPN13, PIP5K1B
Colorectal Cancer Metastasis Signaling	0.314775	0.127	3.530	LRP5, TNFRSF1A, PRKAR2B, PIK3R5, RHOQ, PIK3CB, APC, TLR4, FOS, E2F4, STAT3, PIK3CD, PIK3CA, TNF, LRP6, MAPK8, TLR2, BIRC5, PTGER4, IL6ST, RALGDS, MSH3, NFKB2, TGFBR2, BRAF, MAP2K4, PTGS2, BAX, TLR10, HRAS
IL-15 Signaling	0.314775	0.152		NFKB2, STAT3, PIK3CD, PIK3CA, TNF, PIK3R5, PLCG1, HRAS, PIK3CB, CXCL8
Role of Osteoblasts, Osteoclasts and Chondrocytes in Rheumatoid Arthritis	0.316228	0.128		LRP5, CTSK, TNFRSF1A, PIK3R5, NFKBIE, NFKBIA, PIK3CB, APC, FOS, IL1RN, PIK3CD, PIK3CA, TNF, LRP6, MAPK8, SPP1, SMURF1, IL18R1, IL1B, BMPR2, NAIP, MAP2K4, SMAD5, IL18RAP, IL1A, CSF1, IL10, ITGA5
Role of IL-17A in Psoriasis	0.316228	0.231		S100A9, CXCL5, CXCL8
Tight Junction Signaling	0.316228	0.132		CTNNA1, CASK, TNFRSF1A, PRKAR2B, CPSF3, MPP5, YKT6, CLDN12, GOSR1, CSTF1, NFKB2, FOS, MYH14, TGFBR2, TNF, ARHGEF2, NAPB, PPP2R5D, VTI1B, SYMPK, JAM3, SMURF1
Purine Nucleotides Degradation II (Aerobic)	0.316957	0.2		ADA, ADAL, PNP, NT5C2
IL-1 Signaling	0.316957	0.143	3.051	PRKAR2B, GNA12, NFKBIE, NFKBIA, GNAL, GNAI3, NFKB2, FOS, GNAQ, MAP2K4, IL1A, MAPK8, IRAK2
iCOS-iCOSL Signaling in T Helper Cells	0.319154	0.139	3.464	PIK3R5, NFKBIE, NFKBIA, PIK3CB, NFKB2, LCP2, PIK3CD, GAB2, PIK3CA, PLEKHA3, TRAT1, CAMK2G, ITK, PLCG1, ZAP70
Coagulation System	0.319154	0.171	0.816	PLAU, THBD, PLAUR, F3, SERPINE1, PROC
Noradrenaline and Adrenaline Degradation	0.319154	0.171		DHRS9, RDH14, ALDH1A1, ADH5, AKR1A1, MAOA
eNOS Signaling	0.319154	0.134	1.000	PRKCE, PRKAR2B, HSP90B1, PRKAA1, GUCY1B3, PIK3R5, PIK3CB, HSPA14, AQP3, HSPA9, GNAQ, HSPA4, PIK3CD, PIK3CA, HSPA8, PLCG1, CCNA2, HSP90AB1, PRKCG
Granulocyte Adhesion and Diapedesis	0.32434	0.13		IL1B, TNFRSF1A, CLDN12, CCL3L3, CXCL2, GNAI3, CXCL8, CXCR4, IL1RN, C5AR1, TNF, IL18RAP, CCL2, CXCR2, IL1A, CXCL16, SDC4, JAM3, CXCL5, CCL4, ICAM1, ITGA5, HRH2
Insulin Receptor Signaling	0.32434	0.134		IRS2, INPP5F, VAMP2, PRKAR2B, TRIP10, PPP1R7, PIK3R5, RHOQ, PIK3CB, PPP1R10, PIK3CD, PIK3CA, SGK1, EIF2B1, MAPK8, HRAS, NCK1, PPP1R11
Sertoli Cell-Sertoli Cell Junction Signaling	0.336512	0.129		CTNNA1, MAP3K11, TNFRSF1A, TUBB, PRKAR2B, GUCY1B3, TUBG1, CLDN12, MAP3K13, TUBB4B, RAB8B, MAP2K4, TNF, MAP3K2, MAP3K8, TUBA1B, MAPK8, SYMPK, JAM3, Actn3, HRAS, ITGA5, MAP3K3
ErbB4 Signaling	0.345144	0.15	2.121	PRKCE, NCSTN, PIK3CD, PIK3CA, PIK3R5, PLCG1, HRAS, PIK3CB, PRKCG
Role of IL-17F in Allergic Inflammatory Airway Diseases	0.345144	0.159		NFKB2, IL1B, CCL2, RPS6KA1, CCL4, CXCL5, CXCL8
CNTF Signaling	0.345144	0.154	1.414	STAT3, PIK3CD, PIK3CA, PIK3R5, RPS6KA1, HRAS, PIK3CB, IL6ST
Endoplasmic Reticulum Stress Pathway	0.345144	0.19		CALR, HSP90B1, MAPK8, ERN1
P2Y Purigenic Receptor Signaling Pathway	0.349945	0.134	3.500	PRKCE, PLCB2, PRKAR2B, PIK3R5, PIK3CB, GNAI3, NFKB2, FOS, GNAQ, PIK3CD, PIK3CA, PLCB3, PLCG1, HRAS, PLCL1, PRKCG
DNA Double-Strand Break Repair by Homologous Recombination	0.349945	0.214		RAD50, GEN1, RAD51
Phenylalanine Degradation IV (Mammalian, via Side Chain)	0.349945	0.214		GOT2, GOT1, MAOA
Fatty Acid β-oxidation I	0.384592	0.167		ACSL4, ECI1, ACAA2, HADHA, ECHS1
Guanine and Guanosine Salvage I	0.384592	0.5		PNP
L-cysteine Degradation III	0.384592	0.5		GOT1
GDP-L-fucose Biosynthesis II (from L-fucose)	0.384592	0.5		FPGT
Adenine and Adenosine Salvage I	0.384592	0.5		PNP
Formaldehyde Oxidation II (Glutathione-dependent)	0.384592	0.5		ADH5
Glycine Biosynthesis I	0.384592	0.5		SHMT2
Notch Signaling	0.384592	0.158	2.000	NCSTN, NOTCH1, JAG1, RBPJ, MAML3, NOTCH3
Airway Pathology in Chronic Obstructive Pulmonary Disease	0.384592	0.25		TNF, CXCL8
Histidine Degradation III	0.384592	0.25		MTHFD1L, MTHFD1
Citrulline Biosynthesis	0.384592	0.25		ARG2, ALDH18A1
Chondroitin Sulfate Degradation (Metazoa)	0.384592	0.2		HYAL2, CD44, MGEA5
Leukotriene Biosynthesis	0.384592	0.2		GGT5, GGT1, ALOX5
cAMP-mediated signaling	0.384592	0.123	1.633	PRKAR2B, GABBR1, PDE4B, GNAL, GNAI3, STAT3, CREM, PDE7A, DUSP1, PDE7B, PDE4D, P2RY13, DUSP4, AKAP1, HCAR3, AKAP8, RAP1GAP, PTGER4, PDE2A, BRAF, CAMK1, CXCR2, CAMK2G, RPS6KA1, DUSP6, APEX1, HRH2
IL-8 Signaling	0.38815	0.125	3.962	PRKCE, HBEGF, LIMK2, PLCB2, GNA12, PIK3R5, RHOQ, PIK3CB, GNAI3, CXCL8, FOS, BRAF, PIK3CD, PIK3CA, MAP2K4, CXCR2, PTGS2, MAPK8, BAX, IRAK2, ICAM1, HRAS, PRKCG
Regulation of the Epithelial-Mesenchymal Transition Pathway	0.38815	0.125		MAP2K5, NOTCH1, JAG1, RBPJ, PIK3R5, ZEB1, EGR1, PIK3CB, APC, PYGO2, SNAI1, NFKB2, NCSTN, STAT3, TGFBR2, BRAF, PIK3CD, PIK3CA, MAP2K4, FRS2, HRAS, SMURF1, NOTCH3
Crosstalk between Dendritic Cells and Natural Killer Cells	0.402717	0.135		TLR4, NFKB2, CCR7, CD83, CD226, TNF, CAMK2G, LTBR, HLA-B, FAS, CD69, CD86
Pyrimidine Ribonucleotides De Novo Biosynthesis	0.408319	0.161		UMPS, NME3, CAD, CMPK2, NME2
Cardiac Hypertrophy Signaling	0.425598	0.121	3.800	PLCB2, PRKAR2B, GNA12, PIK3R5, RHOQ, PIK3CB, MAP3K13, GNAL, GNAI3, GNAQ, PIK3CD, PIK3CA, MAP3K8, EIF2B1, PLCB3, MAPK8, MEF2D, PLCL1, MAP3K3, MAP3K11, TGFBR2, MAP2K4, MAP3K2, RPS6KA1, PLCG1, HRAS, MEF2A
Extrinsic Prothrombin Activation Pathway	0.425598	0.188		THBD, F3, PROC
Dermatan Sulfate Degradation (Metazoa)	0.425598	0.188		HYAL2, CD44, MGEA5
CXCR4 Signaling	0.425598	0.125	2.840	PRKCE, PLCB2, GNA12, PIK3R5, EGR1, RHOQ, PIK3CB, GNAL, GNAI3, FOS, CXCR4, GNAQ, PIK3CD, PIK3CA, MAP2K4, PLCB3, MAPK8, HRAS, PRKCG
Non-Small Cell Lung Cancer Signaling	0.425598	0.138	1.134	PIK3CD, PIK3CA, ERBB2, PIK3R5, PLCG1, PA2G4, RB1, HRAS, PIK3CB
Triacylglycerol Degradation	0.425598	0.167		ABHD6, PRDX6, LPL, PNPLA4
Superpathway of D-myo-inositol (1,4,5)-trisphosphate Metabolism	0.425598	0.167		INPP5F, ITPKB, IMPA1, ITPKC
Leptin Signaling in Obesity	0.425598	0.135		STAT3, PIK3CD, PIK3CA, PLCB2, PRKAR2B, PIK3R5, PLCB3, PLCG1, PIK3CB, PLCL1
Nur77 Signaling in T Lymphocytes	0.425598	0.14		MAP2K5, SIN3B, MAP3K2, NR4A1, MEF2D, CYCS, CD86, MAP3K3
ErbB2-ErbB3 Signaling	0.425598	0.14		STAT3, PIK3CD, PIK3CA, CDKN1B, ERBB2, PIK3R5, HRAS, PIK3CB
Nitric Oxide Signaling in the Cardiovascular System	0.425598	0.13	1.508	PRKCE, PRKAR2B, HSP90B1, PRKAA1, GUCY1B3, PIK3R5, PDE2A, PIK3CB, PIK3CD, PIK3CA, ARG2, HSP90AB1, PRKCG
D-myo-inositol-5-phosphate Metabolism	0.425598	0.125		DUSP10, PPP1R8, PLCB2, PPP1R7, DUSP2, CDC25C, PTPRH, PDXP, DUSP1, TMEM55B, PTPN12, PPP2R5D, PLCB3, NUDT4, PLCG1, PTPN6, RASA1, PTPN13
Pathogenesis of Multiple Sclerosis	0.425598	0.222		CCR1, CCL4
Prostanoid Biosynthesis	0.425598	0.222		PTGS2, PTGES3
Sucrose Degradation V (Mammalian)	0.425598	0.222		DAK, TPI1
Ketolysis	0.425598	0.222		ACAT2, HADHA
Hepatic Cholestasis	0.425598	0.123		PRKCE, OSM, IL1B, TNFRSF1A, PRKAR2B, CD14, TIRAP, NFKBIE, NFKBIA, CXCL8, NFKB2, TLR4, IL1RN, MAP2K4, TNF, IL18RAP, IL1A, MAPK8, IRAK2, PRKCG
Fc Epsilon RI Signaling	0.425598	0.128	2.496	PRKCE, INPP5F, PIK3R5, PIK3CB, LCP2, PIK3CD, PIK3CA, MAP2K4, TNF, PLCG1, MAPK8, HRAS, PLA2G4A, PRKCG
Sphingosine-1-phosphate Signaling	0.425598	0.128	2.673	PLCB2, SMPD3, GNA12, PIK3R5, RHOQ, PIK3CB, GNAI3, S1PR5, GNAQ, PIK3CD, PIK3CA, PLCB3, PLCG1, PLCL1
Leukocyte Extravasation Signaling	0.425598	0.121	3.300	CTNNA1, PRKCE, ARHGAP5, PIK3R5, CLDN12, RAP1GAP, PIK3CB, CTNND1, CD44, GNAI3, TXK, CXCR4, PIK3CD, PIK3CA, MAP2K4, DLC1, ITK, PLCG1, MAPK8, JAM3, ICAM1, Actn3, ITGA5, PRKCG
Hepatic Fibrosis / Hepatic Stellate Cell Activation	0.425598	0.121		CCR7, IL1B, TNFRSF1A, CD14, TNFSF9, CXCL8, IL10RA, NFKB2, TLR4, MYH14, TGFBR2, SMAD7, TNF, IL18RAP, CCL2, IL1A, CSF1, EDN1, IL10, BAX, SERPINE1, FAS, COL11A2, ICAM1
PTEN Signaling	0.425598	0.127	-1.941	INPP5F, PIK3R5, PIK3CB, YWHAH, IGF2R, NFKB2, BMPR2, TGFBR2, PIK3CD, PIK3CA, CDKN1B, CDKN1A, MAGI3, HRAS, ITGA5
VEGF Signaling	0.429536	0.13	1.414	PIK3CD, PIK3CA, EIF2S2, PIK3R5, EIF2B1, PLCG1, PTPN6, EIF1, YWHAE, Actn3, HRAS, PIK3CB
Glioblastoma Multiforme Signaling	0.443609	0.123	1.291	E2F5, PLCB2, PIK3R5, RHOQ, PIK3CB, APC, E2F4, PIK3CD, PIK3CA, CDKN1B, CCNE1, CDKN1A, PLCB3, PLCG1, MDM2, RB1, HRAS, PLCL1
RAN Signaling	0.443609	0.176		KPNA2, KPNA6, KPNA5
Putrescine Degradation III	0.443609	0.176		ALDH1A1, SAT1, MAOA
Methionine Degradation I (to Homocysteine)	0.443609	0.176		FTSJ1, PRMT5, AHCYL2
HIF1α Signaling	0.446684	0.127		SLC2A3, PIK3R5, SLC2A1, PIK3CB, PIK3CD, PIK3CA, COPS5, EDN1, MAPK8, MDM2, HRAS, APEX1, LDHB
Corticotropin Releasing Hormone Signaling	0.448745	0.126		PRKCE, PTCH1, PRKAR2B, NR4A1, GUCY1B3, GNAI3, FOS, GNAQ, BRAF, PTGS2, PLCG1, MEF2D, MEF2A, PRKCG
VEGF Family Ligand-Receptor Interactions	0.44978	0.132	2.530	FOS, PRKCE, PIK3CD, PIK3CA, PIK3R5, PLCG1, HRAS, PIK3CB, PLA2G4A, PRKCG
Remodeling of Epithelial Adherens Junctions	0.459198	0.132		CTNNA1, TUBB, RALA, TUBG1, TUBA1B, Actn3, CTNND1, TUBB4B, APC
AMPK Signaling	0.459198	0.122	2.496	PPM1G, MLYCD, PPM1D, IRS2, PFKFB3, PRKAR2B, PRKAA1, HMGCR, PIK3R5, SMARCA4, SLC2A1, PIK3CB, AK2, SMARCB1, PIK3CD, PIK3CA, ARID2, PPP2R5D
Oncostatin M Signaling	0.459198	0.147	1.342	OSM, STAT3, PLAU, HRAS, IL6ST
Inhibition of Angiogenesis by TSP1	0.459198	0.147		TGFBR2, MAP2K4, GUCY1B3, MAPK8, THBS1
Methylglyoxal Degradation I	0.459198	0.333		GLO1
Glutathione Biosynthesis	0.459198	0.333		GCLC
Tetrahydrobiopterin Biosynthesis I	0.459198	0.333		GCH1
D-glucuronate Degradation I	0.459198	0.333		AKR1A1
Inosine-5'-phosphate Biosynthesis II	0.459198	0.333		PAICS
Glycerol-3-phosphate Shuttle	0.459198	0.333		GPD2
1D-myo-inositol Hexakisphosphate Biosynthesis V (from Ins(1,3,4)P3)	0.459198	0.333		IPPK
Oxidized GTP and dGTP Detoxification	0.459198	0.333		RUVBL2
Tetrahydrobiopterin Biosynthesis II	0.459198	0.333		GCH1
Fatty Acid β-oxidation III (Unsaturated, Odd Number)	0.459198	0.333		ECI1
Tryptophan Degradation X (Mammalian, via Tryptamine)	0.464515	0.167		ALDH1A1, AKR1A1, MAOA
Valine Degradation I	0.464515	0.167		ACAD8, HADHA, ECHS1
CCR5 Signaling in Macrophages	0.464515	0.13		FOS, PRKCE, MAP2K4, PLCG1, MAPK8, CCL4, FAS, GNAI3, PRKCG
Endometrial Cancer Signaling	0.474242	0.135		CTNNA1, PIK3CD, PIK3CA, ERBB2, PIK3R5, HRAS, PIK3CB
IL-15 Production	0.494311	0.148		NFKB2, IRF1, MAP3K11, TXK
IL-2 Signaling	0.498884	0.132	1.633	FOS, PIK3CD, PIK3CA, PIK3R5, MAPK8, HRAS, PIK3CB
D-myo-inositol (1,3,4)-trisphosphate Biosynthesis	0.502343	0.158		INPP5F, ITPKB, ITPKC
DNA damage-induced 14-3-3σ Signaling	0.502343	0.158		CCNE1, CCNB2, CCNB1
Cysteine Biosynthesis III (mammalia)	0.502343	0.158		FTSJ1, PRMT5, AHCYL2
PAK Signaling	0.503501	0.124	2.714	PIK3CD, LIMK2, PIK3CA, MAP2K4, TNF, PIK3R5, MAPK8, HRAS, PIK3CB, ITGA5, NCK1
Agranulocyte Adhesion and Diapedesis	0.503501	0.116		IL1B, TNFRSF1A, CLDN12, CCL3L3, CXCL2, GNAI3, CXCL8, CXCR4, MYH14, IL1RN, C5AR1, TNF, CCL2, CXCR2, IL1A, CXCL16, SDC4, JAM3, CXCL5, CCL4, ICAM1, ITGA5
Glutaryl-CoA Degradation	0.503501	0.182		ACAT2, HADHA
CREB Signaling in Neurons	0.505825	0.117	2.324	PRKCE, PLCB2, PRKAR2B, POLR2E, GNA12, PIK3R5, PIK3CB, GNAL, GNAI3, GNAQ, PIK3CD, PIK3CA, POLR2J, CAMK2G, PLCB3, RPS6KA1, PLCG1, HRAS, PLCL1, PRKCG
Gα12/13 Signaling	0.516416	0.12	2.309	GNA12, PIK3R5, NFKBIE, NFKBIA, PIK3CB, NFKB2, PIK3CD, PIK3CA, MAP2K4, MAPK8, RASA1, MEF2D, HRAS, MEF2A
fMLP Signaling in Neutrophils	0.516416	0.12	1.387	PRKCE, PLCB2, PIK3R5, NFKBIE, NFKBIA, PIK3CB, GNAI3, NFKB2, PIK3CD, PIK3CA, PLCB3, HRAS, PRKCG
3-phosphoinositide Degradation	0.524807	0.117		DUSP10, PPP1R8, INPP5F, PPP1R7, DUSP2, CDC25C, PTPRH, PDXP, DUSP1, TMEM55B, PTPN12, PPP2R5D, NUDT4, INPP4B, PTPN6, RASA1, PTPN13
Chondroitin Sulfate Biosynthesis (Late Stages)	0.52723	0.13		CSGALNACT2, CHSY1, CSGALNACT1, HS3ST1, CHST11, CHPF
DNA Methylation and Transcriptional Repression Signaling	0.52723	0.15		MTA2, ARID4B, MBD3
Retinoic acid Mediated Apoptosis Signaling	0.52723	0.125	-0.707	PARP10, IRF1, CFLAR, PARP1, PARP8, CYCS, TNKS, DAP3
Eicosanoid Signaling	0.52723	0.125		PRDX6, GGT1, PTGS2, PNPLA8, PTGER4, PLA2G4A, ALOX15, ALOX5
Epithelial Adherens Junction Signaling	0.52723	0.116		CTNNA1, NOTCH1, TUBB, TUBG1, CTNND1, TUBB4B, APC, SNAI1, BMPR2, MYH14, TGFBR2, TUBA1B, Actn3, HRAS, YES1, NOTCH3, ACVR2B
Synaptic Long Term Potentiation	0.52723	0.118		PRKCE, PLCB2, PRKAR2B, PPP1R7, GNAQ, PPP1R10, CAMK2G, PLCB3, RPS6KA1, PLCG1, HRAS, PLCL1, PPP1R11, PRKCG
Airway Inflammation in Asthma	0.52723	0.25		TNF
Arsenate Detoxification I (Glutaredoxin)	0.52723	0.25		PNP
Uracil Degradation II (Reductive)	0.52723	0.25		UPB1
Heme Degradation	0.52723	0.25		HMOX2
Spermine and Spermidine Degradation I	0.52723	0.25		SAT1
5-aminoimidazole Ribonucleotide Biosynthesis I	0.52723	0.25		GART
Myo-inositol Biosynthesis	0.52723	0.25		IMPA1
Thymine Degradation	0.52723	0.25		UPB1
Biotin-carboxyl Carrier Protein Assembly	0.52723	0.25		HLCS
Melatonin Degradation II	0.52723	0.25		MAOA
Arginine Degradation I (Arginase Pathway)	0.52723	0.25		ARG2
Paxillin Signaling	0.52723	0.119	1.508	PIK3CD, PIK3CA, MAP2K4, PTPN12, ITGAD, PIK3R5, MAPK8, Actn3, HRAS, PIK3CB, ITGA5, NCK1
Cleavage and Polyadenylation of Pre-mRNA	0.529663	0.167		CPSF3, CSTF1
Melanocyte Development and Pigmentation Signaling	0.550808	0.119	1.897	PIK3CD, PIK3CA, PRKAR2B, PIK3R5, RPS6KA1, KIT, PLCG1, PTPN6, HRAS, PIK3CB
Role of PI3K/AKT Signaling in the Pathogenesis of Influenza	0.554626	0.121		NFKB2, PIK3CD, PIK3CA, PIK3R5, NFKBIE, NFKBIA, PIK3CB, GNAI3
Regulation of Cellular Mechanics by Calpain Protease	0.555904	0.123	0.447	CDKN1B, CCNE1, CCNA2, RB1, Actn3, HRAS, ITGA5
FGF Signaling	0.566239	0.118	2.530	STAT3, PIK3CD, PIK3CA, FRS2, PIK3R5, PLCG1, PTPN6, MAPK8, HRAS, PIK3CB
BMP signaling pathway	0.570164	0.118		NFKB2, BMPR2, SMAD7, MAP2K4, PRKAR2B, SMAD5, MAPK8, HRAS, SMURF1
Assembly of RNA Polymerase III Complex	0.570164	0.154		GTF3A, SF3A1
Ubiquinol-10 Biosynthesis (Eukaryotic)	0.570164	0.154		COQ2, MICAL3
Oleate Biosynthesis II (Animals)	0.570164	0.154		SCD, UFSP1
Guanosine Nucleotides Degradation III	0.570164	0.154		PNP, NT5C2
Phospholipases	0.570164	0.121		PRDX6, PLCB2, PLCB3, PLCG1, PNPLA8, PLA2G4A, PLCL1
Neuroprotective Role of THOP1 in Alzheimer's Disease	0.576766	0.125		PRKAR2B, THOP1, APP, HLA-B, YWHAE
Synaptic Long Term Depression	0.576766	0.113	2.500	PRKCE, PLCB2, GUCY1B3, GNA12, GNAL, GNAI3, PRDX6, GNAQ, PPP2R5D, PLCB3, PLCG1, PNPLA8, HRAS, PLA2G4A, PLCL1, PRKCG
Dopamine-DARPP32 Feedback in cAMP Signaling	0.579429	0.112	2.500	PRKCE, PLCB2, PRKAR2B, ATF1, GUCY1B3, PPP1R7, GNAI3, GNAQ, CREM, PPP1R10, CSNK1G3, PPP2R5D, PLCB3, PLCG1, KCNJ16, PLCL1, PPP1R11, PRKCG
Tetrapyrrole Biosynthesis II	0.594292	0.2		ALAS1
Lysine Degradation II	0.594292	0.2		AASS
Lactose Degradation III	0.594292	0.2		GLB1L3
Acetate Conversion to Acetyl-CoA	0.594292	0.2		ACSS3
Mechanisms of Viral Exit from Host Cells	0.595662	0.122		PRKCE, NEDD4, CHMP4A, LMNB2, PRKCG
Thrombin Signaling	0.595662	0.11	3.578	PRKCE, PLCB2, GNA12, PIK3R5, RHOQ, PIK3CB, GNAL, GNAI3, NFKB2, GATA3, GNAQ, PIK3CD, PIK3CA, CAMK1, ARHGEF2, CAMK2G, PLCB3, PLCG1, HRAS, PLCL1, PRKCG
Cytotoxic T Lymphocyte-mediated Apoptosis of Target Cells	0.598412	0.125		HLA-B, FAS, CYCS, GZMB
G Beta Gamma Signaling	0.599791	0.114		PRKCE, HBEGF, GNAQ, PRKAR2B, GNA12, PLCG1, HRAS, GNAL, GNAI3, PRKCG
Phospholipase C Signaling	0.599791	0.109	2.524	PEBP1, PLCB2, HDAC8, RHOQ, LCP2, GNAQ, ITK, PLCB3, BLNK, HDAC4, MEF2D, CD79A, PLA2G4A, ZAP70, PRKCE, CD79B, RALGDS, NFKB2, ARHGEF2, RALA, PLCG1, HRAS, ITGA5, MEF2A, MARCKS, PRKCG
Superpathway of Citrulline Metabolism	0.599791	0.143		ARG2, ALDH18A1
Urate Biosynthesis/Inosine 5'-phosphate Degradation	0.599791	0.143		PNP, NT5C2
Colanic Acid Building Blocks Biosynthesis	0.599791	0.143		GMPPB, GPI
CCR3 Signaling in Eosinophils	0.608135	0.111		PRKCE, LIMK2, PLCB2, PIK3R5, PIK3CB, GNAI3, PIK3CD, PIK3CA, PLCB3, CCR3, HRAS, PLA2G4A, PRKCG
Virus Entry via Endocytic Pathways	0.61235	0.112		PRKCE, PIK3CD, PIK3CA, PIK3R5, PLCG1, HLA-B, HRAS, PIK3CB, ITGA5, PRKCG
Circadian Rhythm Signaling	0.616595	0.121		BHLHE40, ARNTL, PER1, CLOCK
G Protein Signaling Mediated by Tubby	0.616595	0.121		GNAQ, PLCB2, PLCB3, PLCG1
Primary Immunodeficiency Signaling	0.616595	0.115		ADA, UNG, IL7R, BLNK, CD79A, ZAP70
Caveolar-mediated Endocytosis Signaling	0.616595	0.113		COPB2, MAP3K2, COPE, ITGAD, DYRK3, COPG1, HLA-B, ITGA5
Renal Cell Carcinoma Signaling	0.616595	0.113	1.633	FOS, PIK3CD, PIK3CA, FH, PIK3R5, SLC2A1, HRAS, PIK3CB
IL-22 Signaling	0.616595	0.125		STAT3, MAP2K4, MAPK8
Role of JAK1, JAK2 and TYK2 in Interferon Signaling	0.616595	0.125		NFKB2, STAT3, PTPN6
D-myo-inositol (1,4,5,6)-Tetrakisphosphate Biosynthesis	0.616595	0.109		DUSP10, PPP1R8, PPP1R7, DUSP2, CDC25C, PTPRH, PDXP, DUSP1, PTPN12, PPP2R5D, NUDT4, PTPN6, RASA1, PTPN13
D-myo-inositol (3,4,5,6)-tetrakisphosphate Biosynthesis	0.616595	0.109		DUSP10, PPP1R8, PPP1R7, DUSP2, CDC25C, PTPRH, PDXP, DUSP1, PTPN12, PPP2R5D, NUDT4, PTPN6, RASA1, PTPN13
Estrogen-Dependent Breast Cancer Signaling	0.623735	0.113		FOS, NFKB2, PIK3CD, PIK3CA, PIK3R5, HRAS, PIK3CB
B Cell Development	0.63387	0.118		IL7R, CD79B, CD79A, CD86
Proline Biosynthesis II (from Arginine)	0.63387	0.167		PYCR1
Pyruvate Fermentation to Lactate	0.63387	0.167		LDHB
Urea Cycle	0.63387	0.167		ARG2
Thioredoxin Pathway	0.63387	0.167		TXN
Glycerol Degradation I	0.63387	0.167		GPD2
Glycolysis I	0.638263	0.12		TPI1, ENO1, GPI
Gluconeogenesis I	0.638263	0.12		ENO1, MDH1, GPI
Factors Promoting Cardiogenesis in Vertebrates	0.638263	0.109		PRKCE, BMPR2, TGFBR2, LRP5, SMAD5, CCNE1, LRP6, APC, ACVR2B, PRKCG
Wnt/β-catenin Signaling	0.64121	0.107	-0.577	LRP5, SOX13, CD44, APC, PPARD, RUVBL2, BMPR2, GNAQ, TGFBR2, APPL2, CSNK1G3, PPP2R5D, LRP6, MDM2, PIN1, SOX4, TLE4, ACVR2B
Chondroitin Sulfate Biosynthesis	0.642688	0.111		CSGALNACT2, CHSY1, CSGALNACT1, HS3ST1, CHST11, CHPF
Ovarian Cancer Signaling	0.644169	0.107		PRKAR2B, PIK3R5, PIK3CB, CD44, APC, BRAF, PIK3CD, PIK3CA, PTGS2, EDN1, PA2G4, RAD51, RB1, HRAS
Serotonin Degradation	0.648634	0.109		DHRS9, RDH14, ALDH1A1, ADH5, AKR1A1, CSGALNACT1, MAOA
CDP-diacylglycerol Biosynthesis I	0.648634	0.125		AGPAT5, MBOAT2
Fatty Acid α-oxidation	0.648634	0.125		ALDH1A1, PTGS2
Oxidative Ethanol Degradation III	0.648634	0.125		ALDH1A1, ACSS3
FLT3 Signaling in Hematopoietic Progenitor Cells	0.65013	0.108	1.414	STAT3, PIK3CD, GAB2, PIK3CA, PIK3R5, RPS6KA1, HRAS, PIK3CB
GPCR-Mediated Nutrient Sensing in Enteroendocrine Cells	0.654636	0.107		PRKCE, GNAQ, PLCB2, PRKAR2B, PLCB3, PLCG1, PLCL1, GNAI3, PRKCG
Mouse Embryonic Stem Cell Pluripotency	0.672977	0.105	1.897	BMPR2, STAT3, PIK3CD, PIK3CA, SMAD5, PIK3R5, HRAS, PIK3CB, IL6ST, APC
Role of Cytokines in Mediating Communication between Immune Cells	0.672977	0.107		IL1RN, IL1B, TNF, IL1A, IL10, CXCL8
Acetyl-CoA Biosynthesis I (Pyruvate Dehydrogenase Complex)	0.672977	0.143		PDHB
Inositol Pyrophosphates Biosynthesis	0.672977	0.143		IPPK
Superoxide Radicals Degradation	0.672977	0.143		SOD2
Pregnenolone Biosynthesis	0.672977	0.143		MICAL3
IL-4 Signaling	0.676083	0.105		PIK3CD, PIK3CA, INPP5F, NR3C1, PIK3R5, PTPN6, HRAS, PIK3CB
Dermatan Sulfate Biosynthesis	0.688652	0.105		CSGALNACT2, CHSY1, CSGALNACT1, HS3ST1, CHST11, CHPF
Phosphatidylglycerol Biosynthesis II (Non-plastidic)	0.711214	0.111		AGPAT5, MBOAT2
D-myo-inositol (1,4,5)-trisphosphate Degradation	0.711214	0.111		INPP5F, IMPA1
Sphingomyelin Metabolism	0.726106	0.125		SMPD3
Ethanol Degradation IV	0.744732	0.105		ALDH1A1, ACSS3
Assembly of RNA Polymerase I Complex	0.76913	0.111		POLR1D
Calcium Transport I	0.76913	0.111		ATP2B1
Heme Biosynthesis II	0.76913	0.111		ALAS1
UDP-N-acetyl-D-galactosamine Biosynthesis II	0.76913	0.111		GPI

## Sheet: Table S11
Table S11: Over-represented canonical pathways identified using IPA from DE genes detected between +12 wk post-infection and -1 wk pre-infection (ranked according to adjusted P-value [smallest to largest]). Statistically significant pathways are highlighted (light orange - B-H FDR adjusted P-value ≤ 0.05; dark orange - B-H FDR adjusted P-value ≤ 0.01)
Ingenuity® IPA Canonical Pathways	B-H FDR adjusted P value	Percentage molecules in pathway	Pathway activity z-score	Molecules
T Cell Receptor Signaling	2.5704e-06	0.124		FOS, CD3E, CD8A, CD8B, CD3G, LCK, PRKCQ, CD3D, ITK, CAMK4, CD247, ZAP70
Calcium-induced T Lymphocyte Apoptosis	2.5704e-06	0.156	2.449	CD3E, CD3G, LCK, PRKCQ, NR4A1, CD3D, CAMK4, PRKCH, CD247, ZAP70
Phospholipase C Signaling	2.34423e-05	0.0669	2.111	CD3E, RHOH, CD3G, PLD3, PRKCQ, CAMK4, FCGR2B, CD3D, LCK, RHOB, ITK, PRKCH, BLNK, ARHGEF9, CD247, ZAP70
iCOS-iCOSL Signaling in T Helper Cells	0.000190546	0.0926	2.449	CD3E, CD3G, TRAT1, LCK, PRKCQ, CD3D, ITK, CAMK4, CD247, ZAP70
CTLA4 Signaling in Cytotoxic T Lymphocytes	0.00020893	0.102		CD3E, CD8A, CD8B, CD3G, TRAT1, LCK, CD3D, CD247, ZAP70
Role of NFAT in Regulation of the Immune Response	0.00020893	0.0702	2.309	FOS, CD3E, FCGR2B, CD3G, LCK, PRKCQ, CD3D, ITK, CAMK4, BLNK, CD247, ZAP70
CCR5 Signaling in Macrophages	0.00020893	0.116		FOS, CD3E, CD3G, PRKCQ, CD3D, CAMK4, PRKCH, CD247
CD28 Signaling in T Helper Cells	0.00020893	0.0847		FOS, CD3E, CD3G, LCK, PRKCQ, CD3D, ITK, CAMK4, CD247, ZAP70
Hematopoiesis from Pluripotent Stem Cells	0.00020893	0.137		CD3E, CD8A, CD8B, CD3G, CD3D, CD247, CXCL8
Primary Immunodeficiency Signaling	0.000213796	0.135		CD3E, CD8A, IL7R, LCK, CD3D, BLNK, ZAP70
VDR/RXR Activation	0.00281838	0.0897	0.000	THBD, CDKN1B, PRKCQ, CDKN1A, HR, PRKCH, KLF4
Regulation of IL-2 Expression in Activated and Anergic T Lymphocytes	0.00281838	0.0886		FOS, CD3E, CD3G, CD3D, CAMK4, CD247, ZAP70
Glioma Invasiveness Signaling	0.00295121	0.105	1.633	HMMR, RHOH, F2R, PLAU, RHOB, PLAUR
Nur77 Signaling in T Lymphocytes	0.00295121	0.105		CD3E, CD3G, NR4A1, CD3D, CAMK4, CD247
PKCθ Signaling in T Lymphocytes	0.0047863	0.0678	0.000	FOS, CD3E, CD3G, LCK, PRKCQ, CD3D, CD247, ZAP70
IL-8 Signaling	0.0047863	0.0543	2.530	FOS, ITGAM, HBEGF, RHOH, PRKCQ, PLD3, RHOB, PTGS2, PRKCH, CXCL8
Natural Killer Cell Signaling	0.0151356	0.0636		CD300A, LCK, PRKCQ, PRKCH, CD247, HCST, ZAP70
Corticotropin Releasing Hormone Signaling	0.0151356	0.0631		FOS, PRKAR2B, PRKCQ, NR4A1, PTGS2, CAMK4, PRKCH
Cytotoxic T Lymphocyte-mediated Apoptosis of Target Cells	0.0154882	0.125	-2.000	CD3E, CD3G, CD3D, CD247
Gαq Signaling	0.0158489	0.0544	2.121	RHOH, RGS18, PRKCQ, PLD3, RHOB, CAMK4, PRKCH, RGS16
Coagulation System	0.0190546	0.114	2.000	F2R, PLAU, THBD, PLAUR
Neuregulin Signaling	0.0190546	0.0682	1.342	HBEGF, AREG, CDKN1B, HSP90B1, PRKCQ, PRKCH
HMGB1 Signaling	0.0190546	0.0583	2.449	FOS, TLR4, RHOH, OSM, TNFRSF1A, RHOB, CXCL8
Glucocorticoid Receptor Signaling	0.0199526	0.04		FOS, CD3E, DUSP1, PLAU, CD3G, HSP90B1, PTGS2, CD3D, CDKN1A, CD247, CXCL8
Tec Kinase Signaling	0.0199526	0.0506	2.828	FOS, TLR4, RHOH, LCK, PRKCQ, RHOB, ITK, PRKCH
Neuroprotective Role of THOP1 in Alzheimer's Disease	0.0263027	0.1		PRKAR2B, THOP1, APP, MAPT
Neuropathic Pain Signaling In Dorsal Horn Neurons	0.0301995	0.06	1.633	FOS, PRKAR2B, KCNN3, PRKCQ, CAMK4, PRKCH
Cholecystokinin/Gastrin-mediated Signaling	0.0301995	0.0594	2.449	FOS, RHOH, PRKCQ, RHOB, PTGS2, PRKCH
NF-κB Signaling	0.0301995	0.0462	1.414	TLR4, EIF2AK2, TNFRSF1A, LCK, PRKCQ, PELI1, ZAP70, TBK1
Pancreatic Adenocarcinoma Signaling	0.0363078	0.0566	2.000	HBEGF, CDKN1B, PLD3, PTGS2, CDKN1A, BRCA2
Systemic Lupus Erythematosus Signaling	0.0363078	0.0409		FOS, CD3E, FCGR2B, CD3G, LCK, CD3D, CAMK4, RNPC3, CD247
HER-2 Signaling in Breast Cancer	0.0389045	0.0658		AREG, CDKN1B, PRKCQ, CDKN1A, PRKCH
ILK Signaling	0.040738	0.043	2.121	FOS, RHOH, MYH14, TNFRSF1A, RHOB, LEF1, PTGS2, ACTN1
phagosome formation	0.040738	0.0541		TLR4, RHOH, FCGR2B, PRKCQ, RHOB, PRKCH
Cell Cycle: G2/M DNA Damage Checkpoint Regulation	0.0416869	0.0816	1.000	TOP2A, CDKN1A, CCNB1, CDC25B
Reelin Signaling in Neurons	0.0416869	0.0633		LCK, APP, MAPT, ARHGEF9, LRP8
RAR Activation	0.0416869	0.0421		FOS, PNRC1, DUSP1, PRKAR2B, PRKCQ, PRKCH, MAPKAPK2, CITED2
Thrombin Signaling	0.0416869	0.0419	2.828	GATA3, RHOH, F2R, PRKCQ, RHOB, CAMK4, PRKCH, ARHGEF9
CXCR4 Signaling	0.0416869	0.0461	2.449	FOS, RHOH, CXCR4, PRKCQ, RHOB, EGR1, PRKCH
14-3-3-mediated Signaling	0.0446684	0.0513		FOS, TNFRSF1A, CDKN1B, PRKCQ, MAPT, PRKCH
Role of IL-17A in Arthritis	0.0501187	0.0741		PTGS2, CXCL5, MAPKAPK2, CXCL8
ErbB Signaling	0.0501187	0.0581		FOS, HBEGF, AREG, PRKCQ, PRKCH
α-Adrenergic Signaling	0.0512861	0.0575	1.342	PYGM, PRKAR2B, PRKCQ, CAMK4, PRKCH
Hepatic Cholestasis	0.0524807	0.0432		TLR4, OSM, PRKAR2B, TNFRSF1A, PRKCQ, PRKCH, CXCL8
Role of Pattern Recognition Receptors in Recognition of Bacteria and Viruses	0.057544	0.0472	1.000	TLR4, EIF2AK2, OSM, PRKCQ, PRKCH, CXCL8
Communication between Innate and Adaptive Immune Cells	0.057544	0.0549		TLR4, CCR7, CD8A, CD8B, CXCL8
Role of Macrophages, Fibroblasts and Endothelial Cells in Rheumatoid Arthritis	0.057544	0.0336		FOS, TLR4, OSM, TNFRSF1A, PRKCQ, LEF1, CAMK4, PRKCH, MAPKAPK2, CXCL8
PI3K Signaling in B Lymphocytes	0.057544	0.0469	1.633	FOS, TLR4, FCGR2B, CAMK4, BLNK, ATF3
PPAR Signaling	0.0630957	0.0532	-0.447	FOS, TNFRSF1A, HSP90B1, PTGS2, CITED2
Nitric Oxide Signaling in the Cardiovascular System	0.0776247	0.05	1.342	PRKAR2B, HSP90B1, PRKCQ, CAMK4, PRKCH
Production of Nitric Oxide and Reactive Oxygen Species in Macrophages	0.0776247	0.0389	2.646	FOS, TLR4, RHOH, TNFRSF1A, PRKCQ, RHOB, PRKCH
Molecular Mechanisms of Cancer	0.0776247	0.0301		FOS, RHOH, PRKAR2B, CDKN1B, PRKCQ, RHOB, LEF1, CDKN1A, PRKCH, ARHGEF9, CDC25B
Mitotic Roles of Polo-Like Kinase	0.0776247	0.0606		HSP90B1, KIF11, CCNB1, CDC25B
Role of IL-17A in Psoriasis	0.0794328	0.154		CXCL5, CXCL8
eNOS Signaling	0.0794328	0.0423	1.342	PRKAR2B, HSP90B1, PRKCQ, CAMK4, PRKCH, AQP3
HGF Signaling	0.0851138	0.0476	1.000	FOS, PRKCQ, PTGS2, CDKN1A, PRKCH
Melatonin Signaling	0.0870964	0.0571	2.000	PRKAR2B, PRKCQ, CAMK4, PRKCH
Colorectal Cancer Metastasis Signaling	0.0870964	0.0339	2.828	FOS, TLR4, RHOH, PRKAR2B, TNFRSF1A, RHOB, LEF1, PTGS2
Breast Cancer Regulation by Stathmin1	0.0870964	0.0366		PRKAR2B, CDKN1B, PRKCQ, CDKN1A, CAMK4, PRKCH, ARHGEF9
IL-17 Signaling	0.0870964	0.0556		PTGS2, CXCL5, MAPKAPK2, CXCL8
Protein Kinase A Signaling	0.0870964	0.0286		PYGM, DUSP1, PRKAR2B, PRKCQ, LEF1, PTGS2, CAMK4, DUSP6, PRKCH, DUSP2, CDC25B
Type I Diabetes Mellitus Signaling	0.0870964	0.0455	-1.342	CD3E, CD3G, TNFRSF1A, CD3D, CD247
Role of Tissue Factor in Cancer	0.0870964	0.0455		HBEGF, LCK, PLAUR, EGR1, CXCL8
LPS-stimulated MAPK Signaling	0.0870964	0.0548	2.000	FOS, TLR4, PRKCQ, PRKCH
NF-κB Activation by Viruses	0.0870964	0.0548		EIF2AK2, LCK, PRKCQ, PRKCH
Prolactin Signaling	0.0870964	0.0548	2.000	FOS, TCF7, PRKCQ, PRKCH
MIF Regulation of Innate Immunity	0.0891251	0.0732		FOS, TLR4, PTGS2
UVC-Induced MAPK Signaling	0.0912011	0.0714		FOS, PRKCQ, PRKCH
Leukocyte Extravasation Signaling	0.0912011	0.0354	2.000	ITGAM, RHOH, CXCR4, PRKCQ, ITK, PRKCH, ACTN1
iNOS Signaling	0.102565	0.0682		FOS, TLR4, CAMK4
p38 MAPK Signaling	0.102565	0.0427		DUSP1, TNFRSF1A, MAPT, MAPKAPK2, CDC25B
Prostate Cancer Signaling	0.116681	0.0488		CDKN1B, HSP90B1, LEF1, CDKN1A
nNOS Signaling in Neurons	0.116681	0.0638		PRKCQ, CAMK4, PRKCH
GADD45 Signaling	0.119124	0.105		CDKN1A, CCNB1
Cdc42 Signaling	0.119674	0.0359	-0.816	FOS, CD3E, CD3G, CD3D, ITK, CD247
Adipogenesis pathway	0.130317	0.0394		EZH2, TCF7, TNFRSF1A, EGR2, KLF5
GNRH Signaling	0.133968	0.0388	2.236	FOS, PRKAR2B, PRKCQ, EGR1, PRKCH
Amyloid Processing	0.133968	0.0588		PRKAR2B, APP, MAPT
G Beta Gamma Signaling	0.133968	0.0455		HBEGF, PRKAR2B, PRKCQ, PRKCH
OX40 Signaling Pathway	0.137088	0.0449	-2.000	CD3E, CD3G, CD3D, CD247
Granulocyte Adhesion and Diapedesis	0.141254	0.0339		ITGAM, CXCR4, TNFRSF1A, CXCL5, CXCL2, CXCL8
UVB-Induced MAPK Signaling	0.141579	0.0566		FOS, PRKCQ, PRKCH
Thrombopoietin Signaling	0.153462	0.0545		FOS, PRKCQ, PRKCH
Glioma Signaling	0.159956	0.0421	1.000	PRKCQ, CDKN1A, CAMK4, PRKCH
Estrogen-mediated S-phase Entry	0.159956	0.0833		CDKN1B, CDKN1A
mTOR Signaling	0.168655	0.0319	2.449	RHOH, PRKCQ, PLD3, RHOB, DDIT4, PRKCH
IL-17A Signaling in Gastric Cells	0.168655	0.08		FOS, CXCL8
Agranulocyte Adhesion and Diapedesis	0.169434	0.0317		CXCR4, MYH14, TNFRSF1A, CXCL5, CXCL2, CXCL8
CDK5 Signaling	0.171002	0.0404	2.000	PRKAR2B, FOSB, EGR1, MAPT
Antiproliferative Role of TOB in T Cell Signaling	0.174985	0.0769		CDKN1B, TWSG1
Glioblastoma Multiforme Signaling	0.179887	0.0342	0.447	RHOH, CDKN1B, RHOB, LEF1, CDKN1A
Pyridoxal 5'-phosphate Salvage Pathway	0.199067	0.0469		EIF2AK2, PRKCQ, PRKCH
Cell Cycle: G1/S Checkpoint Regulation	0.199067	0.0469		GNL3, CDKN1B, CDKN1A
Aldosterone Signaling in Epithelial Cells	0.200447	0.0329		DNAJC9, DUSP1, HSP90B1, PRKCQ, PRKCH
TNFR2 Signaling	0.200447	0.069		FOS, TBK1
CD40 Signaling	0.200447	0.0462		FOS, PTGS2, MAPKAPK2
Renin-Angiotensin Signaling	0.206538	0.0367	2.000	FOS, PRKAR2B, PRKCQ, PRKCH
Sonic Hedgehog Signaling	0.206538	0.0667		PRKAR2B, CCNB1
G-Protein Coupled Receptor Signaling	0.206538	0.0273		RGS18, DUSP1, PRKAR2B, CAMK4, DUSP6, RGS16, S1PR1
Erythropoietin Signaling	0.206538	0.0448		FOS, PRKCQ, PRKCH
Tetrahydrofolate Salvage from 5,10-methenyltetrahydrofolate	0.20797	0.2		MTHFD1
Folate Polyglutamylation	0.20797	0.2		MTHFD1
Androgen Signaling	0.20797	0.036	2.000	PRKAR2B, PRKCQ, CAMK4, PRKCH
Growth Hormone Signaling	0.213304	0.0435		FOS, PRKCQ, PRKCH
Caveolar-mediated Endocytosis Signaling	0.22182	0.0423		ITGAM, CD48, CD55
IL-3 Signaling	0.22182	0.0423		FOS, PRKCQ, PRKCH
Chemokine Signaling	0.22182	0.0423		FOS, CXCR4, CAMK4
MIF-mediated Glucocorticoid Regulation	0.222331	0.0606		TLR4, PTGS2
IL-6 Signaling	0.222844	0.0345	2.000	FOS, TNFRSF1A, MAPKAPK2, CXCL8
Oncostatin M Signaling	0.223357	0.0588		OSM, PLAU
Chondroitin and Dermatan Biosynthesis	0.223357	0.167		CSGALNACT1
Thioredoxin Pathway	0.223357	0.167		NXN
Synaptic Long Term Potentiation	0.223357	0.0336		PRKAR2B, PRKCQ, CAMK4, PRKCH
p70S6K Signaling	0.223357	0.0336	2.000	F2R, PRKCQ, MAPT, PRKCH
P2Y Purigenic Receptor Signaling Pathway	0.223357	0.0336	2.000	FOS, PRKAR2B, PRKCQ, PRKCH
Toll-like Receptor Signaling	0.223357	0.0405		FOS, TLR4, EIF2AK2
cAMP-mediated signaling	0.223357	0.0274	0.000	RGS18, DUSP1, PRKAR2B, CAMK4, DUSP6, S1PR1
Cell Cycle Regulation by BTG Family Proteins	0.223357	0.0571		BTG1, BTG2
IL-17A Signaling in Fibroblasts	0.223357	0.0571		FOS, CXCL5
TREM1 Signaling	0.224388	0.04		TLR4, FCGR2B, CXCL8
Sperm Motility	0.226464	0.0331	2.000	PRKAR2B, PRKCQ, CAMK4, PRKCH
VEGF Family Ligand-Receptor Interactions	0.228034	0.0395		FOS, PRKCQ, PRKCH
Cardiac Hypertrophy Signaling	0.228034	0.0269	1.633	RHOH, PRKAR2B, RHOB, CAMK4, ADSS, MAPKAPK2
Endothelin-1 Signaling	0.229087	0.0291	2.236	FOS, PRKCQ, PLD3, PTGS2, PRKCH
PI3K/AKT Signaling	0.229087	0.0325		CDKN1B, HSP90B1, PTGS2, CDKN1A
Complement System	0.232274	0.0541		ITGAM, CD55
Cyclins and Cell Cycle Regulation	0.232274	0.0385		CDKN1B, CDKN1A, CCNB1
B Cell Receptor Signaling	0.239332	0.0284		FCGR2B, PRKCQ, CAMK4, EGR1, BLNK
Ceramide Signaling	0.242103	0.0375		FOS, TNFRSF1A, S1PR1
Cellular Effects of Sildenafil (Viagra)	0.250035	0.031		MYH14, PRKAR2B, KCNN3, CAMK4
NRF2-mediated Oxidative Stress Response	0.250035	0.0278		FOS, DNAJC9, PRKCQ, PRKCH, JUNB
Role of PKR in Interferon Induction and Antiviral Response	0.250035	0.05		EIF2AK2, TNFRSF1A
Airway Pathology in Chronic Obstructive Pulmonary Disease	0.250035	0.125		CXCL8
Histidine Degradation III	0.250035	0.125		MTHFD1
Ovarian Cancer Signaling	0.252348	0.0305		PRKAR2B, LEF1, PTGS2, BRCA2
FcγRIIB Signaling in B Lymphocytes	0.252348	0.0488		FCGR2B, BLNK
Mechanisms of Viral Exit from Host Cells	0.252348	0.0488		PRKCQ, PRKCH
GPCR-Mediated Nutrient Sensing in Enteroendocrine Cells	0.252348	0.0357		PRKAR2B, PRKCQ, PRKCH
IL-12 Signaling and Production in Macrophages	0.263633	0.0296		FOS, TLR4, PRKCQ, PRKCH
ERK/MAPK Signaling	0.263633	0.0267	-0.447	FOS, DUSP1, PRKAR2B, DUSP6, DUSP2
Prostanoid Biosynthesis	0.263633	0.111		PTGS2
Folate Transformations I	0.263633	0.111		MTHFD1
Role of IL-17F in Allergic Inflammatory Airway Diseases	0.272898	0.0455		CXCL5, CXCL8
Virus Entry via Endocytic Pathways	0.272898	0.0337		PRKCQ, CD55, PRKCH
Crosstalk between Dendritic Cells and Natural Killer Cells	0.272898	0.0337		TLR4, CCR7, CD69
Aryl Hydrocarbon Receptor Signaling	0.278612	0.0286	0.000	FOS, CDKN1B, HSP90B1, CDKN1A
Glycogen Degradation II	0.28119	0.1		PYGM
MSP-RON Signaling Pathway	0.282488	0.0435		TLR4, ITGAM
Chondroitin Sulfate Biosynthesis (Late Stages)	0.282488	0.0435		CSGALNACT1, CHST10
Factors Promoting Cardiogenesis in Vertebrates	0.283792	0.0326		PRKCQ, LEF1, PRKCH
Fcγ Receptor-mediated Phagocytosis in Macrophages and Monocytes	0.286418	0.0323		PRKCQ, PLD3, PRKCH
Salvage Pathways of Pyrimidine Ribonucleotides	0.286418	0.0323		EIF2AK2, PRKCQ, PRKCH
Hepatic Fibrosis / Hepatic Stellate Cell Activation	0.28774	0.0253		TLR4, CCR7, MYH14, TNFRSF1A, CXCL8
Protein Ubiquitination Pathway	0.290402	0.0235		DNAJC9, UCHL1, HSP90B1, THOP1, USO1, NEDD4L
Integrin Signaling	0.297167	0.0249	1.000	ITGAM, RHOH, RHOB, NEDD9, ACTN1
TNFR1 Signaling	0.298538	0.0408		FOS, TNFRSF1A
p53 Signaling	0.30761	0.0306		GNL3, CDKN1A, SERPINE2
Glycogen Degradation III	0.30761	0.0833		PYGM
Purine Nucleotides De Novo Biosynthesis II	0.30761	0.0833		ADSS
Choline Biosynthesis III	0.323594	0.0769		PLD3
Semaphorin Signaling in Neurons	0.323594	0.0377		RHOH, RHOB
IL-2 Signaling	0.323594	0.0377		FOS, LCK
Gap Junction Signaling	0.323594	0.0258		PRKAR2B, DBN1, PRKCQ, PRKCH
Chondroitin Sulfate Biosynthesis	0.33037	0.037		CSGALNACT1, CHST10
Xenobiotic Metabolism Signaling	0.33037	0.0221		HSP90B1, PRKCQ, CAMK4, PRKCH, CITED2, CHST10
DNA Double-Strand Break Repair by Homologous Recombination	0.337287	0.0714		BRCA2
Vitamin-C Transport	0.337287	0.0714		NXN
Germ Cell-Sertoli Cell Junction Signaling	0.339625	0.025		RHOH, TNFRSF1A, RHOB, ACTN1
Actin Nucleation by ARP-WASP Complex	0.339625	0.0357		RHOH, RHOB
Dopamine-DARPP32 Feedback in cAMP Signaling	0.340408	0.0248	2.000	PRKAR2B, PRKCQ, CAMK4, PRKCH
Dermatan Sulfate Biosynthesis	0.342768	0.0351		CSGALNACT1, CHST10
Regulation of Cellular Mechanics by Calpain Protease	0.342768	0.0351		CDKN1B, ACTN1
fMLP Signaling in Neutrophils	0.343558	0.0278		PRKCQ, CAMK4, PRKCH
nNOS Signaling in Skeletal Muscle Cells	0.34435	0.0667		CAMK4
Sphingosine-1-phosphate Signaling	0.345939	0.0275		RHOH, RHOB, S1PR1
ATM Signaling	0.348337	0.0339		CDKN1A, CCNB1
Tight Junction Signaling	0.348337	0.024		FOS, MYH14, PRKAR2B, TNFRSF1A
Extrinsic Prothrombin Activation Pathway	0.348337	0.0625		THBD
Mismatch Repair in Eukaryotes	0.348337	0.0625		EXO1
Fatty Acid α-oxidation	0.348337	0.0625		PTGS2
Parkinson's Signaling	0.348337	0.0625		UCHL1
Induction of Apoptosis by HIV1	0.348337	0.0333		CXCR4, TNFRSF1A
ErbB4 Signaling	0.348337	0.0333		PRKCQ, PRKCH
CREB Signaling in Neurons	0.363078	0.0234	2.000	PRKAR2B, PRKCQ, CAMK4, PRKCH
Antiproliferative Role of Somatostatin Receptor 2	0.368978	0.0317		CDKN1B, CDKN1A
Role of JAK1 and JAK3 in γc Cytokine Signaling	0.368978	0.0317		IL7R, BLNK
CCR3 Signaling in Eosinophils	0.369828	0.0256		PRKCQ, CAMK4, PRKCH
Type II Diabetes Mellitus Signaling	0.369828	0.0256		TNFRSF1A, PRKCQ, PRKCH
IL-15 Signaling	0.384592	0.0303		LCK, CXCL8
DNA damage-induced 14-3-3σ Signaling	0.384592	0.0526		CCNB1
LXR/RXR Activation	0.384592	0.0248		TLR4, TNFRSF1A, PTGS2
Dendritic Cell Maturation	0.384592	0.0223		TLR4, CCR7, FCGR2B, TNFRSF1A
Role of NFAT in Cardiac Hypertrophy	0.384592	0.0223	2.000	PRKAR2B, PRKCQ, CAMK4, PRKCH
IL-10 Signaling	0.39355	0.0294		FOS, FCGR2B
Macropinocytosis Signaling	0.39355	0.0294		PRKCQ, PRKCH
DNA Methylation and Transcriptional Repression Signaling	0.394457	0.05		SUDS3
Endoplasmic Reticulum Stress Pathway	0.409261	0.0476		HSP90B1
T Helper Cell Differentiation	0.409261	0.0282		GATA3, TNFRSF1A
Small Cell Lung Cancer Signaling	0.409261	0.0282		CDKN1B, PTGS2
D-myo-inositol (1,4,5,6)-Tetrakisphosphate Biosynthesis	0.409261	0.0234		DUSP1, DUSP2, CDC25B
D-myo-inositol (3,4,5,6)-tetrakisphosphate Biosynthesis	0.409261	0.0234		DUSP1, DUSP2, CDC25B
JAK/Stat Signaling	0.41115	0.0278		FOS, CDKN1A
Hereditary Breast Cancer Signaling	0.41115	0.0233		CDKN1A, BRCA2, CCNB1
Ephrin B Signaling	0.415911	0.0274		CXCR4, RGS3
BMP signaling pathway	0.437522	0.0263		PRKAR2B, CAMK4
Acute Myeloid Leukemia Signaling	0.44157	0.026		LEF1, KIT
PDGF Signaling	0.44157	0.026		FOS, EIF2AK2
Role of BRCA1 in DNA Damage Response	0.446684	0.0256		CDKN1A, BRCA2
Role of JAK family kinases in IL-6-type Cytokine Signaling	0.447713	0.04		OSM
Lipid Antigen Presentation by CD1	0.460257	0.0385		CD3E
D-myo-inositol-5-phosphate Metabolism	0.480839	0.0208		DUSP1, DUSP2, CDC25B
3-phosphoinositide Degradation	0.481948	0.0207		DUSP1, DUSP2, CDC25B
Melanocyte Development and Pigmentation Signaling	0.481948	0.0238		PRKAR2B, KIT
Epithelial Adherens Junction Signaling	0.485289	0.0205		MYH14, LEF1, ACTN1
Intrinsic Prothrombin Activation Pathway	0.49204	0.0345		THBD
Bladder Cancer Signaling	0.49545	0.023		CDKN1A, CXCL8
TGF-β Signaling	0.49545	0.023		FOS, TGIF1
RANK Signaling in Osteoclasts	0.500035	0.0227		FOS, CAMK4
Apoptosis Signaling	0.505825	0.0225		TNFRSF1A, PRKCQ
Role of Osteoblasts, Osteoclasts and Chondrocytes in Rheumatoid Arthritis	0.512861	0.0183		FOS, TNFRSF1A, LEF1, CAMK4
Regulation of Actin-based Motility by Rho	0.512861	0.022		RHOH, RHOB
IL-1 Signaling	0.512861	0.022		FOS, PRKAR2B
Death Receptor Signaling	0.517607	0.0217		TNFRSF1A, TBK1
3-phosphoinositide Biosynthesis	0.517607	0.0192		DUSP1, DUSP2, CDC25B
Chronic Myeloid Leukemia Signaling	0.5188	0.0215		CDKN1B, CDKN1A
G Protein Signaling Mediated by Tubby	0.5188	0.0303		LCK
SAPK/JNK Signaling	0.522396	0.0213		MAP4K3, LCK
B Cell Development	0.524807	0.0294		IL7R
Interferon Signaling	0.524807	0.0294		MX1
Thyroid Hormone Metabolism II (via Conjugation and/or Degradation)	0.534564	0.0286		CSGALNACT1
IGF-1 Signaling	0.534564	0.0206		FOS, PRKAR2B
Huntington's Disease Signaling	0.535797	0.0174		TCERG1, PRKCQ, PACSIN1, PRKCH
Antioxidant Action of Vitamin C	0.535797	0.0204		NXN, PLD3
Telomerase Signaling	0.540754	0.0202		HSP90B1, CDKN1A
Signaling by Rho Family GTPases	0.545758	0.0171	2.000	FOS, RHOH, RHOB, ARHGEF9
Paxillin Signaling	0.549541	0.0198		ITGAM, ACTN1
April Mediated Signaling	0.552077	0.0263		FOS
Acute Phase Response Signaling	0.552077	0.0178		FOS, OSM, TNFRSF1A
Docosahexaenoic Acid (DHA) Signaling	0.555904	0.0256		APP
Netrin Signaling	0.555904	0.0256		PRKAR2B
RhoGDI Signaling	0.559758	0.0173		RHOH, RHOB, ARHGEF9
B Cell Activating Factor Signaling	0.559758	0.025		FOS
Thyroid Cancer Signaling	0.559758	0.025		LEF1
Melanoma Signaling	0.574116	0.0238		CDKN1A
Fc Epsilon RI Signaling	0.574116	0.0183		PRKCQ, PRKCH
Sertoli Cell-Sertoli Cell Junction Signaling	0.574116	0.0169		PRKAR2B, TNFRSF1A, ACTN1
Calcium Signaling	0.574116	0.0169		MYH14, PRKAR2B, CAMK4
Dermatan Sulfate Biosynthesis (Late Stages)	0.588844	0.0227		CHST10
Role of RIG1-like Receptors in Antiviral Innate Immunity	0.592925	0.0222		TBK1
Role of Hypercytokinemia/hyperchemokinemia in the Pathogenesis of Influenza	0.592925	0.0222		CXCL8
PTEN Signaling	0.616595	0.0169		CDKN1B, CDKN1A
Gαi Signaling	0.625173	0.0167		PRKAR2B, S1PR1
Superpathway of Inositol Phosphate Compounds	0.626614	0.0155		DUSP1, DUSP2, CDC25B
Heparan Sulfate Biosynthesis (Late Stages)	0.629506	0.02		CHST10
Atherosclerosis Signaling	0.638263	0.0161		CXCR4, CXCL8
CD27 Signaling in Lymphocytes	0.638263	0.0192		FOS
Endometrial Cancer Signaling	0.638263	0.0192		LEF1
Phototransduction Pathway	0.644169	0.0189		PRKAR2B
Nicotine Degradation III	0.648634	0.0185		CSGALNACT1
Unfolded protein response	0.648634	0.0185		HSP90B1
Role of CHK Proteins in Cell Cycle Checkpoint Control	0.653131	0.0182		CDKN1A
Role of Cytokines in Mediating Communication between Immune Cells	0.654636	0.0179		CXCL8
EGF Signaling	0.654636	0.0179		FOS
ErbB2-ErbB3 Signaling	0.654636	0.0175		CDKN1B
Heparan Sulfate Biosynthesis	0.654636	0.0175		CHST10
Melatonin Degradation I	0.654636	0.0175		CSGALNACT1
Glutamate Receptor Signaling	0.654636	0.0175		CAMK4
Axonal Guidance Signaling	0.654636	0.0139		CXCR4, PRKAR2B, PRKCQ, ADAM11, PRKCH, RGS3
Human Embryonic Stem Cell Pluripotency	0.654636	0.0149		LEF1, S1PR1
Phospholipases	0.654636	0.0172		PLD3
Relaxin Signaling	0.656145	0.0148		FOS, PRKAR2B
Actin Cytoskeleton Signaling	0.666807	0.0138		F2R, MYH14, ACTN1
Estrogen-Dependent Breast Cancer Signaling	0.666807	0.0161		FOS
Superpathway of Melatonin Degradation	0.666807	0.0161		CSGALNACT1
ERK5 Signaling	0.666807	0.0159		FOS
Nicotine Degradation II	0.666807	0.0159		CSGALNACT1
PCP pathway	0.666807	0.0159		JUNB
Synaptic Long Term Depression	0.666807	0.0141		PRKCQ, PRKCH
Activation of IRF by Cytosolic Pattern Recognition Receptors	0.666807	0.0156		TBK1
IL-17A Signaling in Airway Cells	0.666807	0.0156		CXCL5
Serotonin Degradation	0.666807	0.0156		CSGALNACT1
Eicosanoid Signaling	0.666807	0.0156		PTGS2
Hypoxia Signaling in the Cardiovascular System	0.671429	0.0154		HSP90B1
PXR/RXR Activation	0.676083	0.0149		PRKAR2B
GABA Receptor Signaling	0.676083	0.0149		KCNN3
Neurotrophin/TRK Signaling	0.676083	0.0149		FOS
GDNF Family Ligand-Receptor Interactions	0.677642	0.0147		FOS
Remodeling of Epithelial Adherens Junctions	0.677642	0.0147		ACTN1
Role of MAPK Signaling in the Pathogenesis of Influenza	0.680769	0.0145		PTGS2
Renal Cell Carcinoma Signaling	0.685488	0.0141		FOS
PEDF Signaling	0.685488	0.0141		TCF7
GPCR-Mediated Integration of Enteroendocrine Signaling Exemplified by an L Cell	0.685488	0.0141		PRKAR2B
Basal Cell Carcinoma Signaling	0.688652	0.0139		LEF1
