# Supplementary material for: RNA-Seq Transcriptome Analysis of Peripheral Blood From Cattle Infected With Mycobacterium bovis Across an Experimental Time Course
Source: Front Vet Sci. 2021 May 28;8:662002. doi: 10.3389/fvets.2021.662002 (PMC8193354; doi:10.3389/fvets.2021.662002)
Supplement: Supplementary file 5 [file Data_Sheet_5.XLSX]

## Sheet: Table S12
Table S12: GO enrichment results for STEM model profile 40 generated from STEM Analysis 1 (all detectable expressed genes). GO terms are ranked by P-value and GO terms with significant corrected P-values (≤ 0.05) are highlighted.
GO term ID	GO term name	No. of genes in category	No. of genes assigned	No. of genes expected	No. of genes enriched	P-value	Corrected P-value	Fold-enrichment
GO:0007165	signal transduction	3273	150	88	62	8.4e-14	<0.001	1.7
GO:0044700	single organism signaling	3486	153	93.7	59.3	1.7e-12	<0.001	1.6
GO:0007154	cell communication	3548	153	95.4	57.6	7.6e-12	<0.001	1.6
GO:0051239	regulation of multicellular organismal process	1338	73	36	37	1.9e-09	<0.001	2
GO:0051716	cellular response to stimulus	4075	160	109.6	50.4	4.1e-09	<0.001	1.5
GO:0050794	regulation of cellular process	5919	209	159.1	49.9	1.6e-08	<0.001	1.3
GO:0046332	SMAD binding	51	11	1.4	9.6	8.2e-08	<0.001	8
GO:0050793	regulation of developmental process	1189	63	32	31	9.7e-08	<0.001	2
GO:0050789	regulation of biological process	6168	212	165.8	46.2	1.4e-07	<0.001	1.3
GO:0048518	positive regulation of biological process	3355	132	90.2	41.8	3e-07	<0.001	1.5
GO:0004872	receptor activity	518	35	13.9	21.1	4.7e-07	<0.001	2.5
GO:2000026	regulation of multicellular organismal development	829	47	22.3	24.7	8.3e-07	<0.001	2.1
GO:0003700	sequence-specific DNA binding transcription factor activity	611	38	16.4	21.6	1.2e-06	<0.001	2.3
GO:0044767	single-organism developmental process	3084	121	82.9	38.1	1.6e-06	0.004	1.5
GO:0051270	regulation of cellular component movement	417	29	11.2	17.8	2.7e-06	0.008	2.6
GO:0048522	positive regulation of cellular process	2858	113	76.8	36.2	3.1e-06	0.012	1.5
GO:0031099	regeneration	72	11	1.9	9.1	3.1e-06	0.012	5.7
GO:0051240	positive regulation of multicellular organismal process	741	42	19.9	22.1	3.4e-06	0.014	2.1
GO:0007166	cell surface receptor signaling pathway	1824	80	49	31	3.7e-06	0.014	1.6
GO:0045595	regulation of cell differentiation	828	45	22.3	22.7	4.5e-06	0.014	2
GO:0048856	anatomical structure development	2783	110	74.8	35.2	4.6e-06	0.014	1.5
GO:2000145	regulation of cell motility	383	27	10.3	16.7	4.7e-06	0.014	2.6
GO:0031102	neuron projection regeneration	18	6	0.5	5.5	5.1e-06	0.014	12.4
GO:0008625	extrinsic apoptotic signaling pathway via death domain receptors	62	10	1.7	8.3	5.3e-06	0.014	6
GO:0043296	apical junction complex	76	11	2	9	5.4e-06	0.014	5.4
GO:1901700	response to oxygen-containing compound	838	45	22.5	22.5	6.2e-06	0.02	2
GO:0040012	regulation of locomotion	412	28	11.1	16.9	6.3e-06	0.02	2.5
GO:0019955	cytokine binding	52	9	1.4	7.6	8.7e-06	0.022	6.4
GO:0009653	anatomical structure morphogenesis	1448	66	38.9	27.1	9.7e-06	0.022	1.7
GO:0032879	regulation of localization	1302	61	35	26	9.8e-06	0.022	1.7
GO:0051241	negative regulation of multicellular organismal process	519	32	14	18	1e-05	0.022	2.3
GO:0007275	multicellular organismal development	2612	103	70.2	32.8	1.2e-05	0.022	1.5
GO:0071944	cell periphery	2356	95	63.3	31.7	1.3e-05	0.022	1.5
GO:0030334	regulation of cell migration	359	25	9.7	15.3	1.3e-05	0.022	2.6
GO:0009889	regulation of biosynthetic process	2588	102	69.6	32.4	1.4e-05	0.024	1.5
GO:0007178	transmembrane receptor protein serine/threonine kinase signaling pathway	190	17	5.1	11.9	1.4e-05	0.024	3.3
GO:1902043	positive regulation of extrinsic apoptotic signaling pathway via death domain receptors	13	5	0.3	4.7	1.5e-05	0.028	14.3
GO:1903508	positive regulation of nucleic acid-templated transcription	843	44	22.7	21.3	1.6e-05	0.032	1.9
GO:0045893	positive regulation of transcription, DNA-templated	843	44	22.7	21.3	1.6e-05	0.032	1.9
GO:0043565	sequence-specific DNA binding	459	29	12.3	16.7	1.7e-05	0.034	2.4
GO:0051254	positive regulation of RNA metabolic process	902	46	24.2	21.8	1.8e-05	0.04	1.9
GO:0006355	regulation of transcription, DNA-templated	2138	87	57.5	29.5	2.5e-05	0.048	1.5
GO:0042221	response to chemical	2143	87	57.6	29.4	2.7e-05	0.05	1.5
GO:0031326	regulation of cellular biosynthetic process	2563	100	68.9	31.1	2.8e-05	0.05	1.5
GO:0070887	cellular response to chemical stimulus	1558	68	41.9	26.1	2.9e-05	0.052	1.6
GO:0005886	plasma membrane	2308	92	62	30	3e-05	0.052	1.5
GO:2000112	regulation of cellular macromolecule biosynthetic process	2406	95	64.7	30.3	3.1e-05	0.054	1.5
GO:0031103	axon regeneration	15	5	0.4	4.6	3.3e-05	0.058	12.4
GO:1903506	regulation of nucleic acid-templated transcription	2158	87	58	29	3.5e-05	0.062	1.5
GO:1902680	positive regulation of RNA biosynthetic process	871	44	23.4	20.6	3.6e-05	0.064	1.9
GO:0009888	tissue development	927	46	24.9	21.1	3.6e-05	0.064	1.8
GO:0019222	regulation of metabolic process	4174	147	112.2	34.8	3.7e-05	0.064	1.3
GO:0051674	localization of cell	710	38	19.1	18.9	3.7e-05	0.064	2
GO:0048870	cell motility	710	38	19.1	18.9	3.7e-05	0.064	2
GO:0009893	positive regulation of metabolic process	2258	90	60.7	29.3	3.8e-05	0.064	1.5
GO:0048731	system development	2292	91	61.6	29.4	3.9e-05	0.064	1.5
GO:0010628	positive regulation of gene expression	1016	49	27.3	21.7	4.1e-05	0.064	1.8
GO:2001141	regulation of RNA biosynthetic process	2175	87	58.5	28.5	4.7e-05	0.078	1.5
GO:0016477	cell migration	667	36	17.9	18.1	5.1e-05	0.08	2
GO:0004871	signal transducer activity	641	35	17.2	17.8	5.2e-05	0.08	2
GO:2001236	regulation of extrinsic apoptotic signaling pathway	114	12	3.1	8.9	5.5e-05	0.09	3.9
GO:0010033	response to organic substance	1621	69	43.6	25.4	5.6e-05	0.09	1.6
GO:0001568	blood vessel development	321	22	8.6	13.4	5.6e-05	0.09	2.5
GO:0019219	regulation of nucleobase-containing compound metabolic process	2443	95	65.7	29.3	5.6e-05	0.09	1.4
GO:0097191	extrinsic apoptotic signaling pathway	171	15	4.6	10.4	5.8e-05	0.09	3.3
GO:0035556	intracellular signal transduction	1902	78	51.1	26.9	5.8e-05	0.09	1.5
GO:0045935	positive regulation of nucleobase-containing compound metabolic process	1002	48	26.9	21.1	5.8e-05	0.09	1.8
GO:0048646	anatomical structure formation involved in morphogenesis	621	34	16.7	17.3	6.3e-05	0.09	2
GO:0051252	regulation of RNA metabolic process	2256	89	60.7	28.3	6.3e-05	0.09	1.5
GO:0010556	regulation of macromolecule biosynthetic process	2483	96	66.8	29.2	6.3e-05	0.09	1.4
GO:0044707	single-multicellular organism process	3385	123	91	32	6.5e-05	0.098	1.4
GO:0046330	positive regulation of JNK cascade	82	10	2.2	7.8	6.6e-05	0.1	4.5
GO:1902041	regulation of extrinsic apoptotic signaling pathway via death domain receptors	40	7	1.1	5.9	8.3e-05	0.116	6.5
GO:0001503	ossification	218	17	5.9	11.1	8.3e-05	0.116	2.9
GO:0007155	cell adhesion	765	39	20.6	18.4	8.5e-05	0.116	1.9
GO:0031328	positive regulation of cellular biosynthetic process	1047	49	28.1	20.9	8.7e-05	0.116	1.7
GO:0048729	tissue morphogenesis	309	21	8.3	12.7	9.3e-05	0.126	2.5
GO:0001944	vasculature development	333	22	9	13	9.7e-05	0.126	2.5
GO:0051173	positive regulation of nitrogen compound metabolic process	1023	48	27.5	20.5	9.7e-05	0.126	1.7
GO:0007167	enzyme linked receptor protein signaling pathway	743	38	20	18	9.8e-05	0.13	1.9
GO:0010557	positive regulation of macromolecule biosynthetic process	996	47	26.8	20.2	0.0001	0.13	1.8
GO:0006357	regulation of transcription from RNA polymerase II promoter	1112	51	29.9	21.1	0.0001	0.13	1.7
GO:0006351	transcription, DNA-templated	2288	89	61.5	27.5	0.00011	0.13	1.4
GO:0080090	regulation of primary metabolic process	3459	124	93	31	0.00011	0.132	1.3
GO:0045944	positive regulation of transcription from RNA polymerase II promoter	616	33	16.6	16.4	0.00012	0.142	2
GO:0048869	cellular developmental process	2168	85	58.3	26.7	0.00012	0.142	1.5
GO:0005911	cell-cell junction	225	17	6	11	0.00012	0.142	2.8
GO:0030278	regulation of ossification	106	11	2.8	8.2	0.00013	0.146	3.9
GO:0043506	regulation of JUN kinase activity	57	8	1.5	6.5	0.00013	0.152	5.2
GO:0030509	BMP signaling pathway	57	8	1.5	6.5	0.00013	0.152	5.2
GO:0048513	organ development	1667	69	44.8	24.2	0.00013	0.152	1.5
GO:0097659	nucleic acid-templated transcription	2303	89	61.9	27.1	0.00013	0.154	1.4
GO:0009891	positive regulation of biosynthetic process	1067	49	28.7	20.3	0.00014	0.154	1.7
GO:1902531	regulation of intracellular signal transduction	1155	52	31.1	20.9	0.00014	0.154	1.7
GO:0090092	regulation of transmembrane receptor protein serine/threonine kinase signaling pathway	108	11	2.9	8.1	0.00015	0.168	3.8
GO:0031323	regulation of cellular metabolic process	3620	128	97.3	30.7	0.00015	0.174	1.3
GO:0030279	negative regulation of ossification	44	7	1.2	5.8	0.00016	0.178	5.9
GO:0010468	regulation of gene expression	2640	99	71	28	0.00016	0.178	1.4
GO:0071495	cellular response to endogenous stimulus	652	34	17.5	16.5	0.00016	0.18	1.9
GO:0071310	cellular response to organic substance	1281	56	34.4	21.6	0.00016	0.18	1.6
GO:0051094	positive regulation of developmental process	573	31	15.4	15.6	0.00017	0.182	2
GO:1903844	regulation of cellular response to transforming growth factor beta stimulus	75	9	2	7	0.00017	0.184	4.5
GO:0017015	regulation of transforming growth factor beta receptor signaling pathway	75	9	2	7	0.00017	0.184	4.5
GO:0032874	positive regulation of stress-activated MAPK cascade	92	10	2.5	7.5	0.00018	0.186	4
GO:0038023	signaling receptor activity	396	24	10.6	13.4	0.00018	0.186	2.3
GO:0023051	regulation of signaling	1935	77	52	25	0.00018	0.186	1.5
GO:0051171	regulation of nitrogen compound metabolic process	2520	95	67.7	27.3	0.00019	0.19	1.4
GO:0019838	growth factor binding	60	8	1.6	6.4	0.00019	0.19	5
GO:0070304	positive regulation of stress-activated protein kinase signaling cascade	93	10	2.5	7.5	0.00019	0.194	4
GO:0051093	negative regulation of developmental process	474	27	12.7	14.3	0.00019	0.204	2.1
GO:0060429	epithelium development	552	30	14.8	15.2	0.0002	0.204	2
GO:0009966	regulation of signal transduction	1785	72	48	24	0.0002	0.204	1.5
GO:0048514	blood vessel morphogenesis	280	19	7.5	11.5	0.0002	0.204	2.5
GO:2001238	positive regulation of extrinsic apoptotic signaling pathway	46	7	1.2	5.8	0.00021	0.206	5.7
GO:0006928	movement of cell or subcellular component	1027	47	27.6	19.4	0.00021	0.208	1.7
GO:0046328	regulation of JNK cascade	112	11	3	8	0.00021	0.208	3.7
GO:0010646	regulation of cell communication	1949	77	52.4	24.6	0.00022	0.212	1.5
GO:0010604	positive regulation of macromolecule metabolic process	1731	70	46.5	23.5	0.00024	0.218	1.5
GO:0043507	positive regulation of JUN kinase activity	47	7	1.3	5.7	0.00024	0.218	5.5
GO:0009719	response to endogenous stimulus	862	41	23.2	17.8	0.00025	0.226	1.8
GO:0090287	regulation of cellular response to growth factor stimulus	118	11	3.2	7.8	0.00033	0.292	3.5
GO:0070160	occluding junction	65	8	1.7	6.3	0.00033	0.296	4.6
GO:0005923	bicellular tight junction	65	8	1.7	6.3	0.00033	0.296	4.6
GO:0007254	JNK cascade	138	12	3.7	8.3	0.00034	0.3	3.2
GO:0042108	positive regulation of cytokine biosynthetic process	50	7	1.3	5.7	0.00035	0.31	5.2
GO:0007179	transforming growth factor beta receptor signaling pathway	139	12	3.7	8.3	0.00037	0.314	3.2
GO:0030335	positive regulation of cell migration	202	15	5.4	9.6	0.00037	0.314	2.8
GO:0007517	muscle organ development	181	14	4.9	9.1	0.00038	0.326	2.9
GO:0009897	external side of plasma membrane	141	12	3.8	8.2	0.00042	0.356	3.2
GO:2000147	positive regulation of cell motility	205	15	5.5	9.5	0.00043	0.358	2.7
GO:0006366	transcription from RNA polymerase II promoter	1302	55	35	20	0.00044	0.358	1.6
GO:0014031	mesenchymal cell development	68	8	1.8	6.2	0.00045	0.366	4.4
GO:1901701	cellular response to oxygen-containing compound	556	29	14.9	14.1	0.00049	0.39	1.9
GO:0030154	cell differentiation	2000	77	53.8	23.2	0.0005	0.392	1.4
GO:0045597	positive regulation of cell differentiation	426	24	11.5	12.5	0.00052	0.402	2.1
GO:0098609	cell-cell adhesion	478	26	12.9	13.1	0.00052	0.404	2
GO:0048583	regulation of response to stimulus	2362	88	63.5	24.5	0.00053	0.404	1.4
GO:0060485	mesenchyme development	87	9	2.3	6.7	0.00053	0.41	3.8
GO:0048519	negative regulation of biological process	2800	101	75.3	25.7	0.00057	0.436	1.3
GO:0060255	regulation of macromolecule metabolic process	3518	122	94.6	27.4	0.00057	0.44	1.3
GO:0030097	hemopoiesis	535	28	14.4	13.6	0.00058	0.44	1.9
GO:0070201	regulation of establishment of protein localization	482	26	13	13	0.00059	0.44	2
GO:0031325	positive regulation of cellular metabolic process	1819	71	48.9	22.1	0.0006	0.444	1.5
GO:0051272	positive regulation of cellular component movement	212	15	5.7	9.3	0.00061	0.448	2.6
GO:0010562	positive regulation of phosphorus metabolic process	565	29	15.2	13.8	0.00064	0.454	1.9
GO:0045937	positive regulation of phosphate metabolic process	565	29	15.2	13.8	0.00064	0.454	1.9
GO:0002237	response to molecule of bacterial origin	191	14	5.1	8.9	0.00065	0.47	2.7
GO:0003677	DNA binding	1450	59	39	20	0.00069	0.484	1.5
GO:0040017	positive regulation of locomotion	215	15	5.8	9.2	0.00071	0.488	2.6
GO:0045216	cell-cell junction organization	129	11	3.5	7.5	0.00071	0.488	3.2
GO:0048762	mesenchymal cell differentiation	73	8	2	6	0.00074	0.504	4.1
GO:0033993	response to lipid	411	23	11	12	0.00074	0.504	2.1
GO:0008285	negative regulation of cell proliferation	386	22	10.4	11.6	0.00075	0.516	2.1
GO:0043405	regulation of MAP kinase activity	194	14	5.2	8.8	0.00076	0.52	2.7
GO:0032774	RNA biosynthetic process	2422	89	65.1	23.9	0.00077	0.524	1.4
GO:0000978	RNA polymerase II core promoter proximal region sequence-specific DNA binding	151	12	4.1	7.9	0.00077	0.524	3
GO:0044212	transcription regulatory region DNA binding	389	22	10.5	11.5	0.00083	0.548	2.1
GO:0019199	transmembrane receptor protein kinase activity	42	6	1.1	4.9	0.00084	0.554	5.3
GO:0032872	regulation of stress-activated MAPK cascade	132	11	3.5	7.5	0.00086	0.558	3.1
GO:0036293	response to decreased oxygen levels	175	13	4.7	8.3	0.00089	0.57	2.8
GO:0070302	regulation of stress-activated protein kinase signaling cascade	133	11	3.6	7.4	0.00091	0.574	3.1
GO:0071560	cellular response to transforming growth factor beta stimulus	154	12	4.1	7.9	0.00092	0.576	2.9
GO:0071559	response to transforming growth factor beta	154	12	4.1	7.9	0.00092	0.576	2.9
GO:0001067	regulatory region nucleic acid binding	392	22	10.5	11.5	0.00092	0.578	2.1
GO:0000975	regulatory region DNA binding	392	22	10.5	11.5	0.00092	0.578	2.1
GO:0048534	hematopoietic or lymphoid organ development	552	28	14.8	13.2	0.00095	0.584	1.9
GO:0030888	regulation of B cell proliferation	43	6	1.2	4.8	0.00095	0.588	5.2
GO:0007257	activation of JUN kinase activity	29	5	0.8	4.2	0.00095	0.594	6.4
GO:0050865	regulation of cell activation	318	19	8.5	10.5	0.00098	0.602	2.2
GO:0000982	RNA polymerase II core promoter proximal region sequence-specific DNA binding transcription factor activity	156	12	4.2	7.8	0.001	0.61	2.9
GO:0009887	organ morphogenesis	448	24	12	12	0.001	0.61	2
GO:2000146	negative regulation of cell motility	115	10	3.1	6.9	0.0011	0.618	3.2
GO:0051216	cartilage development	78	8	2.1	5.9	0.0011	0.65	3.8
GO:0000987	core promoter proximal region sequence-specific DNA binding	158	12	4.2	7.8	0.0012	0.65	2.8
GO:0001159	core promoter proximal region DNA binding	158	12	4.2	7.8	0.0012	0.65	2.8
GO:0010631	epithelial cell migration	117	10	3.1	6.9	0.0012	0.658	3.2
GO:0090132	epithelium migration	117	10	3.1	6.9	0.0012	0.658	3.2
GO:0090130	tissue migration	117	10	3.1	6.9	0.0012	0.658	3.2
GO:0032496	response to lipopolysaccharide	182	13	4.9	8.1	0.0013	0.67	2.7
GO:0090303	positive regulation of wound healing	31	5	0.8	4.2	0.0013	0.686	6
GO:0048678	response to axon injury	31	5	0.8	4.2	0.0013	0.686	6
GO:0098602	single organism cell adhesion	483	25	13	12	0.0013	0.694	1.9
GO:0042327	positive regulation of phosphorylation	512	26	13.8	12.2	0.0014	0.71	1.9
GO:1902105	regulation of leukocyte differentiation	162	12	4.4	7.6	0.0014	0.712	2.8
GO:2001237	negative regulation of extrinsic apoptotic signaling pathway	63	7	1.7	5.3	0.0014	0.722	4.1
GO:0000976	transcription regulatory region sequence-specific DNA binding	279	17	7.5	9.5	0.0015	0.722	2.3
GO:0006352	DNA-templated transcription, initiation	255	16	6.9	9.1	0.0015	0.728	2.3
GO:0050867	positive regulation of cell activation	208	14	5.6	8.4	0.0015	0.73	2.5
GO:0070482	response to oxygen levels	186	13	5	8	0.0016	0.75	2.6
GO:0004888	transmembrane signaling receptor activity	331	19	8.9	10.1	0.0016	0.752	2.1
GO:0071363	cellular response to growth factor stimulus	463	24	12.4	11.6	0.0016	0.762	1.9
GO:0000981	sequence-specific DNA binding RNA polymerase II transcription factor activity	282	17	7.6	9.4	0.0016	0.764	2.2
GO:0051271	negative regulation of cellular component movement	122	10	3.3	6.7	0.0017	0.766	3
GO:0002009	morphogenesis of an epithelium	258	16	6.9	9.1	0.0017	0.766	2.3
GO:0005543	phospholipid binding	234	15	6.3	8.7	0.0017	0.766	2.4
GO:0048864	stem cell development	165	12	4.4	7.6	0.0017	0.766	2.7
GO:0061061	muscle structure development	308	18	8.3	9.7	0.0017	0.766	2.2
GO:0042325	regulation of phosphorylation	833	37	22.4	14.6	0.0017	0.782	1.7
GO:0072359	circulatory system development	521	26	14	12	0.0018	0.786	1.9
GO:0072358	cardiovascular system development	521	26	14	12	0.0018	0.786	1.9
GO:0001934	positive regulation of protein phosphorylation	494	25	13.3	11.7	0.0018	0.786	1.9
GO:0006468	protein phosphorylation	1108	46	29.8	16.2	0.0019	0.806	1.5
GO:0009617	response to bacterium	262	16	7	9	0.0019	0.808	2.3
GO:0046822	regulation of nucleocytoplasmic transport	146	11	3.9	7.1	0.0019	0.81	2.8
GO:0001525	angiogenesis	238	15	6.4	8.6	0.002	0.81	2.3
GO:0001649	osteoblast differentiation	125	10	3.4	6.6	0.002	0.812	3
GO:0070848	response to growth factor	470	24	12.6	11.4	0.002	0.812	1.9
GO:0032486	Rap protein signal transduction	364	20	9.8	10.2	0.002	0.828	2
GO:0006367	transcription initiation from RNA polymerase II promoter	215	14	5.8	8.2	0.002	0.828	2.4
GO:0008289	lipid binding	392	21	10.5	10.5	0.0021	0.84	2
GO:0048863	stem cell differentiation	193	13	5.2	7.8	0.0022	0.84	2.5
GO:0003012	muscle system process	193	13	5.2	7.8	0.0022	0.84	2.5
GO:0071706	tumor necrosis factor superfamily cytokine production	68	7	1.8	5.2	0.0023	0.852	3.8
GO:0042552	myelination	68	7	1.8	5.2	0.0023	0.852	3.8
GO:0005913	cell-cell adherens junction	35	5	0.9	4.1	0.0023	0.86	5.3
GO:0009790	embryo development	586	28	15.8	12.2	0.0023	0.86	1.8
GO:0032623	interleukin-2 production	51	6	1.4	4.6	0.0023	0.866	4.4
GO:0001775	cell activation	673	31	18.1	12.9	0.0024	0.87	1.7
GO:0009986	cell surface	370	20	9.9	10.1	0.0024	0.87	2
GO:0045596	negative regulation of cell differentiation	370	20	9.9	10.1	0.0024	0.87	2
GO:0008366	axon ensheathment	69	7	1.9	5.1	0.0025	0.87	3.8
GO:0007272	ensheathment of neurons	69	7	1.9	5.1	0.0025	0.87	3.8
GO:0002520	immune system development	589	28	15.8	12.2	0.0025	0.87	1.8
GO:0044093	positive regulation of molecular function	1122	46	30.2	15.8	0.0025	0.87	1.5
GO:0001666	response to hypoxia	173	12	4.7	7.3	0.0025	0.874	2.6
GO:0065009	regulation of molecular function	1722	65	46.3	18.7	0.0025	0.874	1.4
GO:0098552	side of membrane	269	16	7.2	8.8	0.0025	0.876	2.2
GO:0001657	ureteric bud development	36	5	1	4	0.0026	0.892	5.2
GO:0050663	cytokine secretion	89	8	2.4	5.6	0.0027	0.896	3.3
GO:0034330	cell junction organization	152	11	4.1	6.9	0.0027	0.896	2.7
GO:0016337	single organismal cell-cell adhesion	454	23	12.2	10.8	0.0027	0.896	1.9
GO:0048584	positive regulation of response to stimulus	1222	49	32.9	16.1	0.0028	0.898	1.5
GO:0030336	negative regulation of cell migration	110	9	3	6	0.0028	0.898	3
GO:0033135	regulation of peptidyl-serine phosphorylation	71	7	1.9	5.1	0.0029	0.9	3.7
GO:0002694	regulation of leukocyte activation	298	17	8	9	0.0029	0.9	2.1
GO:0072164	mesonephric tubule development	37	5	1	4	0.0029	0.9	5
GO:0072163	mesonephric epithelium development	37	5	1	4	0.0029	0.9	5
GO:0002696	positive regulation of leukocyte activation	200	13	5.4	7.6	0.0029	0.9	2.4
GO:0042306	regulation of protein import into nucleus	111	9	3	6	0.003	0.9	3
GO:0034332	adherens junction organization	72	7	1.9	5.1	0.0031	0.904	3.6
GO:0007043	cell-cell junction assembly	54	6	1.5	4.5	0.0031	0.904	4.1
GO:0045321	leukocyte activation	515	25	13.8	11.2	0.0032	0.904	1.8
GO:0019220	regulation of phosphate metabolic process	954	40	25.6	14.4	0.0032	0.904	1.6
GO:0030155	regulation of cell adhesion	380	20	10.2	9.8	0.0033	0.91	2
GO:0001823	mesonephros development	38	5	1	4	0.0033	0.918	4.9
GO:0016763	transferase activity, transferring pentosyl groups	38	5	1	4	0.0033	0.918	4.9
GO:0031100	organ regeneration	38	5	1	4	0.0033	0.918	4.9
GO:0043406	positive regulation of MAP kinase activity	134	10	3.6	6.4	0.0033	0.92	2.8
GO:0040013	negative regulation of locomotion	134	10	3.6	6.4	0.0033	0.92	2.8
GO:0048732	gland development	227	14	6.1	7.9	0.0033	0.922	2.3
GO:0023056	positive regulation of signaling	926	39	24.9	14.1	0.0034	0.922	1.6
GO:0051223	regulation of protein transport	435	22	11.7	10.3	0.0034	0.924	1.9
GO:0035295	tube development	329	18	8.8	9.2	0.0035	0.926	2
GO:0001932	regulation of protein phosphorylation	778	34	20.9	13.1	0.0035	0.926	1.6
GO:0034329	cell junction assembly	135	10	3.6	6.4	0.0035	0.928	2.8
GO:0043009	chordate embryonic development	382	20	10.3	9.7	0.0035	0.928	1.9
GO:0060047	heart contraction	93	8	2.5	5.5	0.0035	0.93	3.2
GO:0007399	nervous system development	1143	46	30.7	15.3	0.0035	0.93	1.5
GO:0016310	phosphorylation	1364	53	36.7	16.3	0.0036	0.93	1.4
GO:0032011	ARF protein signal transduction	357	19	9.6	9.4	0.0037	0.93	2
GO:0032015	regulation of Ran protein signal transduction	357	19	9.6	9.4	0.0037	0.93	2
GO:0032012	regulation of ARF protein signal transduction	357	19	9.6	9.4	0.0037	0.93	2
GO:0032485	regulation of Ral protein signal transduction	357	19	9.6	9.4	0.0037	0.93	2
GO:0032483	regulation of Rab protein signal transduction	357	19	9.6	9.4	0.0037	0.93	2
GO:0032484	Ral protein signal transduction	357	19	9.6	9.4	0.0037	0.93	2
GO:0031291	Ran protein signal transduction	357	19	9.6	9.4	0.0037	0.93	2
GO:0043087	regulation of GTPase activity	357	19	9.6	9.4	0.0037	0.93	2
GO:0042035	regulation of cytokine biosynthetic process	74	7	2	5	0.0037	0.93	3.5
GO:1903557	positive regulation of tumor necrosis factor superfamily cytokine production	39	5	1	4	0.0037	0.936	4.8
GO:0045670	regulation of osteoclast differentiation	39	5	1	4	0.0037	0.936	4.8
GO:0003015	heart process	94	8	2.5	5.5	0.0038	0.936	3.2
GO:0010647	positive regulation of cell communication	932	39	25.1	13.9	0.0038	0.936	1.6
GO:0032488	Cdc42 protein signal transduction	358	19	9.6	9.4	0.0038	0.936	2
GO:0032489	regulation of Cdc42 protein signal transduction	358	19	9.6	9.4	0.0038	0.936	2
GO:0051049	regulation of transport	963	40	25.9	14.1	0.0038	0.936	1.5
GO:0009792	embryo development ending in birth or egg hatching	385	20	10.4	9.6	0.0038	0.936	1.9
GO:0009611	response to wounding	637	29	17.1	11.9	0.0039	0.936	1.7
GO:0032487	regulation of Rap protein signal transduction	359	19	9.7	9.3	0.0039	0.936	2
GO:0051403	stress-activated MAPK cascade	183	12	4.9	7.1	0.0039	0.936	2.4
GO:0051174	regulation of phosphorus metabolic process	965	40	25.9	14.1	0.0039	0.936	1.5
GO:0048523	negative regulation of cellular process	2589	90	69.6	20.4	0.004	0.936	1.3
GO:1903036	positive regulation of response to wounding	95	8	2.6	5.4	0.004	0.936	3.1
GO:0045165	cell fate commitment	95	8	2.6	5.4	0.004	0.936	3.1
GO:0007423	sensory organ development	232	14	6.2	7.8	0.0041	0.936	2.2
GO:0042100	B cell proliferation	57	6	1.5	4.5	0.0041	0.94	3.9
GO:0003231	cardiac ventricle development	40	5	1.1	3.9	0.0041	0.944	4.6
GO:0009605	response to external stimulus	1278	50	34.4	15.6	0.0041	0.944	1.5
GO:0030217	T cell differentiation	161	11	4.3	6.7	0.0042	0.944	2.5
GO:0001667	ameboidal-type cell migration	161	11	4.3	6.7	0.0042	0.944	2.5
GO:0035020	regulation of Rac protein signal transduction	362	19	9.7	9.3	0.0042	0.944	2
GO:0042542	response to hydrogen peroxide	76	7	2	5	0.0043	0.944	3.4
GO:0043393	regulation of protein binding	117	9	3.1	5.9	0.0043	0.946	2.9
GO:0031098	stress-activated protein kinase signaling cascade	185	12	5	7	0.0043	0.946	2.4
GO:0022603	regulation of anatomical structure morphogenesis	472	23	12.7	10.3	0.0044	0.95	1.8
GO:0071902	positive regulation of protein serine/threonine kinase activity	186	12	5	7	0.0045	0.95	2.4
GO:0042127	regulation of cell proliferation	851	36	22.9	13.1	0.0045	0.95	1.6
GO:0072073	kidney epithelium development	58	6	1.6	4.4	0.0045	0.952	3.8
GO:0007266	Rho protein signal transduction	391	20	10.5	9.5	0.0045	0.952	1.9
GO:0000187	activation of MAPK activity	97	8	2.6	5.4	0.0045	0.952	3.1
GO:0008194	UDP-glycosyltransferase activity	77	7	2.1	4.9	0.0046	0.952	3.4
GO:0050767	regulation of neurogenesis	312	17	8.4	8.6	0.0046	0.954	2
GO:0001654	eye development	164	11	4.4	6.6	0.0048	0.958	2.5
GO:1903706	regulation of hemopoiesis	212	13	5.7	7.3	0.0048	0.958	2.3
GO:0000977	RNA polymerase II regulatory region sequence-specific DNA binding	237	14	6.4	7.6	0.0049	0.96	2.2
GO:1901981	phosphatidylinositol phosphate binding	78	7	2.1	4.9	0.0049	0.964	3.3
GO:0032880	regulation of protein localization	562	26	15.1	10.9	0.005	0.964	1.7
GO:0034654	nucleobase-containing compound biosynthetic process	2678	92	72	20	0.005	0.966	1.3
GO:0044291	cell-cell contact zone	42	5	1.1	3.9	0.0051	0.966	4.4
GO:0043235	receptor complex	166	11	4.5	6.5	0.0052	0.968	2.5
GO:0005539	glycosaminoglycan binding	79	7	2.1	4.9	0.0053	0.97	3.3
GO:1901698	response to nitrogen compound	537	25	14.4	10.6	0.0054	0.97	1.7
GO:0017038	protein import	215	13	5.8	7.2	0.0054	0.97	2.2
GO:0001012	RNA polymerase II regulatory region DNA binding	240	14	6.5	7.5	0.0055	0.97	2.2
GO:0060284	regulation of cell development	398	20	10.7	9.3	0.0055	0.97	1.9
GO:0005085	guanyl-nucleotide exchange factor activity	144	10	3.9	6.1	0.0055	0.97	2.6
GO:0009967	positive regulation of signal transduction	863	36	23.2	12.8	0.0056	0.97	1.6
GO:0005515	protein binding	6888	208	185.2	22.8	0.0058	0.97	1.1
GO:0006493	protein O-linked glycosylation	61	6	1.6	4.4	0.0058	0.97	3.7
GO:0016601	Rac protein signal transduction	373	19	10	9	0.0058	0.97	1.9
GO:0019438	aromatic compound biosynthetic process	2726	93	73.3	19.7	0.0058	0.972	1.3
GO:0050670	regulation of lymphocyte proliferation	123	9	3.3	5.7	0.0059	0.972	2.7
GO:0036294	cellular response to decreased oxygen levels	81	7	2.2	4.8	0.006	0.972	3.2
GO:0018130	heterocycle biosynthetic process	2731	93	73.4	19.6	0.0062	0.974	1.3
GO:0032944	regulation of mononuclear cell proliferation	124	9	3.3	5.7	0.0062	0.976	2.7
GO:1900180	regulation of protein localization to nucleus	124	9	3.3	5.7	0.0062	0.976	2.7
GO:0032663	regulation of interleukin-2 production	44	5	1.2	3.8	0.0063	0.976	4.2
GO:0072091	regulation of stem cell proliferation	44	5	1.2	3.8	0.0063	0.976	4.2
GO:0021782	glial cell development	44	5	1.2	3.8	0.0063	0.976	4.2
GO:0032482	Rab protein signal transduction	403	20	10.8	9.2	0.0063	0.976	1.8
GO:0005102	receptor binding	719	31	19.3	11.7	0.0063	0.976	1.6
GO:0035023	regulation of Rho protein signal transduction	376	19	10.1	8.9	0.0063	0.976	1.9
GO:0035091	phosphatidylinositol binding	147	10	4	6	0.0063	0.976	2.5
GO:0044702	single organism reproductive process	544	25	14.6	10.4	0.0063	0.976	1.7
GO:0042089	cytokine biosynthetic process	82	7	2.2	4.8	0.0065	0.978	3.2
GO:0007389	pattern specification process	195	12	5.2	6.8	0.0065	0.978	2.3
GO:0031252	cell leading edge	245	14	6.6	7.4	0.0065	0.978	2.1
GO:0010243	response to organonitrogen compound	489	23	13.1	9.9	0.0066	0.978	1.7
GO:0007009	plasma membrane organization	172	11	4.6	6.4	0.0068	0.978	2.4
GO:0042107	cytokine metabolic process	83	7	2.2	4.8	0.0069	0.978	3.1
GO:0070663	regulation of leukocyte proliferation	126	9	3.4	5.6	0.0069	0.98	2.7
GO:0035239	tube morphogenesis	197	12	5.3	6.7	0.007	0.982	2.3
GO:0018105	peptidyl-serine phosphorylation	150	10	4	6	0.0073	0.982	2.5
GO:0048010	vascular endothelial growth factor receptor signaling pathway	105	8	2.8	5.2	0.0073	0.984	2.8
GO:0045765	regulation of angiogenesis	105	8	2.8	5.2	0.0073	0.984	2.8
GO:0008283	cell proliferation	1159	45	31.2	13.8	0.0075	0.986	1.4
GO:0090100	positive regulation of transmembrane receptor protein serine/threonine kinase signaling pathway	46	5	1.2	3.8	0.0076	0.986	4
GO:1903034	regulation of response to wounding	224	13	6	7	0.0076	0.986	2.2
GO:0044271	cellular nitrogen compound biosynthetic process	2787	94	74.9	19.1	0.0077	0.986	1.3
GO:1903035	negative regulation of response to wounding	85	7	2.3	4.7	0.0078	0.99	3.1
GO:0032635	interleukin-6 production	65	6	1.7	4.3	0.0079	0.99	3.4
GO:0030098	lymphocyte differentiation	225	13	6	7	0.0079	0.99	2.1
GO:1901699	cellular response to nitrogen compound	357	18	9.6	8.4	0.008	0.99	1.9
GO:2001235	positive regulation of apoptotic signaling pathway	152	10	4.1	5.9	0.008	0.99	2.4
GO:0002521	leukocyte differentiation	330	17	8.9	8.1	0.008	0.99	1.9
GO:0000302	response to reactive oxygen species	129	9	3.5	5.5	0.008	0.99	2.6
GO:0031224	intrinsic component of membrane	2587	88	69.5	18.5	0.0082	0.99	1.3
GO:0044459	plasma membrane part	1166	45	31.3	13.7	0.0083	0.99	1.4
GO:0001822	kidney development	130	9	3.5	5.5	0.0084	0.992	2.6
GO:1903555	regulation of tumor necrosis factor superfamily cytokine production	66	6	1.8	4.2	0.0085	0.992	3.4
GO:0090101	negative regulation of transmembrane receptor protein serine/threonine kinase signaling pathway	66	6	1.8	4.2	0.0085	0.992	3.4
GO:0051050	positive regulation of transport	500	23	13.4	9.6	0.0086	0.992	1.7
GO:0034109	homotypic cell-cell adhesion	360	18	9.7	8.3	0.0086	0.992	1.9
GO:0048468	cell development	1106	43	29.7	13.3	0.0087	0.992	1.4
GO:0045785	positive regulation of cell adhesion	228	13	6.1	6.9	0.0087	0.992	2.1
GO:0010632	regulation of epithelial cell migration	87	7	2.3	4.7	0.0089	0.992	3
GO:0071453	cellular response to oxygen levels	87	7	2.3	4.7	0.0089	0.992	3
GO:0010001	glial cell differentiation	87	7	2.3	4.7	0.0089	0.992	3
GO:1903507	negative regulation of nucleic acid-templated transcription	708	30	19	11	0.009	0.992	1.6
GO:0051098	regulation of binding	179	11	4.8	6.2	0.0091	0.992	2.3
GO:0061448	connective tissue development	109	8	2.9	5.1	0.0091	0.992	2.7
GO:0035265	organ growth	67	6	1.8	4.2	0.0091	0.992	3.3
GO:0030099	myeloid cell differentiation	255	14	6.9	7.1	0.0091	0.992	2
GO:0043085	positive regulation of catalytic activity	954	38	25.6	12.4	0.0093	0.992	1.5
GO:0018209	peptidyl-serine modification	156	10	4.2	5.8	0.0095	0.992	2.4
GO:0005057	receptor signaling protein activity	110	8	3	5	0.0096	0.992	2.7
GO:0003007	heart morphogenesis	110	8	3	5	0.0096	0.992	2.7
GO:0050790	regulation of catalytic activity	1434	53	38.6	14.4	0.0097	0.992	1.4
GO:0072089	stem cell proliferation	68	6	1.8	4.2	0.0098	0.992	3.3
GO:0006606	protein import into nucleus	181	11	4.9	6.1	0.0098	0.992	2.3
GO:1902593	single-organism nuclear import	181	11	4.9	6.1	0.0098	0.992	2.3
GO:0044744	protein targeting to nucleus	181	11	4.9	6.1	0.0098	0.992	2.3
GO:0097306	cellular response to alcohol	49	5	1.3	3.7	0.0099	0.996	3.8
GO:0009607	response to biotic stimulus	536	24	14.4	9.6	0.01	0.996	1.7
GO:0001819	positive regulation of cytokine production	258	14	6.9	7.1	0.01	0.996	2
GO:0007163	establishment or maintenance of cell polarity	111	8	3	5	0.01	0.996	2.7
GO:0045892	negative regulation of transcription, DNA-templated	685	29	18.4	10.6	0.01	0.996	1.6
GO:0046632	alpha-beta T cell differentiation	69	6	1.9	4.1	0.01	0.996	3.2
GO:1901342	regulation of vasculature development	112	8	3	5	0.01	0.996	2.7
GO:0031327	negative regulation of cellular biosynthetic process	870	35	23.4	11.6	0.01	0.996	1.5
GO:0051251	positive regulation of lymphocyte activation	184	11	4.9	6.1	0.01	0.996	2.2
GO:0051249	regulation of lymphocyte activation	261	14	7	7	0.01	0.996	2
GO:1902679	negative regulation of RNA biosynthetic process	719	30	19.3	10.7	0.01	0.996	1.6
GO:0002065	columnar/cuboidal epithelial cell differentiation	70	6	1.9	4.1	0.01	0.996	3.2
GO:0060538	skeletal muscle organ development	91	7	2.4	4.6	0.01	0.996	2.9
GO:0051170	nuclear import	185	11	5	6	0.01	0.996	2.2
GO:0001837	epithelial to mesenchymal transition	51	5	1.4	3.6	0.01	0.996	3.6
GO:0030165	PDZ domain binding	51	5	1.4	3.6	0.01	0.996	3.6
GO:0051960	regulation of nervous system development	344	17	9.2	7.8	0.01	0.996	1.8
GO:0022008	neurogenesis	784	32	21.1	10.9	0.01	0.996	1.5
GO:0090288	negative regulation of cellular response to growth factor stimulus	71	6	1.9	4.1	0.01	0.996	3.1
GO:1901362	organic cyclic compound biosynthetic process	2798	93	75.2	17.8	0.01	0.996	1.2
GO:0001655	urogenital system development	162	10	4.4	5.6	0.01	0.996	2.3
GO:0006936	muscle contraction	162	10	4.4	5.6	0.01	0.996	2.3
GO:0072001	renal system development	138	9	3.7	5.3	0.01	0.996	2.4
GO:0060341	regulation of cellular localization	695	29	18.7	10.3	0.01	0.996	1.6
GO:0046578	regulation of Ras protein signal transduction	402	19	10.8	8.2	0.01	0.996	1.8
GO:0071900	regulation of protein serine/threonine kinase activity	319	16	8.6	7.4	0.01	0.996	1.9
GO:2001233	regulation of apoptotic signaling pathway	292	15	7.9	7.1	0.01	0.996	1.9
GO:0043410	positive regulation of MAPK cascade	266	14	7.2	6.8	0.01	1	2
GO:0071417	cellular response to organonitrogen compound	320	16	8.6	7.4	0.01	1	1.9
GO:0009890	negative regulation of biosynthetic process	883	35	23.7	11.3	0.01	1	1.5
GO:0031226	intrinsic component of plasma membrane	639	27	17.2	9.8	0.01	1	1.6
GO:0032504	multicellular organism reproduction	377	18	10.1	7.9	0.01	1	1.8
GO:0045580	regulation of T cell differentiation	73	6	2	4	0.01	1	3.1
GO:1903827	regulation of cellular protein localization	322	16	8.7	7.3	0.01	1	1.8
GO:2000113	negative regulation of cellular macromolecule biosynthetic process	792	32	21.3	10.7	0.01	1	1.5
GO:0006898	receptor-mediated endocytosis	141	9	3.8	5.2	0.01	1	2.4
GO:0045619	regulation of lymphocyte differentiation	95	7	2.6	4.4	0.01	1	2.7
GO:0006897	endocytosis	407	19	10.9	8.1	0.01	1	1.7
GO:0050707	regulation of cytokine secretion	74	6	2	4	0.01	1	3
GO:0032386	regulation of intracellular transport	352	17	9.5	7.5	0.01	1	1.8
GO:0034645	cellular macromolecule biosynthetic process	3202	104	86.1	17.9	0.01	1	1.2
GO:0071216	cellular response to biotic stimulus	119	8	3.2	4.8	0.01	1	2.5
GO:0031401	positive regulation of protein modification process	675	28	18.1	9.9	0.01	1	1.5
GO:0007507	heart development	271	14	7.3	6.7	0.01	1	1.9
GO:0043010	camera-type eye development	143	9	3.8	5.2	0.02	1	2.3
GO:0043408	regulation of MAPK cascade	382	18	10.3	7.7	0.02	1	1.8
GO:0016021	integral component of membrane	2547	85	68.5	16.5	0.02	1	1.2
GO:1902533	positive regulation of intracellular signal transduction	527	23	14.2	8.8	0.02	1	1.6
GO:0021543	pallium development	75	6	2	4	0.02	1	3
GO:0046649	lymphocyte activation	440	20	11.8	8.2	0.02	1	1.7
GO:0010810	regulation of cell-substrate adhesion	97	7	2.6	4.4	0.02	1	2.7
GO:0002274	myeloid leukocyte activation	120	8	3.2	4.8	0.02	1	2.5
GO:0045860	positive regulation of protein kinase activity	300	15	8.1	6.9	0.02	1	1.9
GO:1903845	negative regulation of cellular response to transforming growth factor beta stimulus	55	5	1.5	3.5	0.02	1	3.4
GO:0033138	positive regulation of peptidyl-serine phosphorylation	55	5	1.5	3.5	0.02	1	3.4
GO:0060048	cardiac muscle contraction	55	5	1.5	3.5	0.02	1	3.4
GO:0030512	negative regulation of transforming growth factor beta receptor signaling pathway	55	5	1.5	3.5	0.02	1	3.4
GO:0001952	regulation of cell-matrix adhesion	55	5	1.5	3.5	0.02	1	3.4
GO:0002683	negative regulation of immune system process	220	12	5.9	6.1	0.02	1	2
GO:0005667	transcription factor complex	220	12	5.9	6.1	0.02	1	2
GO:0060322	head development	385	18	10.4	7.6	0.02	1	1.7
GO:0008016	regulation of heart contraction	76	6	2	4	0.02	1	2.9
GO:0050839	cell adhesion molecule binding	98	7	2.6	4.4	0.02	1	2.7
GO:0033157	regulation of intracellular protein transport	222	12	6	6	0.02	1	2
GO:0038034	signal transduction in absence of ligand	56	5	1.5	3.5	0.02	1	3.3
GO:0097192	extrinsic apoptotic signaling pathway in absence of ligand	56	5	1.5	3.5	0.02	1	3.3
GO:0048585	negative regulation of response to stimulus	837	33	22.5	10.5	0.02	1	1.5
GO:0016757	transferase activity, transferring glycosyl groups	171	10	4.6	5.4	0.02	1	2.2
GO:0051247	positive regulation of protein metabolic process	932	36	25.1	10.9	0.02	1	1.4
GO:0050900	leukocyte migration	223	12	6	6	0.02	1	2
GO:0043547	positive regulation of GTPase activity	332	16	8.9	7.1	0.02	1	1.8
GO:0044703	multi-organism reproductive process	446	20	12	8	0.02	1	1.7
GO:0030316	osteoclast differentiation	57	5	1.5	3.5	0.02	1	3.3
GO:0008201	heparin binding	57	5	1.5	3.5	0.02	1	3.3
GO:0003205	cardiac chamber development	57	5	1.5	3.5	0.02	1	3.3
GO:0009306	protein secretion	278	14	7.5	6.5	0.02	1	1.9
GO:0043542	endothelial cell migration	78	6	2.1	3.9	0.02	1	2.9
GO:0080134	regulation of response to stress	936	36	25.2	10.8	0.02	1	1.4
GO:1903533	regulation of protein targeting	173	10	4.7	5.3	0.02	1	2.2
GO:0014706	striated muscle tissue development	173	10	4.7	5.3	0.02	1	2.2
GO:0051056	regulation of small GTPase mediated signal transduction	420	19	11.3	7.7	0.02	1	1.7
GO:0007420	brain development	363	17	9.8	7.2	0.02	1	1.7
GO:0034599	cellular response to oxidative stress	149	9	4	5	0.02	1	2.2
GO:0016070	RNA metabolic process	2989	97	80.4	16.6	0.02	1	1.2
GO:0071456	cellular response to hypoxia	79	6	2.1	3.9	0.02	1	2.8
GO:0032387	negative regulation of intracellular transport	79	6	2.1	3.9	0.02	1	2.8
GO:0044763	single-organism cellular process	7232	213	194.4	18.6	0.02	1	1.1
GO:0004672	protein kinase activity	451	20	12.1	7.9	0.02	1	1.6
GO:0006979	response to oxidative stress	254	13	6.8	6.2	0.02	1	1.9
GO:0001077	RNA polymerase II core promoter proximal region sequence-specific DNA binding transcription factor activity involved in positive regulation of transcription	102	7	2.7	4.3	0.02	1	2.6
GO:0022409	positive regulation of cell-cell adhesion	150	9	4	5	0.02	1	2.2
GO:0010629	negative regulation of gene expression	910	35	24.5	10.5	0.02	1	1.4
GO:0016773	phosphotransferase activity, alcohol group as acceptor	541	23	14.5	8.5	0.02	1	1.6
GO:0031399	regulation of protein modification process	1038	39	27.9	11.1	0.02	1	1.4
GO:0051253	negative regulation of RNA metabolic process	755	30	20.3	9.7	0.02	1	1.5
GO:0023014	signal transduction by protein phosphorylation	453	20	12.2	7.8	0.02	1	1.6
GO:0030900	forebrain development	176	10	4.7	5.3	0.02	1	2.1
GO:0060562	epithelial tube morphogenesis	176	10	4.7	5.3	0.02	1	2.1
GO:0010634	positive regulation of epithelial cell migration	59	5	1.6	3.4	0.02	1	3.2
GO:0001046	core promoter sequence-specific DNA binding	59	5	1.6	3.4	0.02	1	3.2
GO:0001078	RNA polymerase II core promoter proximal region sequence-specific DNA binding transcription factor activity involved in negative regulation of transcription	59	5	1.6	3.4	0.02	1	3.2
GO:0045621	positive regulation of lymphocyte differentiation	59	5	1.6	3.4	0.02	1	3.2
GO:0071219	cellular response to molecule of bacterial origin	103	7	2.8	4.2	0.02	1	2.5
GO:0005126	cytokine receptor binding	127	8	3.4	4.6	0.02	1	2.3
GO:0001816	cytokine production	426	19	11.5	7.5	0.02	1	1.7
GO:0001101	response to acid chemical	152	9	4.1	4.9	0.02	1	2.2
GO:0050864	regulation of B cell activation	81	6	2.2	3.8	0.02	1	2.8
GO:0072509	divalent inorganic cation transmembrane transporter activity	81	6	2.2	3.8	0.02	1	2.8
GO:0051047	positive regulation of secretion	178	10	4.8	5.2	0.02	1	2.1
GO:0007159	leukocyte cell-cell adhesion	341	16	9.2	6.8	0.02	1	1.7
GO:0043207	response to external biotic stimulus	516	22	13.9	8.1	0.02	1	1.6
GO:0051707	response to other organism	516	22	13.9	8.1	0.02	1	1.6
GO:0048609	multicellular organismal reproductive process	370	17	9.9	7.1	0.02	1	1.7
GO:0044425	membrane part	3323	106	89.3	16.7	0.02	1	1.2
GO:0071396	cellular response to lipid	205	11	5.5	5.5	0.02	1	2
GO:1903828	negative regulation of cellular protein localization	82	6	2.2	3.8	0.02	1	2.7
GO:0002685	regulation of leukocyte migration	82	6	2.2	3.8	0.02	1	2.7
GO:0001227	RNA polymerase II transcription regulatory region sequence-specific DNA binding transcription factor activity involved in negative regulation of transcription	82	6	2.2	3.8	0.02	1	2.7
GO:0051336	regulation of hydrolase activity	762	30	20.5	9.5	0.02	1	1.5
GO:0070489	T cell aggregation	315	15	8.5	6.5	0.02	1	1.8
GO:0042110	T cell activation	315	15	8.5	6.5	0.02	1	1.8
GO:0000165	MAPK cascade	430	19	11.6	7.4	0.02	1	1.6
GO:0001776	leukocyte homeostasis	61	5	1.6	3.4	0.02	1	3
GO:0017048	Rho GTPase binding	61	5	1.6	3.4	0.02	1	3
GO:0045667	regulation of osteoblast differentiation	61	5	1.6	3.4	0.02	1	3
GO:0065008	regulation of biological quality	2012	68	54.1	13.9	0.02	1	1.3
GO:0051641	cellular localization	2014	68	54.1	13.9	0.02	1	1.3
GO:0060537	muscle tissue development	181	10	4.9	5.1	0.02	1	2.1
GO:0071593	lymphocyte aggregation	317	15	8.5	6.5	0.02	1	1.8
GO:0045666	positive regulation of neuron differentiation	131	8	3.5	4.5	0.03	1	2.3
GO:0022612	gland morphogenesis	62	5	1.7	3.3	0.03	1	3
GO:0032675	regulation of interleukin-6 production	62	5	1.7	3.3	0.03	1	3
GO:0071594	thymocyte aggregation	62	5	1.7	3.3	0.03	1	3
GO:0033077	T cell differentiation in thymus	62	5	1.7	3.3	0.03	1	3
GO:0007265	Ras protein signal transduction	523	22	14.1	7.9	0.03	1	1.6
GO:0048771	tissue remodeling	84	6	2.3	3.7	0.03	1	2.7
GO:0044464	cell part	9371	267	251.9	15.1	0.03	1	1.1
GO:0010721	negative regulation of cell development	132	8	3.5	4.5	0.03	1	2.3
GO:0009059	macromolecule biosynthetic process	3306	105	88.9	16.1	0.03	1	1.2
GO:0048872	homeostasis of number of cells	183	10	4.9	5.1	0.03	1	2
GO:0033674	positive regulation of kinase activity	320	15	8.6	6.4	0.03	1	1.7
GO:0048699	generation of neurons	741	29	19.9	9.1	0.03	1	1.5
GO:0050728	negative regulation of inflammatory response	63	5	1.7	3.3	0.03	1	3
GO:0004702	receptor signaling protein serine/threonine kinase activity	63	5	1.7	3.3	0.03	1	3
GO:0032147	activation of protein kinase activity	184	10	4.9	5.1	0.03	1	2
GO:0070486	leukocyte aggregation	321	15	8.6	6.4	0.03	1	1.7
GO:0001701	in utero embryonic development	265	13	7.1	5.9	0.03	1	1.8
GO:0046631	alpha-beta T cell activation	86	6	2.3	3.7	0.03	1	2.6
GO:0001228	RNA polymerase II transcription regulatory region sequence-specific DNA binding transcription factor activity involved in positive regulation of transcription	134	8	3.6	4.4	0.03	1	2.2
GO:0032680	regulation of tumor necrosis factor production	64	5	1.7	3.3	0.03	1	2.9
GO:0016055	Wnt signaling pathway	267	13	7.2	5.8	0.03	1	1.8
GO:0007417	central nervous system development	470	20	12.6	7.4	0.03	1	1.6
GO:1903649	regulation of cytoplasmic transport	268	13	7.2	5.8	0.03	1	1.8
GO:0044706	multi-multicellular organism process	111	7	3	4	0.03	1	2.3
GO:0045859	regulation of protein kinase activity	502	21	13.5	7.5	0.03	1	1.6
GO:0043473	pigmentation	65	5	1.7	3.3	0.03	1	2.9
GO:0061041	regulation of wound healing	65	5	1.7	3.3	0.03	1	2.9
GO:0032640	tumor necrosis factor production	65	5	1.7	3.3	0.03	1	2.9
GO:0018107	peptidyl-threonine phosphorylation	65	5	1.7	3.3	0.03	1	2.9
GO:0007548	sex differentiation	136	8	3.7	4.3	0.03	1	2.2
GO:0010558	negative regulation of macromolecule biosynthetic process	844	32	22.7	9.3	0.03	1	1.4
GO:0007276	gamete generation	298	14	8	6	0.03	1	1.7
GO:0000122	negative regulation of transcription from RNA polymerase II promoter	474	20	12.7	7.3	0.03	1	1.6
GO:0044057	regulation of system process	189	10	5.1	4.9	0.03	1	2
GO:0010876	lipid localization	189	10	5.1	4.9	0.03	1	2
GO:1903532	positive regulation of secretion by cell	163	9	4.4	4.6	0.03	1	2.1
GO:0097529	myeloid leukocyte migration	89	6	2.4	3.6	0.03	1	2.5
GO:0042063	gliogenesis	113	7	3	4	0.03	1	2.3
GO:0042113	B cell activation	164	9	4.4	4.6	0.03	1	2
GO:0010035	response to inorganic substance	245	12	6.6	5.4	0.03	1	1.8
GO:0045766	positive regulation of angiogenesis	67	5	1.8	3.2	0.03	1	2.8
GO:0043549	regulation of kinase activity	539	22	14.5	7.5	0.03	1	1.5
GO:0032102	negative regulation of response to external stimulus	139	8	3.7	4.3	0.03	1	2.1
GO:0060326	cell chemotaxis	139	8	3.7	4.3	0.03	1	2.1
GO:0016301	kinase activity	601	24	16.2	7.8	0.03	1	1.5
GO:0009892	negative regulation of metabolic process	1609	55	43.3	11.7	0.03	1	1.3
GO:0009628	response to abiotic stimulus	695	27	18.7	8.3	0.03	1	1.4
GO:0002573	myeloid leukocyte differentiation	140	8	3.8	4.2	0.04	1	2.1
GO:0043066	negative regulation of apoptotic process	572	23	15.4	7.6	0.04	1	1.5
GO:0006869	lipid transport	166	9	4.5	4.5	0.04	1	2
GO:0070838	divalent metal ion transport	220	11	5.9	5.1	0.04	1	1.9
GO:0030010	establishment of cell polarity	68	5	1.8	3.2	0.04	1	2.7
GO:0097190	apoptotic signaling pathway	482	20	13	7	0.04	1	1.5
GO:0019953	sexual reproduction	363	16	9.8	6.2	0.04	1	1.6
GO:0001818	negative regulation of cytokine production	141	8	3.8	4.2	0.04	1	2.1
GO:0007169	transmembrane receptor protein tyrosine kinase signaling pathway	575	23	15.5	7.5	0.04	1	1.5
GO:0032940	secretion by cell	545	22	14.7	7.3	0.04	1	1.5
GO:0072511	divalent inorganic cation transport	222	11	6	5	0.04	1	1.8
GO:2000027	regulation of organ morphogenesis	69	5	1.9	3.1	0.04	1	2.7
GO:1903650	negative regulation of cytoplasmic transport	69	5	1.9	3.1	0.04	1	2.7
GO:0018210	peptidyl-threonine modification	69	5	1.9	3.1	0.04	1	2.7
GO:0032270	positive regulation of cellular protein metabolic process	860	32	23.1	8.9	0.04	1	1.4
GO:0003006	developmental process involved in reproduction	337	15	9.1	5.9	0.04	1	1.7
GO:0043069	negative regulation of programmed cell death	578	23	15.5	7.5	0.04	1	1.5
GO:0090257	regulation of muscle system process	93	6	2.5	3.5	0.04	1	2.4
GO:0097285	cell-type specific apoptotic process	280	13	7.5	5.5	0.04	1	1.7
GO:0009968	negative regulation of signal transduction	704	27	18.9	8.1	0.04	1	1.4
GO:0042990	regulation of transcription factor import into nucleus	70	5	1.9	3.1	0.04	1	2.7
GO:0045664	regulation of neuron differentiation	252	12	6.8	5.2	0.04	1	1.8
GO:0046651	lymphocyte proliferation	170	9	4.6	4.4	0.04	1	2
GO:0043491	protein kinase B signaling	94	6	2.5	3.5	0.04	1	2.4
GO:0030027	lamellipodium	119	7	3.2	3.8	0.04	1	2.2
GO:0050769	positive regulation of neurogenesis	171	9	4.6	4.4	0.04	1	2
GO:1903707	negative regulation of hemopoiesis	71	5	1.9	3.1	0.04	1	2.6
GO:0042991	transcription factor import into nucleus	71	5	1.9	3.1	0.04	1	2.6
GO:0033002	muscle cell proliferation	71	5	1.9	3.1	0.04	1	2.6
GO:0006915	apoptotic process	1260	44	33.9	10.1	0.04	1	1.3
GO:0005887	integral component of plasma membrane	614	24	16.5	7.5	0.04	1	1.5
GO:0071407	cellular response to organic cyclic compound	199	10	5.3	4.7	0.04	1	1.9
GO:1902107	positive regulation of leukocyte differentiation	95	6	2.6	3.4	0.04	1	2.3
GO:0061138	morphogenesis of a branching epithelium	95	6	2.6	3.4	0.04	1	2.3
GO:0032943	mononuclear cell proliferation	172	9	4.6	4.4	0.04	1	1.9
GO:0007162	negative regulation of cell adhesion	120	7	3.2	3.8	0.04	1	2.2
GO:1904018	positive regulation of vasculature development	72	5	1.9	3.1	0.04	1	2.6
GO:0006941	striated muscle contraction	72	5	1.9	3.1	0.04	1	2.6
GO:0030136	clathrin-coated vesicle	96	6	2.6	3.4	0.04	1	2.3
GO:0060090	binding, bridging	121	7	3.3	3.7	0.04	1	2.2
GO:0030029	actin filament-based process	403	17	10.8	6.2	0.04	1	1.6
GO:0051345	positive regulation of hydrolase activity	556	22	14.9	7.1	0.05	1	1.5
GO:0001817	regulation of cytokine production	374	16	10.1	5.9	0.05	1	1.6
GO:0051224	negative regulation of protein transport	122	7	3.3	3.7	0.05	1	2.1
GO:0043523	regulation of neuron apoptotic process	122	7	3.3	3.7	0.05	1	2.1
GO:0001841	neural tube formation	73	5	2	3	0.05	1	2.5
GO:2001234	negative regulation of apoptotic signaling pathway	148	8	4	4	0.05	1	2
GO:0071222	cellular response to lipopolysaccharide	97	6	2.6	3.4	0.05	1	2.3
GO:0032989	cellular component morphogenesis	780	29	21	8	0.05	1	1.4
GO:0034504	protein localization to nucleus	231	11	6.2	4.8	0.05	1	1.8
GO:0016758	transferase activity, transferring hexosyl groups	123	7	3.3	3.7	0.05	1	2.1
GO:0014070	response to organic cyclic compound	407	17	10.9	6.1	0.05	1	1.6
GO:0003712	transcription cofactor activity	407	17	10.9	6.1	0.05	1	1.6
GO:0001763	morphogenesis of a branching structure	98	6	2.6	3.4	0.05	1	2.3
GO:0012501	programmed cell death	1274	44	34.3	9.7	0.05	1	1.3
GO:0070661	leukocyte proliferation	177	9	4.8	4.2	0.05	1	1.9
GO:0045927	positive regulation of growth	124	7	3.3	3.7	0.05	1	2.1
GO:0008015	blood circulation	205	10	5.5	4.5	0.05	1	1.8
GO:0016192	vesicle-mediated transport	914	33	24.6	8.4	0.05	1	1.3
GO:1903522	regulation of blood circulation	99	6	2.7	3.3	0.05	1	2.3
GO:0010467	gene expression	3537	109	95.1	13.9	0.05	1	1.1
GO:0051172	negative regulation of nitrogen compound metabolic process	850	31	22.9	8.1	0.05	1	1.4
GO:0004674	protein serine/threonine kinase activity	350	15	9.4	5.6	0.05	1	1.6
GO:0010256	endomembrane system organization	380	16	10.2	5.8	0.05	1	1.6
GO:0022407	regulation of cell-cell adhesion	235	11	6.3	4.7	0.05	1	1.7
GO:0003013	circulatory system process	207	10	5.6	4.4	0.05	1	1.8
GO:0009725	response to hormone	504	20	13.5	6.5	0.05	1	1.5
GO:0019751	polyol metabolic process	76	5	2	3	0.05	1	2.4
GO:0006793	phosphorus metabolic process	1999	65	53.7	11.3	0.05	1	1.2
GO:0051962	positive regulation of nervous system development	181	9	4.9	4.1	0.06	1	1.8
GO:0072175	epithelial tube formation	77	5	2.1	2.9	0.06	1	2.4
GO:0001838	embryonic epithelial tube formation	77	5	2.1	2.9	0.06	1	2.4
GO:0006913	nucleocytoplasmic transport	325	14	8.7	5.3	0.06	1	1.6
GO:0006796	phosphate-containing compound metabolic process	1969	64	52.9	11.1	0.06	1	1.2
GO:0001501	skeletal system development	238	11	6.4	4.6	0.06	1	1.7
GO:0048015	phosphatidylinositol-mediated signaling	128	7	3.4	3.6	0.06	1	2
GO:0008134	transcription factor binding	386	16	10.4	5.6	0.06	1	1.5
GO:0006950	response to stress	2564	81	68.9	12.1	0.06	1	1.2
GO:0002761	regulation of myeloid leukocyte differentiation	78	5	2.1	2.9	0.06	1	2.4
GO:0080135	regulation of cellular response to stress	418	17	11.2	5.8	0.06	1	1.5
GO:0048017	inositol lipid-mediated signaling	129	7	3.5	3.5	0.06	1	2
GO:0031324	negative regulation of cellular metabolic process	1429	48	38.4	9.6	0.06	1	1.2
GO:0003008	system process	670	25	18	7	0.06	1	1.4
GO:0051169	nuclear transport	329	14	8.8	5.2	0.06	1	1.6
GO:0060548	negative regulation of cell death	607	23	16.3	6.7	0.06	1	1.4
GO:0051147	regulation of muscle cell differentiation	79	5	2.1	2.9	0.06	1	2.4
GO:0009187	cyclic nucleotide metabolic process	79	5	2.1	2.9	0.06	1	2.4
GO:0045934	negative regulation of nucleobase-containing compound metabolic process	833	30	22.4	7.6	0.06	1	1.3
GO:0008219	cell death	1331	45	35.8	9.2	0.06	1	1.3
GO:0046903	secretion	609	23	16.4	6.6	0.06	1	1.4
GO:0032268	regulation of cellular protein metabolic process	1468	49	39.5	9.5	0.06	1	1.2
GO:0050714	positive regulation of protein secretion	105	6	2.8	3.2	0.06	1	2.1
GO:0030674	protein binding, bridging	105	6	2.8	3.2	0.06	1	2.1
GO:0048545	response to steroid hormone	186	9	5	4	0.06	1	1.8
GO:0030182	neuron differentiation	674	25	18.1	6.9	0.06	1	1.4
GO:0046661	male sex differentiation	80	5	2.2	2.8	0.06	1	2.3
GO:0043524	negative regulation of neuron apoptotic process	80	5	2.2	2.8	0.06	1	2.3
GO:0016265	death	1334	45	35.9	9.1	0.06	1	1.3
GO:0061564	axon development	332	14	8.9	5.1	0.06	1	1.6
GO:0044249	cellular biosynthetic process	3899	118	104.8	13.2	0.07	1	1.1
GO:0021915	neural tube development	106	6	2.8	3.2	0.07	1	2.1
GO:1901576	organic substance biosynthetic process	3937	119	105.8	13.2	0.07	1	1.1
GO:0019903	protein phosphatase binding	81	5	2.2	2.8	0.07	1	2.3
GO:0001889	liver development	81	5	2.2	2.8	0.07	1	2.3
GO:1902911	protein kinase complex	81	5	2.2	2.8	0.07	1	2.3
GO:0050708	regulation of protein secretion	216	10	5.8	4.2	0.07	1	1.7
GO:0042330	taxis	395	16	10.6	5.4	0.07	1	1.5
GO:0006935	chemotaxis	395	16	10.6	5.4	0.07	1	1.5
GO:0042060	wound healing	457	18	12.3	5.7	0.07	1	1.5
GO:0030139	endocytic vesicle	161	8	4.3	3.7	0.07	1	1.8
GO:0003714	transcription corepressor activity	161	8	4.3	3.7	0.07	1	1.8
GO:0030307	positive regulation of cell growth	82	5	2.2	2.8	0.07	1	2.3
GO:0061008	hepaticobiliary system development	82	5	2.2	2.8	0.07	1	2.3
GO:0022412	cellular process involved in reproduction in multicellular organism	134	7	3.6	3.4	0.07	1	1.9
GO:0051222	positive regulation of protein transport	247	11	6.6	4.4	0.07	1	1.7
GO:0030855	epithelial cell differentiation	277	12	7.4	4.6	0.07	1	1.6
GO:0051234	establishment of localization	2875	89	77.3	11.7	0.07	1	1.2
GO:0031647	regulation of protein stability	135	7	3.6	3.4	0.07	1	1.9
GO:0006955	immune response	1044	36	28.1	7.9	0.07	1	1.3
GO:0035148	tube formation	83	5	2.2	2.8	0.07	1	2.2
GO:0023057	negative regulation of signaling	749	27	20.1	6.9	0.07	1	1.3
GO:0002244	hematopoietic progenitor cell differentiation	109	6	2.9	3.1	0.07	1	2
GO:0007160	cell-matrix adhesion	109	6	2.9	3.1	0.07	1	2
GO:0045185	maintenance of protein location	109	6	2.9	3.1	0.07	1	2
GO:0051246	regulation of protein metabolic process	1588	52	42.7	9.3	0.07	1	1.2
GO:0042981	regulation of apoptotic process	948	33	25.5	7.5	0.08	1	1.3
GO:0000989	transcription factor binding transcription factor activity	432	17	11.6	5.4	0.08	1	1.5
GO:0016331	morphogenesis of embryonic epithelium	84	5	2.3	2.7	0.08	1	2.2
GO:0048738	cardiac muscle tissue development	84	5	2.3	2.7	0.08	1	2.2
GO:0051649	establishment of localization in cell	1762	57	47.4	9.6	0.08	1	1.2
GO:0002262	myeloid cell homeostasis	110	6	3	3	0.08	1	2
GO:0009612	response to mechanical stimulus	110	6	3	3	0.08	1	2
GO:0030595	leukocyte chemotaxis	110	6	3	3	0.08	1	2
GO:0050870	positive regulation of T cell activation	137	7	3.7	3.3	0.08	1	1.9
GO:0009058	biosynthetic process	3997	120	107.5	12.5	0.08	1	1.1
GO:0050863	regulation of T cell activation	193	9	5.2	3.8	0.08	1	1.7
GO:0072507	divalent inorganic cation homeostasis	193	9	5.2	3.8	0.08	1	1.7
GO:0045121	membrane raft	165	8	4.4	3.6	0.08	1	1.8
GO:0051051	negative regulation of transport	252	11	6.8	4.2	0.08	1	1.6
GO:0090596	sensory organ morphogenesis	111	6	3	3	0.08	1	2
GO:1903039	positive regulation of leukocyte cell-cell adhesion	138	7	3.7	3.3	0.08	1	1.9
GO:0034112	positive regulation of homotypic cell-cell adhesion	138	7	3.7	3.3	0.08	1	1.9
GO:0010720	positive regulation of cell development	223	10	6	4	0.08	1	1.7
GO:0010648	negative regulation of cell communication	755	27	20.3	6.7	0.08	1	1.3
GO:0042592	homeostatic process	887	31	23.8	7.2	0.08	1	1.3
GO:0016050	vesicle organization	195	9	5.2	3.8	0.08	1	1.7
GO:0051402	neuron apoptotic process	139	7	3.7	3.3	0.08	1	1.9
GO:0050671	positive regulation of lymphocyte proliferation	86	5	2.3	2.7	0.08	1	2.2
GO:0043067	regulation of programmed cell death	956	33	25.7	7.3	0.08	1	1.3
GO:0030141	secretory granule	168	8	4.5	3.5	0.08	1	1.8
GO:1903037	regulation of leukocyte cell-cell adhesion	197	9	5.3	3.7	0.08	1	1.7
GO:0032946	positive regulation of mononuclear cell proliferation	87	5	2.3	2.7	0.08	1	2.1
GO:0050821	protein stabilization	87	5	2.3	2.7	0.08	1	2.1
GO:0007519	skeletal muscle tissue development	87	5	2.3	2.7	0.08	1	2.1
GO:0031589	cell-substrate adhesion	169	8	4.5	3.5	0.09	1	1.8
GO:0043583	ear development	88	5	2.4	2.6	0.09	1	2.1
GO:0031348	negative regulation of defense response	88	5	2.4	2.6	0.09	1	2.1
GO:0070665	positive regulation of leukocyte proliferation	88	5	2.4	2.6	0.09	1	2.1
GO:0003713	transcription coactivator activity	228	10	6.1	3.9	0.09	1	1.6
GO:0021537	telencephalon development	115	6	3.1	2.9	0.09	1	1.9
GO:0000902	cell morphogenesis	734	26	19.7	6.3	0.09	1	1.3
GO:0030017	sarcomere	89	5	2.4	2.6	0.09	1	2.1
GO:0015758	glucose transport	89	5	2.4	2.6	0.09	1	2.1
GO:0030177	positive regulation of Wnt signaling pathway	116	6	3.1	2.9	0.09	1	1.9
GO:0051651	maintenance of location in cell	116	6	3.1	2.9	0.09	1	1.9
GO:0006470	protein dephosphorylation	144	7	3.9	3.1	0.09	1	1.8
GO:0033554	cellular response to stress	1375	45	37	8	0.09	1	1.2
GO:0007565	female pregnancy	90	5	2.4	2.6	0.09	1	2.1
GO:0008645	hexose transport	90	5	2.4	2.6	0.09	1	2.1
GO:0055037	recycling endosome	90	5	2.4	2.6	0.09	1	2.1
GO:0051046	regulation of secretion	353	14	9.5	4.5	0.1	1	1.5
GO:0060070	canonical Wnt signaling pathway	173	8	4.7	3.3	0.1	1	1.7
GO:0034110	regulation of homotypic cell-cell adhesion	202	9	5.4	3.6	0.1	1	1.7
GO:0007264	small GTPase mediated signal transduction	738	26	19.8	6.2	0.1	1	1.3
GO:0003002	regionalization	145	7	3.9	3.1	0.1	1	1.8
GO:0015749	monosaccharide transport	91	5	2.4	2.6	0.1	1	2
GO:0030246	carbohydrate binding	146	7	3.9	3.1	0.1	1	1.8
GO:1903829	positive regulation of cellular protein localization	204	9	5.5	3.5	0.1	1	1.6
GO:0043065	positive regulation of apoptotic process	419	16	11.3	4.7	0.1	1	1.4
GO:0090304	nucleic acid metabolic process	3394	102	91.2	10.8	0.1	1	1.1
GO:0001726	ruffle	119	6	3.2	2.8	0.1	1	1.9
GO:1903708	positive regulation of hemopoiesis	119	6	3.2	2.8	0.1	1	1.9
GO:0008630	intrinsic apoptotic signaling pathway in response to DNA damage	92	5	2.5	2.5	0.1	1	2
GO:0032868	response to insulin	205	9	5.5	3.5	0.1	1	1.6
GO:0010608	posttranscriptional regulation of gene expression	420	16	11.3	4.7	0.1	1	1.4
GO:0030522	intracellular receptor signaling pathway	206	9	5.5	3.5	0.1	1	1.6
GO:0050866	negative regulation of cell activation	93	5	2.5	2.5	0.11	1	2
GO:2000377	regulation of reactive oxygen species metabolic process	93	5	2.5	2.5	0.11	1	2
GO:0019897	extrinsic component of plasma membrane	93	5	2.5	2.5	0.11	1	2
GO:0043068	positive regulation of programmed cell death	423	16	11.4	4.6	0.11	1	1.4
GO:0040008	regulation of growth	360	14	9.7	4.3	0.11	1	1.4
GO:1903530	regulation of secretion by cell	329	13	8.8	4.2	0.11	1	1.5
GO:0055074	calcium ion homeostasis	178	8	4.8	3.2	0.11	1	1.7
GO:0005088	Ras guanyl-nucleotide exchange factor activity	94	5	2.5	2.5	0.11	1	2
GO:0048705	skeletal system morphogenesis	94	5	2.5	2.5	0.11	1	2
GO:0010605	negative regulation of macromolecule metabolic process	1428	46	38.4	7.6	0.11	1	1.2
GO:0090087	regulation of peptide transport	150	7	4	3	0.11	1	1.7
GO:0007219	Notch signaling pathway	122	6	3.3	2.7	0.11	1	1.8
GO:0002768	immune response-regulating cell surface receptor signaling pathway	331	13	8.9	4.1	0.11	1	1.5
GO:0006810	transport	2801	85	75.3	9.7	0.11	1	1.1
GO:0005615	extracellular space	490	18	13.2	4.8	0.11	1	1.4
GO:1902578	single-organism localization	2481	76	66.7	9.3	0.11	1	1.1
GO:0042742	defense response to bacterium	95	5	2.6	2.4	0.11	1	2
GO:0072593	reactive oxygen species metabolic process	151	7	4.1	2.9	0.11	1	1.7
GO:0044765	single-organism transport	2341	72	62.9	9.1	0.11	1	1.1
GO:0032844	regulation of homeostatic process	210	9	5.6	3.4	0.11	1	1.6
GO:0070161	anchoring junction	364	14	9.8	4.2	0.11	1	1.4
GO:0002221	pattern recognition receptor signaling pathway	152	7	4.1	2.9	0.12	1	1.7
GO:0001047	core promoter binding	96	5	2.6	2.4	0.12	1	1.9
GO:0007369	gastrulation	96	5	2.6	2.4	0.12	1	1.9
GO:0051338	regulation of transferase activity	657	23	17.7	5.3	0.12	1	1.3
GO:0043167	ion binding	3821	113	102.7	10.3	0.12	1	1.1
GO:1901215	negative regulation of neuron death	97	5	2.6	2.4	0.12	1	1.9
GO:0007623	circadian rhythm	125	6	3.4	2.6	0.12	1	1.8
GO:0048598	embryonic morphogenesis	305	12	8.2	3.8	0.12	1	1.5
GO:0097305	response to alcohol	154	7	4.1	2.9	0.12	1	1.7
GO:0072503	cellular divalent inorganic cation homeostasis	184	8	4.9	3.1	0.12	1	1.6
GO:0045637	regulation of myeloid cell differentiation	126	6	3.4	2.6	0.12	1	1.8
GO:1901214	regulation of neuron death	155	7	4.2	2.8	0.12	1	1.7
GO:0030168	platelet activation	185	8	5	3	0.13	1	1.6
GO:0016772	transferase activity, transferring phosphorus-containing groups	730	25	19.6	5.4	0.13	1	1.3
GO:0072659	protein localization to plasma membrane	127	6	3.4	2.6	0.13	1	1.8
GO:0002682	regulation of immune system process	968	32	26	6	0.13	1	1.2
GO:0010941	regulation of cell death	1002	33	26.9	6.1	0.13	1	1.2
GO:0046982	protein heterodimerization activity	247	10	6.6	3.4	0.13	1	1.5
GO:0000904	cell morphogenesis involved in differentiation	469	17	12.6	4.4	0.13	1	1.3
GO:0051091	positive regulation of sequence-specific DNA binding transcription factor activity	157	7	4.2	2.8	0.13	1	1.7
GO:0002764	immune response-regulating signaling pathway	437	16	11.7	4.3	0.13	1	1.4
GO:0044449	contractile fiber part	100	5	2.7	2.3	0.13	1	1.9
GO:0010942	positive regulation of cell death	438	16	11.8	4.2	0.13	1	1.4
GO:0032101	regulation of response to external stimulus	471	17	12.7	4.3	0.13	1	1.3
GO:0006725	cellular aromatic compound metabolic process	3879	114	104.3	9.7	0.13	1	1.1
GO:0009636	response to toxic substance	101	5	2.7	2.3	0.14	1	1.8
GO:1901681	sulfur compound binding	101	5	2.7	2.3	0.14	1	1.8
GO:0034976	response to endoplasmic reticulum stress	159	7	4.3	2.7	0.14	1	1.6
GO:0006816	calcium ion transport	189	8	5.1	2.9	0.14	1	1.6
GO:1902532	negative regulation of intracellular signal transduction	313	12	8.4	3.6	0.14	1	1.4
GO:0044723	single-organism carbohydrate metabolic process	474	17	12.7	4.3	0.14	1	1.3
GO:0051090	regulation of sequence-specific DNA binding transcription factor activity	251	10	6.7	3.3	0.14	1	1.5
GO:0008406	gonad development	102	5	2.7	2.3	0.14	1	1.8
GO:0007568	aging	160	7	4.3	2.7	0.14	1	1.6
GO:0002224	toll-like receptor signaling pathway	131	6	3.5	2.5	0.14	1	1.7
GO:0042578	phosphoric ester hydrolase activity	252	10	6.8	3.2	0.14	1	1.5
GO:0051347	positive regulation of transferase activity	411	15	11	4	0.14	1	1.4
GO:0002699	positive regulation of immune effector process	103	5	2.8	2.2	0.14	1	1.8
GO:0006887	exocytosis	253	10	6.8	3.2	0.14	1	1.5
GO:0007050	cell cycle arrest	192	8	5.2	2.8	0.15	1	1.5
GO:0010927	cellular component assembly involved in morphogenesis	162	7	4.4	2.6	0.15	1	1.6
GO:0045137	development of primary sexual characteristics	104	5	2.8	2.2	0.15	1	1.8
GO:0004930	G-protein coupled receptor activity	133	6	3.6	2.4	0.15	1	1.7
GO:0038095	Fc-epsilon receptor signaling pathway	133	6	3.6	2.4	0.15	1	1.7
GO:0030111	regulation of Wnt signaling pathway	193	8	5.2	2.8	0.15	1	1.5
GO:0010959	regulation of metal ion transport	163	7	4.4	2.6	0.15	1	1.6
GO:0048568	embryonic organ development	224	9	6	3	0.15	1	1.5
GO:0048589	developmental growth	287	11	7.7	3.3	0.15	1	1.4
GO:0019827	stem cell maintenance	105	5	2.8	2.2	0.15	1	1.8
GO:0060348	bone development	105	5	2.8	2.2	0.15	1	1.8
GO:0098590	plasma membrane region	257	10	6.9	3.1	0.16	1	1.4
GO:0009101	glycoprotein biosynthetic process	257	10	6.9	3.1	0.16	1	1.4
GO:0030030	cell projection organization	750	25	20.2	4.8	0.16	1	1.2
GO:0006954	inflammatory response	385	14	10.4	3.6	0.16	1	1.4
GO:0098727	maintenance of cell number	106	5	2.8	2.2	0.16	1	1.8
GO:0032507	maintenance of protein location in cell	106	5	2.8	2.2	0.16	1	1.8
GO:0042886	amide transport	196	8	5.3	2.7	0.16	1	1.5
GO:0008543	fibroblast growth factor receptor signaling pathway	136	6	3.7	2.3	0.16	1	1.6
GO:0051924	regulation of calcium ion transport	107	5	2.9	2.1	0.16	1	1.7
GO:0034762	regulation of transmembrane transport	167	7	4.5	2.5	0.16	1	1.6
GO:0030016	myofibril	108	5	2.9	2.1	0.17	1	1.7
GO:0008284	positive regulation of cell proliferation	455	16	12.2	3.8	0.17	1	1.3
GO:0043269	regulation of ion transport	261	10	7	3	0.17	1	1.4
GO:0050768	negative regulation of neurogenesis	109	5	2.9	2.1	0.17	1	1.7
GO:0008643	carbohydrate transport	109	5	2.9	2.1	0.17	1	1.7
GO:0007283	spermatogenesis	231	9	6.2	2.8	0.17	1	1.4
GO:0005912	adherens junction	359	13	9.7	3.3	0.17	1	1.3
GO:0031346	positive regulation of cell projection organization	139	6	3.7	2.3	0.17	1	1.6
GO:0006139	nucleobase-containing compound metabolic process	3783	110	101.7	8.3	0.17	1	1.1
GO:0048232	male gamete generation	232	9	6.2	2.8	0.17	1	1.4
GO:0005794	Golgi apparatus	967	31	26	5	0.17	1	1.2
GO:0051346	negative regulation of hydrolase activity	201	8	5.4	2.6	0.17	1	1.5
GO:0030036	actin cytoskeleton organization	361	13	9.7	3.3	0.18	1	1.3
GO:0043168	anion binding	1849	56	49.7	6.3	0.18	1	1.1
GO:0048608	reproductive structure development	235	9	6.3	2.7	0.18	1	1.4
GO:0051259	protein oligomerization	267	10	7.2	2.8	0.18	1	1.4
GO:0007281	germ cell development	112	5	3	2	0.18	1	1.7
GO:0030135	coated vesicle	142	6	3.8	2.2	0.18	1	1.6
GO:0009266	response to temperature stimulus	142	6	3.8	2.2	0.18	1	1.6
GO:0032970	regulation of actin filament-based process	204	8	5.5	2.5	0.18	1	1.5
GO:0006874	cellular calcium ion homeostasis	173	7	4.7	2.3	0.18	1	1.5
GO:0005938	cell cortex	143	6	3.8	2.2	0.19	1	1.6
GO:0048638	regulation of developmental growth	143	6	3.8	2.2	0.19	1	1.6
GO:0090276	regulation of peptide hormone secretion	113	5	3	2	0.19	1	1.6
GO:0016788	hydrolase activity, acting on ester bonds	499	17	13.4	3.6	0.19	1	1.3
GO:0016049	cell growth	269	10	7.2	2.8	0.19	1	1.4
GO:0030695	GTPase regulator activity	206	8	5.5	2.5	0.19	1	1.4
GO:0061458	reproductive system development	238	9	6.4	2.6	0.19	1	1.4
GO:0019902	phosphatase binding	114	5	3.1	1.9	0.19	1	1.6
GO:0032869	cellular response to insulin stimulus	176	7	4.7	2.3	0.2	1	1.5
GO:0017016	Ras GTPase binding	176	7	4.7	2.3	0.2	1	1.5
GO:0009408	response to heat	115	5	3.1	1.9	0.2	1	1.6
GO:0006629	lipid metabolic process	775	25	20.8	4.2	0.2	1	1.2
GO:0046483	heterocycle metabolic process	3885	112	104.4	7.6	0.2	1	1.1
GO:1901652	response to peptide	305	11	8.2	2.8	0.2	1	1.3
GO:0070997	neuron death	177	7	4.8	2.2	0.2	1	1.5
GO:0071774	response to fibroblast growth factor	146	6	3.9	2.1	0.2	1	1.5
GO:0044344	cellular response to fibroblast growth factor stimulus	146	6	3.9	2.1	0.2	1	1.5
GO:0051020	GTPase binding	209	8	5.6	2.4	0.2	1	1.4
GO:0007204	positive regulation of cytosolic calcium ion concentration	116	5	3.1	1.9	0.2	1	1.6
GO:0043292	contractile fiber	116	5	3.1	1.9	0.2	1	1.6
GO:0002791	regulation of peptide secretion	116	5	3.1	1.9	0.2	1	1.6
GO:1901615	organic hydroxy compound metabolic process	306	11	8.2	2.8	0.2	1	1.3
GO:0019899	enzyme binding	1197	37	32.2	4.8	0.21	1	1.1
GO:0016023	cytoplasmic membrane-bounded vesicle	677	22	18.2	3.8	0.21	1	1.2
GO:0045444	fat cell differentiation	117	5	3.1	1.9	0.21	1	1.6
GO:0043270	positive regulation of ion transport	117	5	3.1	1.9	0.21	1	1.6
GO:0072594	establishment of protein localization to organelle	475	16	12.8	3.2	0.21	1	1.3
GO:0019898	extrinsic component of membrane	180	7	4.8	2.2	0.21	1	1.4
GO:0019932	second-messenger-mediated signaling	118	5	3.2	1.8	0.21	1	1.6
GO:0015833	peptide transport	181	7	4.9	2.1	0.22	1	1.4
GO:0032103	positive regulation of response to external stimulus	150	6	4	2	0.22	1	1.5
GO:0090316	positive regulation of intracellular protein transport	150	6	4	2	0.22	1	1.5
GO:0006006	glucose metabolic process	151	6	4.1	1.9	0.22	1	1.5
GO:0002757	immune response-activating signal transduction	379	13	10.2	2.8	0.22	1	1.3
GO:0071496	cellular response to external stimulus	215	8	5.8	2.2	0.22	1	1.4
GO:0005622	intracellular	8755	242	235.4	6.6	0.23	1	1
GO:0032388	positive regulation of intracellular transport	216	8	5.8	2.2	0.23	1	1.4
GO:0010565	regulation of cellular ketone metabolic process	121	5	3.3	1.7	0.23	1	1.5
GO:0022604	regulation of cell morphogenesis	282	10	7.6	2.4	0.23	1	1.3
GO:0044092	negative regulation of molecular function	655	21	17.6	3.4	0.23	1	1.2
GO:0002684	positive regulation of immune system process	655	21	17.6	3.4	0.23	1	1.2
GO:0030100	regulation of endocytosis	122	5	3.3	1.7	0.23	1	1.5
GO:0009100	glycoprotein metabolic process	283	10	7.6	2.4	0.23	1	1.3
GO:0007409	axonogenesis	317	11	8.5	2.5	0.23	1	1.3
GO:1901360	organic cyclic compound metabolic process	3997	114	107.5	6.5	0.23	1	1.1
GO:0051480	cytosolic calcium ion homeostasis	123	5	3.3	1.7	0.24	1	1.5
GO:0031410	cytoplasmic vesicle	728	23	19.6	3.4	0.24	1	1.2
GO:0051961	negative regulation of nervous system development	124	5	3.3	1.7	0.24	1	1.5
GO:0034613	cellular protein localization	1116	34	30	4	0.24	1	1.1
GO:0050851	antigen receptor-mediated signaling pathway	125	5	3.4	1.6	0.25	1	1.5
GO:0051260	protein homooligomerization	157	6	4.2	1.8	0.25	1	1.4
GO:0034765	regulation of ion transmembrane transport	157	6	4.2	1.8	0.25	1	1.4
GO:0009914	hormone transport	157	6	4.2	1.8	0.25	1	1.4
GO:0046879	hormone secretion	157	6	4.2	1.8	0.25	1	1.4
GO:0010038	response to metal ion	157	6	4.2	1.8	0.25	1	1.4
GO:0043434	response to peptide hormone	288	10	7.7	2.3	0.25	1	1.3
GO:0048471	perinuclear region of cytoplasm	423	14	11.4	2.6	0.25	1	1.2
GO:0031625	ubiquitin protein ligase binding	190	7	5.1	1.9	0.25	1	1.4
GO:0031267	small GTPase binding	190	7	5.1	1.9	0.25	1	1.4
GO:0046942	carboxylic acid transport	158	6	4.2	1.8	0.25	1	1.4
GO:0015849	organic acid transport	158	6	4.2	1.8	0.25	1	1.4
GO:0070727	cellular macromolecule localization	1122	34	30.2	3.8	0.25	1	1.1
GO:0043169	cation binding	2521	73	67.8	5.2	0.25	1	1.1
GO:0042692	muscle cell differentiation	191	7	5.1	1.9	0.25	1	1.4
GO:0051128	regulation of cellular component organization	1407	42	37.8	4.2	0.26	1	1.1
GO:0044089	positive regulation of cellular component biogenesis	224	8	6	2	0.26	1	1.3
GO:0060589	nucleoside-triphosphatase regulator activity	224	8	6	2	0.26	1	1.3
GO:0046872	metal ion binding	2488	72	66.9	5.1	0.26	1	1.1
GO:0051235	maintenance of location	225	8	6	2	0.26	1	1.3
GO:0009991	response to extracellular stimulus	292	10	7.9	2.1	0.26	1	1.3
GO:0044389	ubiquitin-like protein ligase binding	193	7	5.2	1.8	0.26	1	1.3
GO:0019904	protein domain specific binding	429	14	11.5	2.5	0.27	1	1.2
GO:0048871	multicellular organismal homeostasis	161	6	4.3	1.7	0.27	1	1.4
GO:0043903	regulation of symbiosis, encompassing mutualism through parasitism	161	6	4.3	1.7	0.27	1	1.4
GO:0031175	neuron projection development	498	16	13.4	2.6	0.27	1	1.2
GO:0033036	macromolecule localization	1882	55	50.6	4.4	0.27	1	1.1
GO:0008544	epidermis development	130	5	3.5	1.5	0.27	1	1.4
GO:0009267	cellular response to starvation	130	5	3.5	1.5	0.27	1	1.4
GO:0034641	cellular nitrogen compound metabolic process	4109	116	110.5	5.5	0.27	1	1.1
GO:0032990	cell part morphogenesis	536	17	14.4	2.6	0.28	1	1.2
GO:0005996	monosaccharide metabolic process	196	7	5.3	1.7	0.28	1	1.3
GO:0044262	cellular carbohydrate metabolic process	196	7	5.3	1.7	0.28	1	1.3
GO:0044782	cilium organization	131	5	3.5	1.5	0.28	1	1.4
GO:0004721	phosphoprotein phosphatase activity	131	5	3.5	1.5	0.28	1	1.4
GO:0046883	regulation of hormone secretion	131	5	3.5	1.5	0.28	1	1.4
GO:0002429	immune response-activating cell surface receptor signaling pathway	263	9	7.1	1.9	0.28	1	1.3
GO:0044424	intracellular part	8691	239	233.6	5.4	0.28	1	1
GO:0050727	regulation of inflammatory response	164	6	4.4	1.6	0.28	1	1.4
GO:0016311	dephosphorylation	299	10	8	2	0.28	1	1.2
GO:0006812	cation transport	540	17	14.5	2.5	0.29	1	1.2
GO:0023061	signal release	232	8	6.2	1.8	0.29	1	1.3
GO:0022607	cellular component assembly	1535	45	41.3	3.7	0.29	1	1.1
GO:0032870	cellular response to hormone stimulus	334	11	9	2	0.29	1	1.2
GO:0002253	activation of immune response	404	13	10.9	2.1	0.29	1	1.2
GO:0030072	peptide hormone secretion	134	5	3.6	1.4	0.29	1	1.4
GO:0042995	cell projection	966	29	26	3	0.29	1	1.1
GO:1901653	cellular response to peptide	236	8	6.3	1.7	0.3	1	1.3
GO:0002250	adaptive immune response	169	6	4.5	1.5	0.3	1	1.3
GO:0006605	protein targeting	512	16	13.8	2.2	0.3	1	1.2
GO:0043170	macromolecule metabolic process	5764	160	155	5	0.31	1	1
GO:0043086	negative regulation of catalytic activity	513	16	13.8	2.2	0.31	1	1.2
GO:0006066	alcohol metabolic process	237	8	6.4	1.6	0.31	1	1.3
GO:0031667	response to nutrient levels	271	9	7.3	1.7	0.31	1	1.2
GO:0045926	negative regulation of growth	137	5	3.7	1.3	0.31	1	1.4
GO:0015629	actin cytoskeleton	306	10	8.2	1.8	0.31	1	1.2
GO:0009416	response to light stimulus	204	7	5.5	1.5	0.31	1	1.3
GO:0045089	positive regulation of innate immune response	272	9	7.3	1.7	0.31	1	1.2
GO:0016051	carbohydrate biosynthetic process	138	5	3.7	1.3	0.31	1	1.3
GO:0002790	peptide secretion	138	5	3.7	1.3	0.31	1	1.3
GO:0044440	endosomal part	308	10	8.3	1.7	0.32	1	1.2
GO:0033365	protein localization to organelle	623	19	16.7	2.3	0.32	1	1.1
GO:0097193	intrinsic apoptotic signaling pathway	240	8	6.5	1.5	0.32	1	1.2
GO:0002758	innate immune response-activating signal transduction	240	8	6.5	1.5	0.32	1	1.2
GO:0007015	actin filament organization	207	7	5.6	1.4	0.32	1	1.3
GO:0007249	I-kappaB kinase/NF-kappaB signaling	207	7	5.6	1.4	0.32	1	1.3
GO:0006807	nitrogen compound metabolic process	4300	120	115.6	4.4	0.32	1	1
GO:0005509	calcium ion binding	310	10	8.3	1.7	0.32	1	1.2
GO:0031334	positive regulation of protein complex assembly	140	5	3.8	1.2	0.32	1	1.3
GO:0046873	metal ion transmembrane transporter activity	174	6	4.7	1.3	0.33	1	1.3
GO:0012505	endomembrane system	2399	68	64.5	3.5	0.33	1	1.1
GO:0045184	establishment of protein localization	1382	40	37.2	2.8	0.33	1	1.1
GO:0006952	defense response	1094	32	29.4	2.6	0.33	1	1.1
GO:0045088	regulation of innate immune response	313	10	8.4	1.6	0.33	1	1.2
GO:0002218	activation of innate immune response	244	8	6.6	1.4	0.33	1	1.2
GO:0060627	regulation of vesicle-mediated transport	244	8	6.6	1.4	0.33	1	1.2
GO:0031329	regulation of cellular catabolic process	490	15	13.2	1.8	0.34	1	1.1
GO:0048666	neuron development	561	17	15.1	1.9	0.34	1	1.1
GO:0071702	organic substance transport	1715	49	46.1	2.9	0.34	1	1.1
GO:0005925	focal adhesion	316	10	8.5	1.5	0.34	1	1.2
GO:0051130	positive regulation of cellular component organization	705	21	19	2	0.34	1	1.1
GO:0043123	positive regulation of I-kappaB kinase/NF-kappaB signaling	144	5	3.9	1.1	0.35	1	1.3
GO:0010506	regulation of autophagy	178	6	4.8	1.2	0.35	1	1.3
GO:0005924	cell-substrate adherens junction	317	10	8.5	1.5	0.35	1	1.2
GO:0008047	enzyme activator activity	317	10	8.5	1.5	0.35	1	1.2
GO:0043413	macromolecule glycosylation	213	7	5.7	1.3	0.35	1	1.2
GO:0006486	protein glycosylation	213	7	5.7	1.3	0.35	1	1.2
GO:0032956	regulation of actin cytoskeleton organization	179	6	4.8	1.2	0.35	1	1.2
GO:0038093	Fc receptor signaling pathway	179	6	4.8	1.2	0.35	1	1.2
GO:0019318	hexose metabolic process	179	6	4.8	1.2	0.35	1	1.2
GO:0042493	response to drug	248	8	6.7	1.3	0.35	1	1.2
GO:0031349	positive regulation of defense response	318	10	8.5	1.5	0.35	1	1.2
GO:0006875	cellular metal ion homeostasis	249	8	6.7	1.3	0.35	1	1.2
GO:1902582	single-organism intracellular transport	1144	33	30.8	2.2	0.36	1	1.1
GO:0050678	regulation of epithelial cell proliferation	147	5	4	1	0.36	1	1.3
GO:0015711	organic anion transport	216	7	5.8	1.2	0.36	1	1.2
GO:0030055	cell-substrate junction	321	10	8.6	1.4	0.36	1	1.2
GO:0050801	ion homeostasis	357	11	9.6	1.4	0.37	1	1.1
GO:0060828	regulation of canonical Wnt signaling pathway	148	5	4	1	0.37	1	1.3
GO:0042594	response to starvation	148	5	4	1	0.37	1	1.3
GO:0031344	regulation of cell projection organization	253	8	6.8	1.2	0.37	1	1.2
GO:1903651	positive regulation of cytoplasmic transport	149	5	4	1	0.37	1	1.2
GO:0043900	regulation of multi-organism process	324	10	8.7	1.3	0.37	1	1.1
GO:0010008	endosome membrane	289	9	7.8	1.2	0.37	1	1.2
GO:0055065	metal ion homeostasis	289	9	7.8	1.2	0.37	1	1.2
GO:0005096	GTPase activator activity	184	6	4.9	1.1	0.37	1	1.2
GO:0048667	cell morphogenesis involved in neuron differentiation	361	11	9.7	1.3	0.38	1	1.1
GO:0043122	regulation of I-kappaB kinase/NF-kappaB signaling	185	6	5	1	0.38	1	1.2
GO:0010817	regulation of hormone levels	220	7	5.9	1.1	0.38	1	1.2
GO:0030234	enzyme regulator activity	576	17	15.5	1.5	0.38	1	1.1
GO:0031669	cellular response to nutrient levels	151	5	4.1	0.9	0.38	1	1.2
GO:0071824	protein-DNA complex subunit organization	151	5	4.1	0.9	0.38	1	1.2
GO:0006909	phagocytosis	151	5	4.1	0.9	0.38	1	1.2
GO:0070085	glycosylation	221	7	5.9	1.1	0.38	1	1.2
GO:0005525	GTP binding	257	8	6.9	1.1	0.39	1	1.2
GO:0044255	cellular lipid metabolic process	615	18	16.5	1.5	0.39	1	1.1
GO:0031331	positive regulation of cellular catabolic process	294	9	7.9	1.1	0.39	1	1.1
GO:0030001	metal ion transport	402	12	10.8	1.2	0.4	1	1.1
GO:0071705	nitrogen compound transport	474	14	12.7	1.3	0.4	1	1.1
GO:0006461	protein complex assembly	872	25	23.4	1.6	0.4	1	1.1
GO:0006464	cellular protein modification process	2447	68	65.8	2.2	0.4	1	1
GO:0036211	protein modification process	2447	68	65.8	2.2	0.4	1	1
GO:0009314	response to radiation	296	9	8	1	0.4	1	1.1
GO:0006811	ion transport	765	22	20.6	1.4	0.4	1	1.1
GO:0070271	protein complex biogenesis	874	25	23.5	1.5	0.4	1	1.1
GO:0009896	positive regulation of catabolic process	333	10	9	1	0.41	1	1.1
GO:0071375	cellular response to peptide hormone stimulus	226	7	6.1	0.9	0.41	1	1.2
GO:0005768	endosome	549	16	14.8	1.2	0.41	1	1.1
GO:0016740	transferase activity	1607	45	43.2	1.8	0.41	1	1
GO:0046907	intracellular transport	1351	38	36.3	1.7	0.41	1	1
GO:0005975	carbohydrate metabolic process	587	17	15.8	1.2	0.41	1	1.1
GO:0016042	lipid catabolic process	157	5	4.2	0.8	0.42	1	1.2
GO:0060249	anatomical structure homeostasis	193	6	5.2	0.8	0.42	1	1.2
GO:0030031	cell projection assembly	229	7	6.2	0.8	0.42	1	1.1
GO:0098542	defense response to other organism	301	9	8.1	0.9	0.42	1	1.1
GO:0007186	G-protein coupled receptor signaling pathway	337	10	9.1	0.9	0.42	1	1.1
GO:0016791	phosphatase activity	194	6	5.2	0.8	0.42	1	1.2
GO:0048858	cell projection morphogenesis	519	15	14	1	0.42	1	1.1
GO:0032561	guanyl ribonucleotide binding	266	8	7.2	0.8	0.42	1	1.1
GO:1901137	carbohydrate derivative biosynthetic process	483	14	13	1	0.43	1	1.1
GO:0008610	lipid biosynthetic process	411	12	11	1	0.43	1	1.1
GO:0050778	positive regulation of immune response	484	14	13	1	0.43	1	1.1
GO:0019001	guanyl nucleotide binding	267	8	7.2	0.8	0.43	1	1.1
GO:0042180	cellular ketone metabolic process	160	5	4.3	0.7	0.43	1	1.2
GO:0044085	cellular component biogenesis	1694	47	45.5	1.5	0.43	1	1
GO:0050776	regulation of immune response	631	18	17	1	0.43	1	1.1
GO:0008104	protein localization	1658	46	44.6	1.4	0.43	1	1
GO:0007596	blood coagulation	377	11	10.1	0.9	0.43	1	1.1
GO:0002697	regulation of immune effector process	269	8	7.2	0.8	0.44	1	1.1
GO:0048878	chemical homeostasis	524	15	14.1	0.9	0.44	1	1.1
GO:0010769	regulation of cell morphogenesis involved in differentiation	162	5	4.4	0.6	0.44	1	1.1
GO:0050817	coagulation	380	11	10.2	0.8	0.44	1	1.1
GO:0048812	neuron projection morphogenesis	381	11	10.2	0.8	0.45	1	1.1
GO:0007599	hemostasis	381	11	10.2	0.8	0.45	1	1.1
GO:0030003	cellular cation homeostasis	273	8	7.3	0.7	0.45	1	1.1
GO:0005634	nucleus	4710	128	126.6	1.4	0.46	1	1
GO:0031347	regulation of defense response	532	15	14.3	0.7	0.46	1	1
GO:0016482	cytoplasmic transport	827	23	22.2	0.8	0.46	1	1
GO:0006839	mitochondrial transport	203	6	5.5	0.5	0.47	1	1.1
GO:0031668	cellular response to extracellular stimulus	167	5	4.5	0.5	0.47	1	1.1
GO:0046983	protein dimerization activity	683	19	18.4	0.6	0.47	1	1
GO:0006873	cellular ion homeostasis	278	8	7.5	0.5	0.47	1	1.1
GO:0052548	regulation of endopeptidase activity	205	6	5.5	0.5	0.47	1	1.1
GO:0010563	negative regulation of phosphorus metabolic process	352	10	9.5	0.5	0.48	1	1.1
GO:0045936	negative regulation of phosphate metabolic process	352	10	9.5	0.5	0.48	1	1.1
GO:0045786	negative regulation of cell cycle	389	11	10.5	0.5	0.48	1	1.1
GO:1902580	single-organism cellular localization	869	24	23.4	0.6	0.48	1	1
GO:0043566	structure-specific DNA binding	206	6	5.5	0.5	0.48	1	1.1
GO:0003676	nucleic acid binding	2651	72	71.3	0.7	0.48	1	1
GO:0045177	apical part of cell	170	5	4.6	0.4	0.48	1	1.1
GO:0055080	cation homeostasis	319	9	8.6	0.4	0.49	1	1
GO:0044260	cellular macromolecule metabolic process	5444	147	146.4	0.6	0.49	1	1
GO:0001558	regulation of cell growth	209	6	5.6	0.4	0.49	1	1.1
GO:0034097	response to cytokine	469	13	12.6	0.4	0.5	1	1
GO:0042326	negative regulation of phosphorylation	284	8	7.6	0.4	0.5	1	1
GO:1901565	organonitrogen compound catabolic process	210	6	5.6	0.4	0.5	1	1.1
GO:0072657	protein localization to membrane	359	10	9.7	0.3	0.5	1	1
GO:0090150	establishment of protein localization to membrane	285	8	7.7	0.3	0.5	1	1
GO:0010821	regulation of mitochondrion organization	211	6	5.7	0.3	0.5	1	1.1
GO:0050673	epithelial cell proliferation	174	5	4.7	0.3	0.5	1	1.1
GO:0048011	neurotrophin TRK receptor signaling pathway	212	6	5.7	0.3	0.51	1	1.1
GO:0042802	identical protein binding	772	21	20.8	0.2	0.51	1	1
GO:0098771	inorganic ion homeostasis	325	9	8.7	0.3	0.51	1	1
GO:0052547	regulation of peptidase activity	213	6	5.7	0.3	0.51	1	1
GO:0038179	neurotrophin signaling pathway	214	6	5.8	0.2	0.52	1	1
GO:0010822	positive regulation of mitochondrion organization	177	5	4.8	0.2	0.52	1	1.1
GO:0006914	autophagy	253	7	6.8	0.2	0.52	1	1
GO:0033673	negative regulation of kinase activity	178	5	4.8	0.2	0.52	1	1
GO:0015031	protein transport	1301	35	35	0	0.53	1	1
GO:0038127	ERBB signaling pathway	179	5	4.8	0.2	0.53	1	1
GO:0030424	axon	180	5	4.8	0.2	0.53	1	1
GO:0009894	regulation of catabolic process	557	15	15	0	0.54	1	1
GO:0022892	substrate-specific transporter activity	521	14	14	0	0.54	1	1
GO:0006886	intracellular protein transport	784	21	21.1	-0.1	0.54	1	1
GO:0022804	active transmembrane transporter activity	182	5	4.9	0.1	0.54	1	1
GO:0010975	regulation of neuron projection development	182	5	4.9	0.1	0.54	1	1
GO:0008324	cation transmembrane transporter activity	296	8	8	0	0.54	1	1
GO:0019901	protein kinase binding	372	10	10	0	0.55	1	1
GO:1901361	organic cyclic compound catabolic process	372	10	10	0	0.55	1	1
GO:0061024	membrane organization	751	20	20.2	-0.2	0.55	1	1
GO:0098589	membrane region	977	26	26.3	-0.3	0.55	1	1
GO:0000956	nuclear-transcribed mRNA catabolic process	184	5	4.9	0.1	0.55	1	1
GO:0097485	neuron projection guidance	223	6	6	0	0.56	1	1
GO:0007411	axon guidance	223	6	6	0	0.56	1	1
GO:0071704	organic substance metabolic process	6687	179	179.8	-0.8	0.56	1	1
GO:0044238	primary metabolic process	6504	174	174.9	-0.9	0.56	1	1
GO:1901135	carbohydrate derivative metabolic process	794	21	21.3	-0.3	0.56	1	1
GO:0043412	macromolecule modification	2558	68	68.8	-0.8	0.56	1	1
GO:0001933	negative regulation of protein phosphorylation	264	7	7.1	-0.1	0.57	1	1
GO:0055082	cellular chemical homeostasis	341	9	9.2	-0.2	0.57	1	1
GO:0051640	organelle localization	303	8	8.1	-0.1	0.57	1	1
GO:0032535	regulation of cellular component size	188	5	5.1	-0.1	0.57	1	1
GO:0022891	substrate-specific transmembrane transporter activity	419	11	11.3	-0.3	0.58	1	1
GO:0005769	early endosome	189	5	5.1	-0.1	0.58	1	1
GO:0044282	small molecule catabolic process	189	5	5.1	-0.1	0.58	1	1
GO:0002443	leukocyte mediated immunity	189	5	5.1	-0.1	0.58	1	1
GO:0005774	vacuolar membrane	228	6	6.1	-0.1	0.58	1	1
GO:0019900	kinase binding	420	11	11.3	-0.3	0.58	1	1
GO:0022857	transmembrane transporter activity	459	12	12.3	-0.3	0.58	1	1
GO:0007010	cytoskeleton organization	727	19	19.5	-0.5	0.59	1	1
GO:0009615	response to virus	269	7	7.2	-0.2	0.59	1	1
GO:0051656	establishment of organelle localization	231	6	6.2	-0.2	0.59	1	1
GO:0044421	extracellular region part	2129	56	57.2	-1.2	0.6	1	1
GO:0006650	glycerophospholipid metabolic process	193	5	5.2	-0.2	0.6	1	1
GO:0019221	cytokine-mediated signaling pathway	310	8	8.3	-0.3	0.6	1	1
GO:0045087	innate immune response	696	18	18.7	-0.7	0.6	1	1
GO:0003682	chromatin binding	351	9	9.4	-0.4	0.61	1	1
GO:0030198	extracellular matrix organization	196	5	5.3	-0.3	0.61	1	0.9
GO:0005765	lysosomal membrane	196	5	5.3	-0.3	0.61	1	0.9
GO:0006402	mRNA catabolic process	197	5	5.3	-0.3	0.61	1	0.9
GO:0016197	endosomal transport	197	5	5.3	-0.3	0.61	1	0.9
GO:0043062	extracellular structure organization	197	5	5.3	-0.3	0.61	1	0.9
GO:0044433	cytoplasmic vesicle part	354	9	9.5	-0.5	0.62	1	0.9
GO:0044431	Golgi apparatus part	548	14	14.7	-0.7	0.62	1	1
GO:0098662	inorganic cation transmembrane transport	277	7	7.4	-0.4	0.62	1	0.9
GO:0044802	single-organism membrane organization	626	16	16.8	-0.8	0.62	1	1
GO:0097367	carbohydrate derivative binding	1542	40	41.5	-1.5	0.62	1	1
GO:0007267	cell-cell signaling	552	14	14.8	-0.8	0.63	1	0.9
GO:0006417	regulation of translation	241	6	6.5	-0.5	0.63	1	0.9
GO:0071345	cellular response to cytokine stimulus	399	10	10.7	-0.7	0.64	1	0.9
GO:0065003	macromolecular complex assembly	1055	27	28.4	-1.4	0.64	1	1
GO:0032403	protein complex binding	633	16	17	-1	0.64	1	0.9
GO:0019439	aromatic compound catabolic process	362	9	9.7	-0.7	0.64	1	0.9
GO:0019725	cellular homeostasis	442	11	11.9	-0.9	0.65	1	0.9
GO:0043254	regulation of protein complex assembly	245	6	6.6	-0.6	0.65	1	0.9
GO:0050878	regulation of body fluid levels	443	11	11.9	-0.9	0.65	1	0.9
GO:0022890	inorganic cation transmembrane transporter activity	246	6	6.6	-0.6	0.65	1	0.9
GO:0044456	synapse part	207	5	5.6	-0.6	0.66	1	0.9
GO:0042803	protein homodimerization activity	446	11	12	-1	0.66	1	0.9
GO:0044877	macromolecular complex binding	990	25	26.6	-1.6	0.66	1	0.9
GO:0005773	vacuole	407	10	10.9	-0.9	0.66	1	0.9
GO:0051248	negative regulation of protein metabolic process	643	16	17.3	-1.3	0.66	1	0.9
GO:0006820	anion transport	293	7	7.9	-0.9	0.68	1	0.9
GO:0030425	dendrite	212	5	5.7	-0.7	0.68	1	0.9
GO:0097159	organic cyclic compound binding	3960	103	106.5	-3.5	0.68	1	1
GO:0071822	protein complex subunit organization	1234	31	33.2	-2.2	0.68	1	0.9
GO:0034655	nucleobase-containing compound catabolic process	336	8	9	-1	0.69	1	0.9
GO:1901566	organonitrogen compound biosynthetic process	457	11	12.3	-1.3	0.69	1	0.9
GO:0006631	fatty acid metabolic process	216	5	5.8	-0.8	0.69	1	0.9
GO:1901363	heterocyclic compound binding	3935	102	105.8	-3.8	0.69	1	1
GO:0015075	ion transmembrane transporter activity	380	9	10.2	-1.2	0.7	1	0.9
GO:0003779	actin binding	259	6	7	-1	0.7	1	0.9
GO:0006401	RNA catabolic process	219	5	5.9	-0.9	0.71	1	0.8
GO:0050877	neurological system process	343	8	9.2	-1.2	0.71	1	0.9
GO:0098660	inorganic ion transmembrane transport	307	7	8.3	-1.3	0.72	1	0.8
GO:0098655	cation transmembrane transport	308	7	8.3	-1.3	0.73	1	0.8
GO:0006163	purine nucleotide metabolic process	308	7	8.3	-1.3	0.73	1	0.8
GO:0044087	regulation of cellular component biogenesis	432	10	11.6	-1.6	0.73	1	0.9
GO:0045862	positive regulation of proteolysis	269	6	7.2	-1.2	0.73	1	0.8
GO:0016568	chromatin modification	515	12	13.8	-1.8	0.74	1	0.9
GO:0051348	negative regulation of transferase activity	270	6	7.3	-1.3	0.74	1	0.8
GO:0000323	lytic vacuole	354	8	9.5	-1.5	0.74	1	0.8
GO:0005764	lysosome	354	8	9.5	-1.5	0.74	1	0.8
GO:0044437	vacuolar part	272	6	7.3	-1.3	0.74	1	0.8
GO:0046700	heterocycle catabolic process	357	8	9.6	-1.6	0.75	1	0.8
GO:0044270	cellular nitrogen compound catabolic process	357	8	9.6	-1.6	0.75	1	0.8
GO:0005829	cytosol	2360	59	63.4	-4.4	0.76	1	0.9
GO:0032269	negative regulation of cellular protein metabolic process	605	14	16.3	-2.3	0.76	1	0.9
GO:0007005	mitochondrion organization	525	12	14.1	-2.1	0.76	1	0.9
GO:0008270	zinc ion binding	807	19	21.7	-2.7	0.76	1	0.9
GO:0044237	cellular metabolic process	6614	172	177.8	-5.8	0.76	1	1
GO:0055085	transmembrane transport	688	16	18.5	-2.5	0.76	1	0.9
GO:0000139	Golgi membrane	446	10	12	-2	0.77	1	0.8
GO:0034220	ion transmembrane transport	447	10	12	-2	0.77	1	0.8
GO:0090066	regulation of anatomical structure size	237	5	6.4	-1.4	0.77	1	0.8
GO:0006325	chromatin organization	571	13	15.4	-2.4	0.77	1	0.8
GO:0007268	synaptic transmission	324	7	8.7	-1.7	0.77	1	0.8
GO:1903362	regulation of cellular protein catabolic process	239	5	6.4	-1.4	0.77	1	0.8
GO:0044297	cell body	239	5	6.4	-1.4	0.77	1	0.8
GO:0008233	peptidase activity	326	7	8.8	-1.8	0.78	1	0.8
GO:0015672	monovalent inorganic cation transport	284	6	7.6	-1.6	0.78	1	0.8
GO:0051493	regulation of cytoskeleton organization	284	6	7.6	-1.6	0.78	1	0.8
GO:0032259	methylation	244	5	6.6	-1.6	0.79	1	0.8
GO:0046486	glycerolipid metabolic process	245	5	6.6	-1.6	0.79	1	0.8
GO:0009150	purine ribonucleotide metabolic process	290	6	7.8	-1.8	0.8	1	0.8
GO:0031400	negative regulation of protein modification process	418	9	11.2	-2.2	0.8	1	0.8
GO:0010638	positive regulation of organelle organization	419	9	11.3	-2.3	0.8	1	0.8
GO:0002252	immune effector process	506	11	13.6	-2.6	0.81	1	0.8
GO:0004842	ubiquitin-protein transferase activity	250	5	6.7	-1.7	0.81	1	0.7
GO:0051726	regulation of cell cycle	713	16	19.2	-3.2	0.81	1	0.8
GO:0043005	neuron projection	465	10	12.5	-2.5	0.81	1	0.8
GO:0016604	nuclear body	295	6	7.9	-1.9	0.81	1	0.8
GO:0072521	purine-containing compound metabolic process	339	7	9.1	-2.1	0.81	1	0.8
GO:0098588	bounding membrane of organelle	1556	37	41.8	-4.8	0.81	1	0.9
GO:0051129	negative regulation of cellular component organization	385	8	10.4	-2.4	0.82	1	0.8
GO:0006644	phospholipid metabolic process	257	5	6.9	-1.9	0.83	1	0.7
GO:0044463	cell projection part	474	10	12.7	-2.7	0.83	1	0.8
GO:0016569	covalent chromatin modification	346	7	9.3	-2.3	0.83	1	0.8
GO:0019538	protein metabolic process	3579	89	96.2	-7.2	0.83	1	0.9
GO:0070925	organelle assembly	347	7	9.3	-2.3	0.83	1	0.8
GO:0016043	cellular component organization	3925	98	105.5	-7.5	0.83	1	0.9
GO:0009259	ribonucleotide metabolic process	305	6	8.2	-2.2	0.83	1	0.7
GO:0043231	intracellular membrane-bounded organelle	7219	186	194.1	-8.1	0.83	1	1
GO:0044711	single-organism biosynthetic process	1141	26	30.7	-4.7	0.84	1	0.8
GO:0030162	regulation of proteolysis	485	10	13	-3	0.85	1	0.8
GO:0046914	transition metal ion binding	944	21	25.4	-4.4	0.85	1	0.8
GO:0043229	intracellular organelle	7751	200	208.4	-8.4	0.85	1	1
GO:0009117	nucleotide metabolic process	445	9	12	-3	0.85	1	0.8
GO:0019787	ubiquitin-like protein transferase activity	268	5	7.2	-2.2	0.85	1	0.7
GO:0036094	small molecule binding	1868	44	50.2	-6.2	0.85	1	0.9
GO:0006508	proteolysis	992	22	26.7	-4.7	0.86	1	0.8
GO:0006753	nucleoside phosphate metabolic process	448	9	12	-3	0.86	1	0.7
GO:0036477	somatodendritic compartment	316	6	8.5	-2.5	0.86	1	0.7
GO:0019693	ribose phosphate metabolic process	317	6	8.5	-2.5	0.86	1	0.7
GO:0008092	cytoskeletal protein binding	537	11	14.4	-3.4	0.86	1	0.8
GO:0018193	peptidyl-amino acid modification	873	19	23.5	-4.5	0.86	1	0.8
GO:0006511	ubiquitin-dependent protein catabolic process	451	9	12.1	-3.1	0.86	1	0.7
GO:0090407	organophosphate biosynthetic process	408	8	11	-3	0.86	1	0.7
GO:0019941	modification-dependent protein catabolic process	459	9	12.3	-3.3	0.87	1	0.7
GO:0005783	endoplasmic reticulum	1008	22	27.1	-5.1	0.87	1	0.8
GO:0043632	modification-dependent macromolecule catabolic process	465	9	12.5	-3.5	0.88	1	0.7
GO:0030659	cytoplasmic vesicle membrane	284	5	7.6	-2.6	0.88	1	0.7
GO:0043933	macromolecular complex subunit organization	1826	42	49.1	-7.1	0.88	1	0.9
GO:0031982	vesicle	2303	54	61.9	-7.9	0.89	1	0.9
GO:0019058	viral life cycle	334	6	9	-3	0.89	1	0.7
GO:0019637	organophosphate metabolic process	730	15	19.6	-4.6	0.89	1	0.8
GO:0043161	proteasome-mediated ubiquitin-dependent protein catabolic process	335	6	9	-3	0.89	1	0.7
GO:0033043	regulation of organelle organization	775	16	20.8	-4.8	0.89	1	0.8
GO:0043234	protein complex	2862	68	76.9	-8.9	0.89	1	0.9
GO:0044712	single-organism catabolic process	693	14	18.6	-4.6	0.9	1	0.8
GO:0012506	vesicle membrane	295	5	7.9	-2.9	0.9	1	0.6
GO:0044283	small molecule biosynthetic process	295	5	7.9	-2.9	0.9	1	0.6
GO:0031988	membrane-bounded vesicle	2247	52	60.4	-8.4	0.9	1	0.9
GO:1901564	organonitrogen compound metabolic process	1037	22	27.9	-5.9	0.9	1	0.8
GO:0016570	histone modification	343	6	9.2	-3.2	0.9	1	0.7
GO:0016567	protein ubiquitination	569	11	15.3	-4.3	0.9	1	0.7
GO:0001882	nucleoside binding	1368	30	36.8	-6.8	0.9	1	0.8
GO:0055086	nucleobase-containing small molecule metabolic process	482	9	13	-4	0.91	1	0.7
GO:0005730	nucleolus	745	15	20	-5	0.91	1	0.7
GO:0043623	cellular protein complex assembly	346	6	9.3	-3.3	0.91	1	0.6
GO:0032555	purine ribonucleotide binding	1373	30	36.9	-6.9	0.91	1	0.8
GO:0005813	centrosome	393	7	10.6	-3.6	0.91	1	0.7
GO:0005856	cytoskeleton	1295	28	34.8	-6.8	0.91	1	0.8
GO:0010498	proteasomal protein catabolic process	349	6	9.4	-3.4	0.91	1	0.6
GO:0017076	purine nucleotide binding	1380	30	37.1	-7.1	0.91	1	0.8
GO:0044267	cellular protein metabolic process	3285	78	88.3	-10.3	0.91	1	0.9
GO:0032553	ribonucleotide binding	1382	30	37.2	-7.2	0.91	1	0.8
GO:0005789	endoplasmic reticulum membrane	624	12	16.8	-4.8	0.92	1	0.7
GO:0051603	proteolysis involved in cellular protein catabolic process	491	9	13.2	-4.2	0.92	1	0.7
GO:0044432	endoplasmic reticulum part	713	14	19.2	-5.2	0.92	1	0.7
GO:0005635	nuclear envelope	306	5	8.2	-3.2	0.92	1	0.6
GO:0005815	microtubule organizing center	493	9	13.3	-4.3	0.92	1	0.7
GO:0035639	purine ribonucleoside triphosphate binding	1350	29	36.3	-7.3	0.92	1	0.8
GO:0000785	chromatin	309	5	8.3	-3.3	0.92	1	0.6
GO:0010564	regulation of cell cycle process	406	7	10.9	-3.9	0.92	1	0.6
GO:0070011	peptidase activity, acting on L-amino acid peptides	311	5	8.4	-3.4	0.92	1	0.6
GO:0032550	purine ribonucleoside binding	1357	29	36.5	-7.5	0.93	1	0.8
GO:0005737	cytoplasm	7043	177	189.3	-12.3	0.93	1	0.9
GO:0009056	catabolic process	1522	33	40.9	-7.9	0.93	1	0.8
GO:0001883	purine nucleoside binding	1359	29	36.5	-7.5	0.93	1	0.8
GO:0044281	small molecule metabolic process	1606	35	43.2	-8.2	0.93	1	0.8
GO:0042175	nuclear outer membrane-endoplasmic reticulum membrane network	637	12	17.1	-5.1	0.93	1	0.7
GO:0032549	ribonucleoside binding	1361	29	36.6	-7.6	0.93	1	0.8
GO:0097458	neuron part	550	10	14.8	-4.8	0.93	1	0.7
GO:0044257	cellular protein catabolic process	506	9	13.6	-4.6	0.93	1	0.7
GO:0065010	extracellular membrane-bounded organelle	1820	40	48.9	-8.9	0.93	1	0.8
GO:1903561	extracellular vesicle	1820	40	48.9	-8.9	0.93	1	0.8
GO:0070062	extracellular exosome	1820	40	48.9	-8.9	0.93	1	0.8
GO:0043230	extracellular organelle	1820	40	48.9	-8.9	0.93	1	0.8
GO:0044248	cellular catabolic process	1332	28	35.8	-7.8	0.94	1	0.8
GO:0042176	regulation of protein catabolic process	321	5	8.6	-3.6	0.94	1	0.6
GO:0043227	membrane-bounded organelle	7805	197	209.8	-12.8	0.94	1	0.9
GO:0034622	cellular macromolecular complex assembly	612	11	16.5	-5.5	0.94	1	0.7
GO:0032559	adenyl ribonucleotide binding	1138	23	30.6	-7.6	0.95	1	0.8
GO:0030554	adenyl nucleotide binding	1143	23	30.7	-7.7	0.95	1	0.7
GO:0005654	nucleoplasm	2377	53	63.9	-10.9	0.95	1	0.8
GO:0044430	cytoskeletal part	931	18	25	-7	0.95	1	0.7
GO:0032787	monocarboxylic acid metabolic process	335	5	9	-4	0.95	1	0.6
GO:0016787	hydrolase activity	1650	35	44.4	-9.4	0.95	1	0.8
GO:0044265	cellular macromolecule catabolic process	757	14	20.4	-6.4	0.95	1	0.7
GO:1990234	transferase complex	578	10	15.5	-5.5	0.95	1	0.6
GO:0015630	microtubule cytoskeleton	805	15	21.6	-6.6	0.95	1	0.7
GO:1901575	organic substance catabolic process	1281	26	34.4	-8.4	0.95	1	0.8
GO:0005740	mitochondrial envelope	580	10	15.6	-5.6	0.95	1	0.6
GO:0044428	nuclear part	3109	71	83.6	-12.6	0.96	1	0.8
GO:0051301	cell division	490	8	13.2	-5.2	0.96	1	0.6
GO:0005524	ATP binding	1117	22	30	-8	0.96	1	0.7
GO:0031966	mitochondrial membrane	546	9	14.7	-5.7	0.96	1	0.6
GO:0007346	regulation of mitotic cell cycle	350	5	9.4	-4.4	0.96	1	0.5
GO:0006397	mRNA processing	406	6	10.9	-4.9	0.96	1	0.5
GO:0044444	cytoplasmic part	5416	130	145.6	-15.6	0.97	1	0.9
GO:1902589	single-organism organelle organization	1824	38	49	-11	0.97	1	0.8
GO:0044451	nucleoplasm part	610	10	16.4	-6.4	0.97	1	0.6
GO:0006974	cellular response to DNA damage stimulus	658	11	17.7	-6.7	0.97	1	0.6
GO:0032446	protein modification by small protein conjugation	659	11	17.7	-6.7	0.97	1	0.6
GO:0031981	nuclear lumen	2852	63	76.7	-13.7	0.97	1	0.8
GO:0044429	mitochondrial part	758	13	20.4	-7.4	0.97	1	0.6
GO:0000166	nucleotide binding	1730	35	46.5	-11.5	0.98	1	0.8
GO:1901265	nucleoside phosphate binding	1731	35	46.5	-11.5	0.98	1	0.8
GO:0070647	protein modification by small protein conjugation or removal	726	12	19.5	-7.5	0.98	1	0.6
GO:0044403	symbiosis, encompassing mutualism through parasitism	685	11	18.4	-7.4	0.98	1	0.6
GO:0044419	interspecies interaction between organisms	685	11	18.4	-7.4	0.98	1	0.6
GO:0030163	protein catabolic process	591	9	15.9	-6.9	0.98	1	0.6
GO:0007017	microtubule-based process	442	6	11.9	-5.9	0.98	1	0.5
GO:0022411	cellular component disassembly	547	8	14.7	-6.7	0.98	1	0.5
GO:1902494	catalytic complex	838	14	22.5	-8.5	0.98	1	0.6
GO:0016071	mRNA metabolic process	551	8	14.8	-6.8	0.98	1	0.5
GO:0022402	cell cycle process	1027	18	27.6	-9.6	0.98	1	0.7
GO:0006082	organic acid metabolic process	709	11	19.1	-8.1	0.99	1	0.6
GO:0006996	organelle organization	2610	55	70.2	-15.2	0.99	1	0.8
GO:0031090	organelle membrane	2159	44	58	-14	0.99	1	0.8
GO:0005743	mitochondrial inner membrane	410	5	11	-6	0.99	1	0.5
GO:0051276	chromosome organization	814	13	21.9	-8.9	0.99	1	0.6
GO:0044770	cell cycle phase transition	414	5	11.1	-6.1	0.99	1	0.4
GO:0031967	organelle envelope	866	14	23.3	-9.3	0.99	1	0.6
GO:0031975	envelope	869	14	23.4	-9.4	0.99	1	0.6
GO:0016032	viral process	642	9	17.3	-8.3	0.99	1	0.5
GO:0044764	multi-organism cellular process	648	9	17.4	-8.4	0.99	1	0.5
GO:0043436	oxoacid metabolic process	702	10	18.9	-8.9	0.99	1	0.5
GO:0009057	macromolecule catabolic process	898	14	24.1	-10.1	0.99	1	0.6
GO:0019866	organelle inner membrane	442	5	11.9	-6.9	0.99	1	0.4
GO:0007049	cell cycle	1327	23	35.7	-12.7	0.99	1	0.6
GO:0044427	chromosomal part	561	7	15.1	-8.1	0.99	1	0.5
GO:0044710	single-organism metabolic process	3527	75	94.8	-19.8	0.99	1	0.8
GO:0006412	translation	512	6	13.8	-7.8	0.99	1	0.4
GO:0016462	pyrophosphatase activity	621	8	16.7	-8.7	0.99	1	0.5
GO:0016817	hydrolase activity, acting on acid anhydrides	624	8	16.8	-8.8	1	1	0.5
GO:0016818	hydrolase activity, acting on acid anhydrides, in phosphorus-containing anhydrides	624	8	16.8	-8.8	1	1	0.5
GO:0016491	oxidoreductase activity	463	5	12.4	-7.4	1	1	0.4
GO:0043233	organelle lumen	3311	69	89	-20	1	1	0.8
GO:0019752	carboxylic acid metabolic process	634	8	17	-9	1	1	0.5
GO:0017111	nucleoside-triphosphatase activity	587	7	15.8	-8.8	1	1	0.4
GO:0005694	chromosome	645	8	17.3	-9.3	1	1	0.5
GO:0055114	oxidation-reduction process	701	9	18.8	-9.8	1	1	0.5
GO:0043228	non-membrane-bounded organelle	2685	53	72.2	-19.2	1	1	0.7
GO:0043232	intracellular non-membrane-bounded organelle	2685	53	72.2	-19.2	1	1	0.7
GO:0070013	intracellular organelle lumen	3283	67	88.3	-21.3	1	1	0.8
GO:1903047	mitotic cell cycle process	727	9	19.5	-10.5	1	1	0.5
GO:0006396	RNA processing	691	8	18.6	-10.6	1	1	0.4
GO:0000278	mitotic cell cycle	825	10	22.2	-12.2	1	1	0.5
GO:0006259	DNA metabolic process	724	8	19.5	-11.5	1	1	0.4
GO:0044422	organelle part	5806	128	156.1	-28.1	1	1	0.8
GO:0044446	intracellular organelle part	5714	124	153.6	-29.6	1	1	0.8
GO:0030529	ribonucleoprotein complex	600	5	16.1	-11.1	1	1	0.3
GO:0005739	mitochondrion	1342	17	36.1	-19.1	1	1	0.5
GO:0044822	poly(A) RNA binding	1035	10	27.8	-17.8	1	1	0.4
GO:0003723	RNA binding	1342	14	36.1	-22.1	1	1	0.4

## Sheet: Table S13
Table S13: GO enrichment results for STEM model profile 40 generated from STEM Analysis 2 (union of all DE genes). GO terms are ranked by P-value and GO terms with significant corrected P-values (≤ 0.05) are highlighted.
GO term ID	GO term name	No. of genes in category	No. of genes assigned	No. of genes expected	No. of genes enriched	P-value	Corrected P-value	Fold-enrichment
GO:0007165	signal transduction	847	130	90.6	39.4	3.2e-07	<0.001	1.4
GO:0044700	single organism signaling	896	133	95.9	37.1	1.8e-06	<0.001	1.4
GO:0007154	cell communication	907	133	97	36	3.7e-06	<0.001	1.4
GO:0050794	regulation of cellular process	1501	196	160.6	35.4	1.4e-05	0.022	1.2
GO:2000112	regulation of cellular macromolecule biosynthetic process	635	97	67.9	29.1	3.2e-05	0.03	1.4
GO:0046332	SMAD binding	18	9	1.9	7.1	3.3e-05	0.034	4.7
GO:0051239	regulation of multicellular organismal process	367	63	39.3	23.7	3.7e-05	0.038	1.6
GO:0009889	regulation of biosynthetic process	673	101	72	29	4.4e-05	0.04	1.4
GO:0050793	regulation of developmental process	332	58	35.5	22.5	4.8e-05	0.04	1.6
GO:0010556	regulation of macromolecule biosynthetic process	652	98	69.8	28.2	5.7e-05	0.054	1.4
GO:0050789	regulation of biological process	1550	198	165.8	32.2	6.9e-05	0.06	1.2
GO:1902043	positive regulation of extrinsic apoptotic signaling pathway via death domain receptors	6	5	0.6	4.4	7.5e-05	0.078	7.8
GO:0006355	regulation of transcription, DNA-templated	566	87	60.6	26.4	7.8e-05	0.08	1.4
GO:0031326	regulation of cellular biosynthetic process	666	99	71.3	27.7	8.3e-05	0.09	1.4
GO:1903506	regulation of nucleic acid-templated transcription	571	87	61.1	25.9	0.00011	0.116	1.4
GO:2001141	regulation of RNA biosynthetic process	577	87	61.7	25.3	0.00016	0.16	1.4
GO:0009617	response to bacterium	80	20	8.6	11.4	0.00018	0.16	2.3
GO:0051252	regulation of RNA metabolic process	601	89	64.3	24.7	0.00026	0.24	1.4
GO:0045595	regulation of cell differentiation	235	42	25.1	16.9	0.00037	0.294	1.7
GO:0019219	regulation of nucleobase-containing compound metabolic process	658	95	70.4	24.6	0.0004	0.318	1.3
GO:0051240	positive regulation of multicellular organismal process	207	38	22.1	15.9	0.00041	0.326	1.7
GO:0003700	sequence-specific DNA binding transcription factor activity	186	35	19.9	15.1	0.00044	0.354	1.8
GO:2001238	positive regulation of extrinsic apoptotic signaling pathway	15	7	1.6	5.4	0.00045	0.376	4.4
GO:0006351	transcription, DNA-templated	610	89	65.3	23.7	0.00045	0.376	1.4
GO:0005085	guanyl-nucleotide exchange factor activity	34	11	3.6	7.4	0.00052	0.398	3
GO:0048518	positive regulation of biological process	879	120	94	26	0.00055	0.408	1.3
GO:0006357	regulation of transcription from RNA polymerase II promoter	323	53	34.6	18.4	0.00057	0.41	1.5
GO:0097659	nucleic acid-templated transcription	614	89	65.7	23.3	0.00057	0.412	1.4
GO:0048013	ephrin receptor signaling pathway	8	5	0.9	4.1	0.00058	0.458	5.8
GO:0009653	anatomical structure morphogenesis	364	58	38.9	19.1	0.00066	0.474	1.5
GO:0035556	intracellular signal transduction	494	74	52.9	21.1	0.00073	0.518	1.4
GO:1903557	positive regulation of tumor necrosis factor superfamily cytokine production	12	6	1.3	4.7	0.00076	0.55	4.7
GO:0007178	transmembrane receptor protein serine/threonine kinase signaling pathway	58	15	6.2	8.8	0.0008	0.556	2.4
GO:0007167	enzyme linked receptor protein signaling pathway	192	35	20.5	14.5	0.00081	0.56	1.7
GO:0051716	cellular response to stimulus	1049	138	112.2	25.8	0.00092	0.578	1.2
GO:0010468	regulation of gene expression	699	98	74.8	23.2	0.00094	0.58	1.3
GO:0007166	cell surface receptor signaling pathway	476	71	50.9	20.1	0.0011	0.612	1.4
GO:0051171	regulation of nitrogen compound metabolic process	677	95	72.4	22.6	0.0011	0.634	1.3
GO:0019222	regulation of metabolic process	1091	142	116.7	25.3	0.0012	0.676	1.2
GO:0048856	anatomical structure development	723	100	77.3	22.7	0.0013	0.728	1.3
GO:0044767	single-organism developmental process	819	111	87.6	23.4	0.0014	0.732	1.3
GO:0032486	Rap protein signal transduction	87	19	9.3	9.7	0.0016	0.74	2
GO:0008194	UDP-glycosyltransferase activity	18	7	1.9	5.1	0.0017	0.754	3.6
GO:0042108	positive regulation of cytokine biosynthetic process	18	7	1.9	5.1	0.0017	0.754	3.6
GO:0030509	BMP signaling pathway	18	7	1.9	5.1	0.0017	0.754	3.6
GO:2000026	regulation of multicellular organismal development	238	40	25.5	14.5	0.0018	0.762	1.6
GO:1903508	positive regulation of nucleic acid-templated transcription	238	40	25.5	14.5	0.0018	0.762	1.6
GO:0045893	positive regulation of transcription, DNA-templated	238	40	25.5	14.5	0.0018	0.762	1.6
GO:1902531	regulation of intracellular signal transduction	308	49	33	16	0.0019	0.768	1.5
GO:0006493	protein O-linked glycosylation	14	6	1.5	4.5	0.002	0.794	4
GO:0017048	Rho GTPase binding	14	6	1.5	4.5	0.002	0.794	4
GO:0071944	cell periphery	587	83	62.8	20.2	0.0021	0.794	1.3
GO:0007266	Rho protein signal transduction	89	19	9.5	9.5	0.0021	0.794	2
GO:0032743	positive regulation of interleukin-2 production	10	5	1.1	3.9	0.0022	0.822	4.7
GO:0010646	regulation of cell communication	521	75	55.7	19.3	0.0022	0.822	1.3
GO:0007265	Ras protein signal transduction	117	23	12.5	10.5	0.0024	0.83	1.8
GO:0071706	tumor necrosis factor superfamily cytokine production	24	8	2.6	5.4	0.0025	0.846	3.1
GO:0051254	positive regulation of RNA metabolic process	258	42	27.6	14.4	0.0026	0.846	1.5
GO:0032011	ARF protein signal transduction	84	18	9	9	0.0026	0.846	2
GO:0032015	regulation of Ran protein signal transduction	84	18	9	9	0.0026	0.846	2
GO:0032012	regulation of ARF protein signal transduction	84	18	9	9	0.0026	0.846	2
GO:0035020	regulation of Rac protein signal transduction	84	18	9	9	0.0026	0.846	2
GO:0032488	Cdc42 protein signal transduction	84	18	9	9	0.0026	0.846	2
GO:0032485	regulation of Ral protein signal transduction	84	18	9	9	0.0026	0.846	2
GO:0032489	regulation of Cdc42 protein signal transduction	84	18	9	9	0.0026	0.846	2
GO:0032483	regulation of Rab protein signal transduction	84	18	9	9	0.0026	0.846	2
GO:0032484	Ral protein signal transduction	84	18	9	9	0.0026	0.846	2
GO:0031291	Ran protein signal transduction	84	18	9	9	0.0026	0.846	2
GO:0043087	regulation of GTPase activity	84	18	9	9	0.0026	0.846	2
GO:0031323	regulation of cellular metabolic process	966	126	103.3	22.7	0.0027	0.85	1.2
GO:0045944	positive regulation of transcription from RNA polymerase II promoter	183	32	19.6	12.4	0.0028	0.852	1.6
GO:0032482	Rab protein signal transduction	91	19	9.7	9.3	0.0028	0.852	2
GO:0006366	transcription from RNA polymerase II promoter	370	56	39.6	16.4	0.0029	0.86	1.4
GO:1902105	regulation of leukocyte differentiation	53	13	5.7	7.3	0.003	0.86	2.3
GO:0051093	negative regulation of developmental process	133	25	14.2	10.8	0.003	0.86	1.8
GO:0005886	plasma membrane	577	81	61.7	19.3	0.003	0.86	1.3
GO:0016601	Rac protein signal transduction	85	18	9.1	8.9	0.003	0.862	2
GO:0032487	regulation of Rap protein signal transduction	85	18	9.1	8.9	0.003	0.862	2
GO:0005088	Ras guanyl-nucleotide exchange factor activity	15	6	1.6	4.4	0.0031	0.882	3.7
GO:0023051	regulation of signaling	519	74	55.5	18.5	0.0031	0.882	1.3
GO:0048869	cellular developmental process	561	79	60	19	0.0031	0.882	1.3
GO:1902680	positive regulation of RNA biosynthetic process	245	40	26.2	13.8	0.0032	0.882	1.5
GO:0009966	regulation of signal transduction	478	69	51.1	17.9	0.0032	0.882	1.3
GO:0002237	response to molecule of bacterial origin	66	15	7.1	7.9	0.0033	0.882	2.1
GO:0031328	positive regulation of cellular biosynthetic process	277	44	29.6	14.4	0.0034	0.9	1.5
GO:0050865	regulation of cell activation	86	18	9.2	8.8	0.0035	0.908	2
GO:0035023	regulation of Rho protein signal transduction	86	18	9.2	8.8	0.0035	0.908	2
GO:0010557	positive regulation of macromolecule biosynthetic process	270	43	28.9	14.1	0.0036	0.908	1.5
GO:0032760	positive regulation of tumor necrosis factor production	11	5	1.2	3.8	0.0036	0.926	4.2
GO:0032774	RNA biosynthetic process	649	89	69.4	19.6	0.0036	0.926	1.3
GO:0080090	regulation of primary metabolic process	921	120	98.5	21.5	0.0039	0.928	1.2
GO:0048468	cell development	271	43	29	14	0.0039	0.928	1.5
GO:0050867	positive regulation of cell activation	61	14	6.5	7.5	0.004	0.932	2.1
GO:0046578	regulation of Ras protein signal transduction	94	19	10.1	8.9	0.0041	0.932	1.9
GO:1901700	response to oxygen-containing compound	242	39	25.9	13.1	0.0045	0.938	1.5
GO:1902041	regulation of extrinsic apoptotic signaling pathway via death domain receptors	16	6	1.7	4.3	0.0045	0.95	3.5
GO:0032623	interleukin-2 production	16	6	1.7	4.3	0.0045	0.95	3.5
GO:0031099	regeneration	21	7	2.2	4.8	0.0046	0.95	3.1
GO:0009891	positive regulation of biosynthetic process	282	44	30.2	13.8	0.0048	0.95	1.5
GO:0045935	positive regulation of nucleobase-containing compound metabolic process	283	44	30.3	13.7	0.0051	0.954	1.5
GO:0046638	positive regulation of alpha-beta T cell differentiation	12	5	1.3	3.7	0.0057	0.964	3.9
GO:0045597	positive regulation of cell differentiation	125	23	13.4	9.6	0.0057	0.964	1.7
GO:0051056	regulation of small GTPase mediated signal transduction	97	19	10.4	8.6	0.0059	0.964	1.8
GO:0048646	anatomical structure formation involved in morphogenesis	162	28	17.3	10.7	0.006	0.966	1.6
GO:0050670	regulation of lymphocyte proliferation	33	9	3.5	5.5	0.0062	0.968	2.5
GO:0033135	regulation of peptidyl-serine phosphorylation	22	7	2.4	4.6	0.0062	0.97	3
GO:0048522	positive regulation of cellular process	765	101	81.8	19.2	0.0063	0.97	1.2
GO:0030279	negative regulation of ossification	17	6	1.8	4.2	0.0064	0.972	3.3
GO:0032496	response to lipopolysaccharide	64	14	6.8	7.2	0.0064	0.972	2
GO:0030154	cell differentiation	525	73	56.2	16.8	0.0065	0.974	1.3
GO:0051173	positive regulation of nitrogen compound metabolic process	287	44	30.7	13.3	0.0067	0.974	1.4
GO:0031252	cell leading edge	58	13	6.2	6.8	0.0068	0.976	2.1
GO:0007275	multicellular organismal development	706	94	75.5	18.5	0.0068	0.976	1.2
GO:0051094	positive regulation of developmental process	164	28	17.5	10.5	0.0071	0.976	1.6
GO:1901699	cellular response to nitrogen compound	85	17	9.1	7.9	0.0072	0.98	1.9
GO:0044212	transcription regulatory region DNA binding	113	21	12.1	8.9	0.0072	0.98	1.7
GO:0032944	regulation of mononuclear cell proliferation	34	9	3.6	5.4	0.0076	0.984	2.5
GO:0010628	positive regulation of gene expression	289	44	30.9	13.1	0.0076	0.984	1.4
GO:0018209	peptidyl-serine modification	40	10	4.3	5.7	0.0077	0.984	2.3
GO:0018105	peptidyl-serine phosphorylation	40	10	4.3	5.7	0.0077	0.984	2.3
GO:0001503	ossification	72	15	7.7	7.3	0.0077	0.984	1.9
GO:0002696	positive regulation of leukocyte activation	59	13	6.3	6.7	0.0079	0.984	2.1
GO:0043547	positive regulation of GTPase activity	79	16	8.5	7.5	0.008	0.984	1.9
GO:0001067	regulatory region nucleic acid binding	114	21	12.2	8.8	0.008	0.984	1.7
GO:0000975	regulatory region DNA binding	114	21	12.2	8.8	0.008	0.984	1.7
GO:1903844	regulation of cellular response to transforming growth factor beta stimulus	23	7	2.5	4.5	0.0081	0.984	2.8
GO:0051216	cartilage development	23	7	2.5	4.5	0.0081	0.984	2.8
GO:1903555	regulation of tumor necrosis factor superfamily cytokine production	23	7	2.5	4.5	0.0081	0.984	2.8
GO:0017015	regulation of transforming growth factor beta receptor signaling pathway	23	7	2.5	4.5	0.0081	0.984	2.8
GO:0008625	extrinsic apoptotic signaling pathway via death domain receptors	23	7	2.5	4.5	0.0081	0.984	2.8
GO:0008289	lipid binding	100	19	10.7	8.3	0.0082	0.984	1.8
GO:0051241	negative regulation of multicellular organismal process	151	26	16.2	9.8	0.0084	0.984	1.6
GO:0046637	regulation of alpha-beta T cell differentiation	13	5	1.4	3.6	0.0085	0.984	3.6
GO:0000288	nuclear-transcribed mRNA catabolic process, deadenylation-dependent decay	13	5	1.4	3.6	0.0085	0.984	3.6
GO:0032663	regulation of interleukin-2 production	13	5	1.4	3.6	0.0085	0.984	3.6
GO:0090303	positive regulation of wound healing	13	5	1.4	3.6	0.0085	0.984	3.6
GO:0048519	negative regulation of biological process	755	99	80.8	18.2	0.0086	0.984	1.2
GO:0043296	apical junction complex	18	6	1.9	4.1	0.0087	0.986	3.1
GO:0045621	positive regulation of lymphocyte differentiation	18	6	1.9	4.1	0.0087	0.986	3.1
GO:0000982	RNA polymerase II core promoter proximal region sequence-specific DNA binding transcription factor activity	47	11	5	6	0.0089	0.988	2.2
GO:1902107	positive regulation of leukocyte differentiation	29	8	3.1	4.9	0.009	0.99	2.6
GO:1903036	positive regulation of response to wounding	35	9	3.7	5.3	0.0093	0.99	2.4
GO:0090092	regulation of transmembrane receptor protein serine/threonine kinase signaling pathway	35	9	3.7	5.3	0.0093	0.99	2.4
GO:2001236	regulation of extrinsic apoptotic signaling pathway	35	9	3.7	5.3	0.0093	0.99	2.4
GO:0070663	regulation of leukocyte proliferation	35	9	3.7	5.3	0.0093	0.99	2.4
GO:0051251	positive regulation of lymphocyte activation	54	12	5.8	6.2	0.0099	0.99	2.1
GO:0001819	positive regulation of cytokine production	74	15	7.9	7.1	0.01	0.99	1.9
GO:0043009	chordate embryonic development	102	19	10.9	8.1	0.01	0.99	1.7
GO:0030027	lamellipodium	24	7	2.6	4.4	0.01	0.994	2.7
GO:0097191	extrinsic apoptotic signaling pathway	48	11	5.1	5.9	0.01	0.994	2.1
GO:0016477	cell migration	184	30	19.7	10.3	0.01	0.994	1.5
GO:0005794	Golgi apparatus	215	34	23	11	0.01	0.994	1.5
GO:0016757	transferase activity, transferring glycosyl groups	42	10	4.5	5.5	0.01	0.994	2.2
GO:0046330	positive regulation of JNK cascade	30	8	3.2	4.8	0.01	0.994	2.5
GO:0046328	regulation of JNK cascade	36	9	3.9	5.1	0.01	0.994	2.3
GO:0044707	single-multicellular organism process	904	115	96.7	18.3	0.01	0.994	1.2
GO:0006897	endocytosis	96	18	10.3	7.7	0.01	0.994	1.8
GO:0007155	cell adhesion	224	35	24	11	0.01	0.994	1.5
GO:0002694	regulation of leukocyte activation	82	16	8.8	7.2	0.01	0.994	1.8
GO:0031224	intrinsic component of membrane	580	78	62.1	15.9	0.01	0.994	1.3
GO:1901981	phosphatidylinositol phosphate binding	19	6	2	4	0.01	0.996	3
GO:0072089	stem cell proliferation	19	6	2	4	0.01	0.996	3
GO:0007264	small GTPase mediated signal transduction	170	28	18.2	9.8	0.01	0.996	1.5
GO:0072091	regulation of stem cell proliferation	14	5	1.5	3.5	0.01	0.998	3.3
GO:0030888	regulation of B cell proliferation	14	5	1.5	3.5	0.01	0.998	3.3
GO:0070588	calcium ion transmembrane transport	14	5	1.5	3.5	0.01	0.998	3.3
GO:0007389	pattern specification process	49	11	5.2	5.8	0.01	0.998	2.1
GO:0009792	embryo development ending in birth or egg hatching	104	19	11.1	7.9	0.01	0.998	1.7
GO:0061564	axon development	69	14	7.4	6.6	0.01	0.998	1.9
GO:1903507	negative regulation of nucleic acid-templated transcription	202	32	21.6	10.4	0.01	0.998	1.5
GO:0042306	regulation of protein import into nucleus	25	7	2.7	4.3	0.01	1	2.6
GO:0042035	regulation of cytokine biosynthetic process	25	7	2.7	4.3	0.01	1	2.6
GO:0042089	cytokine biosynthetic process	25	7	2.7	4.3	0.01	1	2.6
GO:0042107	cytokine metabolic process	25	7	2.7	4.3	0.01	1	2.6
GO:0060255	regulation of macromolecule metabolic process	935	118	100	18	0.01	1	1.2
GO:0031226	intrinsic component of plasma membrane	149	25	15.9	9.1	0.01	1	1.6
GO:0051674	localization of cell	195	31	20.9	10.1	0.01	1	1.5
GO:0048870	cell motility	195	31	20.9	10.1	0.01	1	1.5
GO:0007009	plasma membrane organization	37	9	4	5	0.01	1	2.3
GO:0006869	lipid transport	37	9	4	5	0.01	1	2.3
GO:0045619	regulation of lymphocyte differentiation	31	8	3.3	4.7	0.01	1	2.4
GO:0009790	embryo development	157	26	16.8	9.2	0.01	1	1.5
GO:0045785	positive regulation of cell adhesion	70	14	7.5	6.5	0.01	1	1.9
GO:0045892	negative regulation of transcription, DNA-templated	196	31	21	10	0.01	1	1.5
GO:0009893	positive regulation of metabolic process	611	81	65.4	15.6	0.01	1	1.2
GO:0009605	response to external stimulus	349	50	37.3	12.7	0.01	1	1.3
GO:0043565	sequence-specific DNA binding	143	24	15.3	8.7	0.02	1	1.6
GO:0007254	JNK cascade	44	10	4.7	5.3	0.02	1	2.1
GO:0048583	regulation of response to stimulus	631	83	67.5	15.5	0.02	1	1.2
GO:0071216	cellular response to biotic stimulus	38	9	4.1	4.9	0.02	1	2.2
GO:0048729	tissue morphogenesis	78	15	8.3	6.7	0.02	1	1.8
GO:0042742	defense response to bacterium	26	7	2.8	4.2	0.02	1	2.5
GO:0032635	interleukin-6 production	26	7	2.8	4.2	0.02	1	2.5
GO:0045580	regulation of T cell differentiation	26	7	2.8	4.2	0.02	1	2.5
GO:0070160	occluding junction	15	5	1.6	3.4	0.02	1	3.1
GO:0042990	regulation of transcription factor import into nucleus	15	5	1.6	3.4	0.02	1	3.1
GO:0042991	transcription factor import into nucleus	15	5	1.6	3.4	0.02	1	3.1
GO:0005923	bicellular tight junction	15	5	1.6	3.4	0.02	1	3.1
GO:0033157	regulation of intracellular protein transport	51	11	5.5	5.5	0.02	1	2
GO:0006367	transcription initiation from RNA polymerase II promoter	58	12	6.2	5.8	0.02	1	1.9
GO:0005543	phospholipid binding	58	12	6.2	5.8	0.02	1	1.9
GO:0098609	cell-cell adhesion	145	24	15.5	8.5	0.02	1	1.5
GO:0000978	RNA polymerase II core promoter proximal region sequence-specific DNA binding	45	10	4.8	5.2	0.02	1	2.1
GO:0006928	movement of cell or subcellular component	263	39	28.1	10.9	0.02	1	1.4
GO:1901701	cellular response to oxygen-containing compound	153	25	16.4	8.6	0.02	1	1.5
GO:0006470	protein dephosphorylation	39	9	4.2	4.8	0.02	1	2.2
GO:0036293	response to decreased oxygen levels	52	11	5.6	5.4	0.02	1	2
GO:1902679	negative regulation of RNA biosynthetic process	208	32	22.3	9.7	0.02	1	1.4
GO:1903828	negative regulation of cellular protein localization	21	6	2.2	3.8	0.02	1	2.7
GO:0001078	RNA polymerase II core promoter proximal region sequence-specific DNA binding transcription factor activity involved in negative regulation of transcription	21	6	2.2	3.8	0.02	1	2.7
GO:0098602	single organism cell adhesion	146	24	15.6	8.4	0.02	1	1.5
GO:0030029	actin filament-based process	87	16	9.3	6.7	0.02	1	1.7
GO:0070304	positive regulation of stress-activated protein kinase signaling cascade	33	8	3.5	4.5	0.02	1	2.3
GO:0032874	positive regulation of stress-activated MAPK cascade	33	8	3.5	4.5	0.02	1	2.3
GO:0071417	cellular response to organonitrogen compound	80	15	8.6	6.4	0.02	1	1.8
GO:0016337	single organismal cell-cell adhesion	139	23	14.9	8.1	0.02	1	1.5
GO:0070201	regulation of establishment of protein localization	124	21	13.3	7.7	0.02	1	1.6
GO:2000113	negative regulation of cellular macromolecule biosynthetic process	225	34	24.1	9.9	0.02	1	1.4
GO:0016021	integral component of membrane	568	75	60.8	14.2	0.02	1	1.2
GO:0022409	positive regulation of cell-cell adhesion	53	11	5.7	5.3	0.02	1	1.9
GO:0017038	protein import	53	11	5.7	5.3	0.02	1	1.9
GO:0046635	positive regulation of alpha-beta T cell activation	16	5	1.7	3.3	0.02	1	2.9
GO:0097223	sperm part	16	5	1.7	3.3	0.02	1	2.9
GO:0019838	growth factor binding	16	5	1.7	3.3	0.02	1	2.9
GO:0043178	alcohol binding	16	5	1.7	3.3	0.02	1	2.9
GO:0045596	negative regulation of cell differentiation	110	19	11.8	7.2	0.02	1	1.6
GO:1903533	regulation of protein targeting	40	9	4.3	4.7	0.02	1	2.1
GO:0006936	muscle contraction	40	9	4.3	4.7	0.02	1	2.1
GO:0051249	regulation of lymphocyte activation	74	14	7.9	6.1	0.02	1	1.8
GO:0006352	DNA-templated transcription, initiation	67	13	7.2	5.8	0.02	1	1.8
GO:0000122	negative regulation of transcription from RNA polymerase II promoter	141	23	15.1	7.9	0.02	1	1.5
GO:0030278	regulation of ossification	34	8	3.6	4.4	0.02	1	2.2
GO:0006898	receptor-mediated endocytosis	34	8	3.6	4.4	0.02	1	2.2
GO:0048523	negative regulation of cellular process	694	89	74.2	14.8	0.02	1	1.2
GO:0032680	regulation of tumor necrosis factor production	22	6	2.4	3.6	0.02	1	2.5
GO:0032640	tumor necrosis factor production	22	6	2.4	3.6	0.02	1	2.5
GO:0048705	skeletal system morphogenesis	22	6	2.4	3.6	0.02	1	2.5
GO:0050663	cytokine secretion	28	7	3	4	0.02	1	2.3
GO:0002685	regulation of leukocyte migration	28	7	3	4	0.02	1	2.3
GO:0032879	regulation of localization	326	46	34.9	11.1	0.02	1	1.3
GO:0051253	negative regulation of RNA metabolic process	212	32	22.7	9.3	0.02	1	1.4
GO:0005515	protein binding	1733	202	185.4	16.6	0.02	1	1.1
GO:0070482	response to oxygen levels	54	11	5.8	5.2	0.02	1	1.9
GO:0005911	cell-cell junction	54	11	5.8	5.2	0.02	1	1.9
GO:0042578	phosphoric ester hydrolase activity	61	12	6.5	5.5	0.03	1	1.8
GO:1903706	regulation of hemopoiesis	68	13	7.3	5.7	0.03	1	1.8
GO:0003677	DNA binding	402	55	43	12	0.03	1	1.3
GO:0070302	regulation of stress-activated protein kinase signaling cascade	41	9	4.4	4.6	0.03	1	2.1
GO:0007179	transforming growth factor beta receptor signaling pathway	41	9	4.4	4.6	0.03	1	2.1
GO:0032872	regulation of stress-activated MAPK cascade	41	9	4.4	4.6	0.03	1	2.1
GO:0043169	cation binding	574	75	61.4	13.6	0.03	1	1.2
GO:0009607	response to biotic stimulus	158	25	16.9	8.1	0.03	1	1.5
GO:0001568	blood vessel development	90	16	9.6	6.4	0.03	1	1.7
GO:0007399	nervous system development	295	42	31.6	10.4	0.03	1	1.3
GO:0000976	transcription regulatory region sequence-specific DNA binding	83	15	8.9	6.1	0.03	1	1.7
GO:0000987	core promoter proximal region sequence-specific DNA binding	48	10	5.1	4.9	0.03	1	1.9
GO:0001159	core promoter proximal region DNA binding	48	10	5.1	4.9	0.03	1	1.9
GO:0009897	external side of plasma membrane	48	10	5.1	4.9	0.03	1	1.9
GO:1903708	positive regulation of hemopoiesis	35	8	3.7	4.3	0.03	1	2.1
GO:0071219	cellular response to molecule of bacterial origin	35	8	3.7	4.3	0.03	1	2.1
GO:0045582	positive regulation of T cell differentiation	17	5	1.8	3.2	0.03	1	2.7
GO:0048731	system development	611	79	65.4	13.6	0.03	1	1.2
GO:0051223	regulation of protein transport	113	19	12.1	6.9	0.03	1	1.6
GO:0046872	metal ion binding	568	74	60.8	13.2	0.03	1	1.2
GO:1900180	regulation of protein localization to nucleus	29	7	3.1	3.9	0.03	1	2.3
GO:0016788	hydrolase activity, acting on ester bonds	121	20	12.9	7.1	0.03	1	1.5
GO:0005057	receptor signaling protein activity	23	6	2.5	3.5	0.03	1	2.4
GO:0050671	positive regulation of lymphocyte proliferation	23	6	2.5	3.5	0.03	1	2.4
GO:0046822	regulation of nucleocytoplasmic transport	42	9	4.5	4.5	0.03	1	2
GO:0043207	response to external biotic stimulus	152	24	16.3	7.7	0.03	1	1.5
GO:0051707	response to other organism	152	24	16.3	7.7	0.03	1	1.5
GO:0016070	RNA metabolic process	816	102	87.3	14.7	0.03	1	1.2
GO:0048534	hematopoietic or lymphoid organ development	168	26	18	8	0.03	1	1.4
GO:1903827	regulation of cellular protein localization	77	14	8.2	5.8	0.03	1	1.7
GO:0034654	nucleobase-containing compound biosynthetic process	719	91	76.9	14.1	0.03	1	1.2
GO:0007169	transmembrane receptor protein tyrosine kinase signaling pathway	137	22	14.7	7.3	0.03	1	1.5
GO:0019438	aromatic compound biosynthetic process	728	92	77.9	14.1	0.03	1	1.2
GO:0005102	receptor binding	200	30	21.4	8.6	0.03	1	1.4
GO:0010608	posttranscriptional regulation of gene expression	122	20	13.1	6.9	0.03	1	1.5
GO:0044271	cellular nitrogen compound biosynthetic process	738	93	79	14	0.03	1	1.2
GO:0090287	regulation of cellular response to growth factor stimulus	36	8	3.9	4.1	0.03	1	2.1
GO:0030097	hemopoiesis	161	25	17.2	7.8	0.03	1	1.5
GO:0042330	taxis	100	17	10.7	6.3	0.03	1	1.6
GO:0006935	chemotaxis	100	17	10.7	6.3	0.03	1	1.6
GO:0042325	regulation of phosphorylation	242	35	25.9	9.1	0.03	1	1.4
GO:0006606	protein import into nucleus	43	9	4.6	4.4	0.03	1	2
GO:1902593	single-organism nuclear import	43	9	4.6	4.4	0.03	1	2
GO:0044744	protein targeting to nucleus	43	9	4.6	4.4	0.03	1	2
GO:0010876	lipid localization	43	9	4.6	4.4	0.03	1	2
GO:0061448	connective tissue development	30	7	3.2	3.8	0.03	1	2.2
GO:0003712	transcription cofactor activity	108	18	11.6	6.4	0.04	1	1.6
GO:0003012	muscle system process	50	10	5.3	4.7	0.04	1	1.9
GO:0018130	heterocycle biosynthetic process	732	92	78.3	13.7	0.04	1	1.2
GO:0019955	cytokine binding	18	5	1.9	3.1	0.04	1	2.6
GO:0001841	neural tube formation	18	5	1.9	3.1	0.04	1	2.6
GO:0042552	myelination	18	5	1.9	3.1	0.04	1	2.6
GO:0032946	positive regulation of mononuclear cell proliferation	24	6	2.6	3.4	0.04	1	2.3
GO:0032675	regulation of interleukin-6 production	24	6	2.6	3.4	0.04	1	2.3
GO:0070665	positive regulation of leukocyte proliferation	24	6	2.6	3.4	0.04	1	2.3
GO:0032880	regulation of protein localization	147	23	15.7	7.3	0.04	1	1.5
GO:0051270	regulation of cellular component movement	124	20	13.3	6.7	0.04	1	1.5
GO:0034645	cellular macromolecule biosynthetic process	868	107	92.9	14.1	0.04	1	1.2
GO:0001944	vasculature development	94	16	10.1	5.9	0.04	1	1.6
GO:0005887	integral component of plasma membrane	140	22	15	7	0.04	1	1.5
GO:0050900	leukocyte migration	72	13	7.7	5.3	0.04	1	1.7
GO:2000145	regulation of cell motility	117	19	12.5	6.5	0.04	1	1.5
GO:0051170	nuclear import	44	9	4.7	4.3	0.04	1	1.9
GO:0050870	positive regulation of T cell activation	44	9	4.7	4.3	0.04	1	1.9
GO:2001235	positive regulation of apoptotic signaling pathway	44	9	4.7	4.3	0.04	1	1.9
GO:0002009	morphogenesis of an epithelium	65	12	7	5	0.04	1	1.7
GO:0032386	regulation of intracellular transport	87	15	9.3	5.7	0.04	1	1.6
GO:0071495	cellular response to endogenous stimulus	188	28	20.1	7.9	0.04	1	1.4
GO:0001666	response to hypoxia	51	10	5.5	4.5	0.04	1	1.8
GO:0010558	negative regulation of macromolecule biosynthetic process	237	34	25.4	8.6	0.04	1	1.3
GO:0010631	epithelial cell migration	31	7	3.3	3.7	0.04	1	2.1
GO:0016758	transferase activity, transferring hexosyl groups	31	7	3.3	3.7	0.04	1	2.1
GO:0090132	epithelium migration	31	7	3.3	3.7	0.04	1	2.1
GO:0090130	tissue migration	31	7	3.3	3.7	0.04	1	2.1
GO:0030155	regulation of cell adhesion	110	18	11.8	6.2	0.04	1	1.5
GO:0010629	negative regulation of gene expression	262	37	28	9	0.04	1	1.3
GO:0004872	receptor activity	141	22	15.1	6.9	0.04	1	1.5
GO:1901698	response to nitrogen compound	149	23	15.9	7.1	0.04	1	1.4
GO:0060348	bone development	25	6	2.7	3.3	0.04	1	2.2
GO:0000981	sequence-specific DNA binding RNA polymerase II transcription factor activity	88	15	9.4	5.6	0.04	1	1.6
GO:0072175	epithelial tube formation	19	5	2	3	0.04	1	2.5
GO:0046634	regulation of alpha-beta T cell activation	19	5	2	3	0.04	1	2.5
GO:0008366	axon ensheathment	19	5	2	3	0.04	1	2.5
GO:0001838	embryonic epithelial tube formation	19	5	2	3	0.04	1	2.5
GO:0060047	heart contraction	19	5	2	3	0.04	1	2.5
GO:0008064	regulation of actin polymerization or depolymerization	19	5	2	3	0.04	1	2.5
GO:0007272	ensheathment of neurons	19	5	2	3	0.04	1	2.5
GO:0003015	heart process	19	5	2	3	0.04	1	2.5
GO:0031327	negative regulation of cellular biosynthetic process	247	35	26.4	8.6	0.04	1	1.3
GO:1903039	positive regulation of leukocyte cell-cell adhesion	45	9	4.8	4.2	0.05	1	1.9
GO:0051020	GTPase binding	45	9	4.8	4.2	0.05	1	1.9
GO:0071560	cellular response to transforming growth factor beta stimulus	45	9	4.8	4.2	0.05	1	1.9
GO:0071559	response to transforming growth factor beta	45	9	4.8	4.2	0.05	1	1.9
GO:0034112	positive regulation of homotypic cell-cell adhesion	45	9	4.8	4.2	0.05	1	1.9
GO:0046651	lymphocyte proliferation	52	10	5.6	4.4	0.05	1	1.8
GO:0009888	tissue development	239	34	25.6	8.4	0.05	1	1.3
GO:0022603	regulation of anatomical structure morphogenesis	119	19	12.7	6.3	0.05	1	1.5
GO:0001817	regulation of cytokine production	104	17	11.1	5.9	0.05	1	1.5
GO:0009890	negative regulation of biosynthetic process	248	35	26.5	8.5	0.05	1	1.3
GO:0010256	endomembrane system organization	74	13	7.9	5.1	0.05	1	1.6
GO:0001775	cell activation	199	29	21.3	7.7	0.05	1	1.4
GO:0022008	neurogenesis	199	29	21.3	7.7	0.05	1	1.4
GO:0002262	myeloid cell homeostasis	32	7	3.4	3.6	0.05	1	2
GO:0051050	positive regulation of transport	112	18	12	6	0.05	1	1.5
GO:0008285	negative regulation of cell proliferation	112	18	12	6	0.05	1	1.5
GO:0042221	response to chemical	583	74	62.4	11.6	0.05	1	1.2
GO:0032943	mononuclear cell proliferation	53	10	5.7	4.3	0.05	1	1.8
GO:0007249	I-kappaB kinase/NF-kappaB signaling	53	10	5.7	4.3	0.05	1	1.8
GO:0002221	pattern recognition receptor signaling pathway	46	9	4.9	4.1	0.05	1	1.8
GO:0032103	positive regulation of response to external stimulus	46	9	4.9	4.1	0.05	1	1.8
GO:0002573	myeloid leukocyte differentiation	46	9	4.9	4.1	0.05	1	1.8
GO:0045185	maintenance of protein location	26	6	2.8	3.2	0.05	1	2.2
GO:0002699	positive regulation of immune effector process	26	6	2.8	3.2	0.05	1	2.2
GO:0045765	regulation of angiogenesis	26	6	2.8	3.2	0.05	1	2.2
GO:0001227	RNA polymerase II transcription regulatory region sequence-specific DNA binding transcription factor activity involved in negative regulation of transcription	26	6	2.8	3.2	0.05	1	2.2
GO:0030334	regulation of cell migration	113	18	12.1	5.9	0.05	1	1.5
GO:0045321	leukocyte activation	161	24	17.2	6.8	0.05	1	1.4
GO:0004871	signal transducer activity	161	24	17.2	6.8	0.05	1	1.4
GO:0019751	polyol metabolic process	20	5	2.1	2.9	0.05	1	2.3
GO:0043506	regulation of JUN kinase activity	20	5	2.1	2.9	0.05	1	2.3
GO:0042100	B cell proliferation	20	5	2.1	2.9	0.05	1	2.3
GO:0048010	vascular endothelial growth factor receptor signaling pathway	20	5	2.1	2.9	0.05	1	2.3
GO:0030832	regulation of actin filament length	20	5	2.1	2.9	0.05	1	2.3
GO:0016331	morphogenesis of embryonic epithelium	20	5	2.1	2.9	0.05	1	2.3
GO:0051224	negative regulation of protein transport	33	7	3.5	3.5	0.06	1	2
GO:0035091	phosphatidylinositol binding	33	7	3.5	3.5	0.06	1	2
GO:0035239	tube morphogenesis	54	10	5.8	4.2	0.06	1	1.7
GO:0030036	actin cytoskeleton organization	76	13	8.1	4.9	0.06	1	1.6
GO:0045121	membrane raft	47	9	5	4	0.06	1	1.8
GO:0032989	cellular component morphogenesis	178	26	19	7	0.06	1	1.4
GO:0009611	response to wounding	178	26	19	7	0.06	1	1.4
GO:0009059	macromolecule biosynthetic process	891	108	95.3	12.7	0.06	1	1.1
GO:0070887	cellular response to chemical stimulus	431	56	46.1	9.9	0.06	1	1.2
GO:0016192	vesicle-mediated transport	203	29	21.7	7.3	0.06	1	1.3
GO:0002521	leukocyte differentiation	107	17	11.4	5.6	0.06	1	1.5
GO:0001816	cytokine production	123	19	13.2	5.8	0.06	1	1.4
GO:0007163	establishment or maintenance of cell polarity	27	6	2.9	3.1	0.06	1	2.1
GO:0036294	cellular response to decreased oxygen levels	27	6	2.9	3.1	0.06	1	2.1
GO:0051651	maintenance of location in cell	27	6	2.9	3.1	0.06	1	2.1
GO:1901362	organic cyclic compound biosynthetic process	749	92	80.1	11.9	0.06	1	1.1
GO:0019904	protein domain specific binding	92	15	9.8	5.2	0.06	1	1.5
GO:0043405	regulation of MAP kinase activity	62	11	6.6	4.4	0.06	1	1.7
GO:0010562	positive regulation of phosphorus metabolic process	155	23	16.6	6.4	0.06	1	1.4
GO:0045937	positive regulation of phosphate metabolic process	155	23	16.6	6.4	0.06	1	1.4
GO:0050863	regulation of T cell activation	55	10	5.9	4.1	0.06	1	1.7
GO:0070661	leukocyte proliferation	55	10	5.9	4.1	0.06	1	1.7
GO:0071222	cellular response to lipopolysaccharide	34	7	3.6	3.4	0.06	1	1.9
GO:0000989	transcription factor binding transcription factor activity	116	18	12.4	5.6	0.06	1	1.5
GO:0022407	regulation of cell-cell adhesion	70	12	7.5	4.5	0.06	1	1.6
GO:0012505	endomembrane system	547	69	58.5	10.5	0.06	1	1.2
GO:0060429	epithelium development	148	22	15.8	6.2	0.07	1	1.4
GO:0010243	response to organonitrogen compound	140	21	15	6	0.07	1	1.4
GO:0008154	actin polymerization or depolymerization	21	5	2.2	2.8	0.07	1	2.2
GO:0090101	negative regulation of transmembrane receptor protein serine/threonine kinase signaling pathway	21	5	2.2	2.8	0.07	1	2.2
GO:0048771	tissue remodeling	21	5	2.2	2.8	0.07	1	2.2
GO:0055088	lipid homeostasis	21	5	2.2	2.8	0.07	1	2.2
GO:0035295	tube development	93	15	9.9	5.1	0.07	1	1.5
GO:0061061	muscle structure development	93	15	9.9	5.1	0.07	1	1.5
GO:0002683	negative regulation of immune system process	63	11	6.7	4.3	0.07	1	1.6
GO:0005667	transcription factor complex	63	11	6.7	4.3	0.07	1	1.6
GO:0098552	side of membrane	78	13	8.3	4.7	0.07	1	1.6
GO:0002520	immune system development	181	26	19.4	6.6	0.07	1	1.3
GO:0008134	transcription factor binding	109	17	11.7	5.3	0.07	1	1.5
GO:0044425	membrane part	771	94	82.5	11.5	0.07	1	1.1
GO:0097190	apoptotic signaling pathway	125	19	13.4	5.6	0.07	1	1.4
GO:0040012	regulation of locomotion	125	19	13.4	5.6	0.07	1	1.4
GO:1903037	regulation of leukocyte cell-cell adhesion	56	10	6	4	0.07	1	1.7
GO:0048872	homeostasis of number of cells	56	10	6	4	0.07	1	1.7
GO:0033993	response to lipid	133	20	14.2	5.8	0.07	1	1.4
GO:0001012	RNA polymerase II regulatory region DNA binding	71	12	7.6	4.4	0.07	1	1.6
GO:0000977	RNA polymerase II regulatory region sequence-specific DNA binding	71	12	7.6	4.4	0.07	1	1.6
GO:0016311	dephosphorylation	71	12	7.6	4.4	0.07	1	1.6
GO:0007219	Notch signaling pathway	28	6	3	3	0.07	1	2
GO:0071453	cellular response to oxygen levels	28	6	3	3	0.07	1	2
GO:0031334	positive regulation of protein complex assembly	28	6	3	3	0.07	1	2
GO:0045216	cell-cell junction organization	28	6	3	3	0.07	1	2
GO:0021915	neural tube development	28	6	3	3	0.07	1	2
GO:0042542	response to hydrogen peroxide	28	6	3	3	0.07	1	2
GO:0010001	glial cell differentiation	28	6	3	3	0.07	1	2
GO:1901342	regulation of vasculature development	28	6	3	3	0.07	1	2
GO:0044089	positive regulation of cellular component biogenesis	49	9	5.2	3.8	0.07	1	1.7
GO:0043122	regulation of I-kappaB kinase/NF-kappaB signaling	49	9	5.2	3.8	0.07	1	1.7
GO:0048864	stem cell development	42	8	4.5	3.5	0.07	1	1.8
GO:0017016	Ras GTPase binding	42	8	4.5	3.5	0.07	1	1.8
GO:0043123	positive regulation of I-kappaB kinase/NF-kappaB signaling	35	7	3.7	3.3	0.07	1	1.9
GO:0000902	cell morphogenesis	166	24	17.8	6.2	0.07	1	1.4
GO:0044459	plasma membrane part	291	39	31.1	7.9	0.07	1	1.3
GO:1903034	regulation of response to wounding	79	13	8.5	4.5	0.07	1	1.5
GO:0007276	gamete generation	79	13	8.5	4.5	0.07	1	1.5
GO:0050767	regulation of neurogenesis	87	14	9.3	4.7	0.08	1	1.5
GO:0048699	generation of neurons	183	26	19.6	6.4	0.08	1	1.3
GO:0051049	regulation of transport	233	32	24.9	7.1	0.08	1	1.3
GO:0007517	muscle organ development	57	10	6.1	3.9	0.08	1	1.6
GO:0034110	regulation of homotypic cell-cell adhesion	57	10	6.1	3.9	0.08	1	1.6
GO:0035148	tube formation	22	5	2.4	2.6	0.08	1	2.1
GO:0004725	protein tyrosine phosphatase activity	22	5	2.4	2.6	0.08	1	2.1
GO:0035335	peptidyl-tyrosine dephosphorylation	22	5	2.4	2.6	0.08	1	2.1
GO:0032387	negative regulation of intracellular transport	22	5	2.4	2.6	0.08	1	2.1
GO:0046649	lymphocyte activation	135	20	14.4	5.6	0.08	1	1.4
GO:0045934	negative regulation of nucleobase-containing compound metabolic process	234	32	25	7	0.08	1	1.3
GO:1903649	regulation of cytoplasmic transport	65	11	7	4	0.08	1	1.6
GO:0007409	axonogenesis	65	11	7	4	0.08	1	1.6
GO:0097485	neuron projection guidance	43	8	4.6	3.4	0.08	1	1.7
GO:0016791	phosphatase activity	43	8	4.6	3.4	0.08	1	1.7
GO:0001649	osteoblast differentiation	43	8	4.6	3.4	0.08	1	1.7
GO:0031267	small GTPase binding	43	8	4.6	3.4	0.08	1	1.7
GO:0007411	axon guidance	43	8	4.6	3.4	0.08	1	1.7
GO:0019827	stem cell maintenance	29	6	3.1	2.9	0.08	1	1.9
GO:0045666	positive regulation of neuron differentiation	29	6	3.1	2.9	0.08	1	1.9
GO:0016310	phosphorylation	371	48	39.7	8.3	0.08	1	1.2
GO:0004721	phosphoprotein phosphatase activity	36	7	3.9	3.1	0.08	1	1.8
GO:0009986	cell surface	104	16	11.1	4.9	0.08	1	1.4
GO:0030099	myeloid cell differentiation	73	12	7.8	4.2	0.08	1	1.5
GO:0060284	regulation of cell development	112	17	12	5	0.08	1	1.4
GO:0001932	regulation of protein phosphorylation	227	31	24.3	6.7	0.09	1	1.3
GO:0019220	regulation of phosphate metabolic process	278	37	29.7	7.3	0.09	1	1.2
GO:0034504	protein localization to nucleus	51	9	5.5	3.5	0.09	1	1.6
GO:0042327	positive regulation of phosphorylation	145	21	15.5	5.5	0.09	1	1.4
GO:0009887	organ morphogenesis	113	17	12.1	4.9	0.09	1	1.4
GO:2000146	negative regulation of cell motility	44	8	4.7	3.3	0.09	1	1.7
GO:0032970	regulation of actin filament-based process	44	8	4.7	3.3	0.09	1	1.7
GO:0000302	response to reactive oxygen species	44	8	4.7	3.3	0.09	1	1.7
GO:0001667	ameboidal-type cell migration	44	8	4.7	3.3	0.09	1	1.7
GO:0015711	organic anion transport	44	8	4.7	3.3	0.09	1	1.7
GO:0050707	regulation of cytokine secretion	23	5	2.5	2.5	0.09	1	2
GO:0001824	blastocyst development	23	5	2.5	2.5	0.09	1	2
GO:0050864	regulation of B cell activation	23	5	2.5	2.5	0.09	1	2
GO:0051147	regulation of muscle cell differentiation	23	5	2.5	2.5	0.09	1	2
GO:0042129	regulation of T cell proliferation	23	5	2.5	2.5	0.09	1	2
GO:0030182	neuron differentiation	162	23	17.3	5.7	0.09	1	1.3
GO:0051172	negative regulation of nitrogen compound metabolic process	237	32	25.4	6.6	0.09	1	1.3
GO:0044464	cell part	2323	258	248.5	9.5	0.09	1	1
GO:0030335	positive regulation of cell migration	59	10	6.3	3.7	0.09	1	1.6
GO:0051403	stress-activated MAPK cascade	59	10	6.3	3.7	0.09	1	1.6
GO:0048514	blood vessel morphogenesis	82	13	8.8	4.2	0.09	1	1.5
GO:0098727	maintenance of cell number	30	6	3.2	2.8	0.09	1	1.9
GO:0060090	binding, bridging	30	6	3.2	2.8	0.09	1	1.9
GO:0051174	regulation of phosphorus metabolic process	280	37	30	7	0.09	1	1.2
GO:0044431	Golgi apparatus part	114	17	12.2	4.8	0.1	1	1.4
GO:0034109	homotypic cell-cell adhesion	114	17	12.2	4.8	0.1	1	1.4
GO:0051345	positive regulation of hydrolase activity	147	21	15.7	5.3	0.1	1	1.3
GO:0030141	secretory granule	45	8	4.8	3.2	0.1	1	1.7
GO:2000147	positive regulation of cell motility	60	10	6.4	3.6	0.1	1	1.6
GO:0009101	glycoprotein biosynthetic process	60	10	6.4	3.6	0.1	1	1.6
GO:0031098	stress-activated protein kinase signaling cascade	60	10	6.4	3.6	0.1	1	1.6
GO:0030030	cell projection organization	164	23	17.5	5.5	0.1	1	1.3
GO:0030139	endocytic vesicle	38	7	4.1	2.9	0.1	1	1.7
GO:0006816	calcium ion transport	38	7	4.1	2.9	0.1	1	1.7
GO:0001525	angiogenesis	68	11	7.3	3.7	0.1	1	1.5
GO:0032507	maintenance of protein location in cell	24	5	2.6	2.4	0.11	1	1.9
GO:0002761	regulation of myeloid leukocyte differentiation	24	5	2.6	2.4	0.11	1	1.9
GO:0006836	neurotransmitter transport	24	5	2.6	2.4	0.11	1	1.9
GO:0090288	negative regulation of cellular response to growth factor stimulus	24	5	2.6	2.4	0.11	1	1.9
GO:0046632	alpha-beta T cell differentiation	31	6	3.3	2.7	0.11	1	1.8
GO:0043491	protein kinase B signaling	31	6	3.3	2.7	0.11	1	1.8
GO:0090304	nucleic acid metabolic process	924	109	98.9	10.1	0.11	1	1.1
GO:0048471	perinuclear region of cytoplasm	108	16	11.6	4.4	0.11	1	1.4
GO:0051272	positive regulation of cellular component movement	61	10	6.5	3.5	0.11	1	1.5
GO:0007423	sensory organ development	61	10	6.5	3.5	0.11	1	1.5
GO:0040017	positive regulation of locomotion	61	10	6.5	3.5	0.11	1	1.5
GO:0044093	positive regulation of molecular function	310	40	33.2	6.8	0.11	1	1.2
GO:0032868	response to insulin	46	8	4.9	3.1	0.11	1	1.6
GO:0060326	cell chemotaxis	46	8	4.9	3.1	0.11	1	1.6
GO:0071363	cellular response to growth factor stimulus	133	19	14.2	4.8	0.11	1	1.3
GO:0043167	ion binding	926	109	99.1	9.9	0.11	1	1.1
GO:0001701	in utero embryonic development	77	12	8.2	3.8	0.11	1	1.5
GO:0030098	lymphocyte differentiation	77	12	8.2	3.8	0.11	1	1.5
GO:0044723	single-organism carbohydrate metabolic process	117	17	12.5	4.5	0.11	1	1.4
GO:0006468	protein phosphorylation	311	40	33.3	6.7	0.11	1	1.2
GO:0051960	regulation of nervous system development	93	14	9.9	4.1	0.12	1	1.4
GO:0002224	toll-like receptor signaling pathway	39	7	4.2	2.8	0.12	1	1.7
GO:0032956	regulation of actin cytoskeleton organization	39	7	4.2	2.8	0.12	1	1.7
GO:0031647	regulation of protein stability	39	7	4.2	2.8	0.12	1	1.7
GO:0007015	actin filament organization	39	7	4.2	2.8	0.12	1	1.7
GO:0001818	negative regulation of cytokine production	39	7	4.2	2.8	0.12	1	1.7
GO:0001654	eye development	39	7	4.2	2.8	0.12	1	1.7
GO:0030595	leukocyte chemotaxis	39	7	4.2	2.8	0.12	1	1.7
GO:0006629	lipid metabolic process	175	24	18.7	5.3	0.12	1	1.3
GO:0001501	skeletal system development	54	9	5.8	3.2	0.12	1	1.6
GO:1901653	cellular response to peptide	54	9	5.8	3.2	0.12	1	1.6
GO:0065009	regulation of molecular function	478	59	51.1	7.9	0.12	1	1.2
GO:0070848	response to growth factor	134	19	14.3	4.7	0.12	1	1.3
GO:0000187	activation of MAPK activity	32	6	3.4	2.6	0.12	1	1.8
GO:0045927	positive regulation of growth	32	6	3.4	2.6	0.12	1	1.8
GO:0030246	carbohydrate binding	25	5	2.7	2.3	0.12	1	1.9
GO:0001077	RNA polymerase II core promoter proximal region sequence-specific DNA binding transcription factor activity involved in positive regulation of transcription	25	5	2.7	2.3	0.12	1	1.9
GO:0061041	regulation of wound healing	25	5	2.7	2.3	0.12	1	1.9
GO:0051271	negative regulation of cellular component movement	47	8	5	3	0.12	1	1.6
GO:0042113	B cell activation	47	8	5	3	0.12	1	1.6
GO:0060562	epithelial tube morphogenesis	47	8	5	3	0.12	1	1.6
GO:0048585	negative regulation of response to stimulus	244	32	26.1	5.9	0.12	1	1.2
GO:0048667	cell morphogenesis involved in neuron differentiation	78	12	8.3	3.7	0.12	1	1.4
GO:0000904	cell morphogenesis involved in differentiation	102	15	10.9	4.1	0.12	1	1.4
GO:0032504	multicellular organism reproduction	102	15	10.9	4.1	0.12	1	1.4
GO:0009719	response to endogenous stimulus	253	33	27.1	5.9	0.13	1	1.2
GO:0044249	cellular biosynthetic process	1022	119	109.3	9.7	0.13	1	1.1
GO:0009968	negative regulation of signal transduction	202	27	21.6	5.4	0.13	1	1.2
GO:0051222	positive regulation of protein transport	55	9	5.9	3.1	0.13	1	1.5
GO:0048513	organ development	454	56	48.6	7.4	0.13	1	1.2
GO:0007159	leukocyte cell-cell adhesion	111	16	11.9	4.1	0.13	1	1.3
GO:0032101	regulation of response to external stimulus	144	20	15.4	4.6	0.13	1	1.3
GO:1903035	negative regulation of response to wounding	33	6	3.5	2.5	0.13	1	1.7
GO:0034330	cell junction organization	33	6	3.5	2.5	0.13	1	1.7
GO:0046942	carboxylic acid transport	33	6	3.5	2.5	0.13	1	1.7
GO:0015849	organic acid transport	33	6	3.5	2.5	0.13	1	1.7
GO:0042995	cell projection	195	26	20.9	5.1	0.13	1	1.2
GO:0043413	macromolecule glycosylation	48	8	5.1	2.9	0.13	1	1.6
GO:0006486	protein glycosylation	48	8	5.1	2.9	0.13	1	1.6
GO:0030031	cell projection assembly	48	8	5.1	2.9	0.13	1	1.6
GO:0070085	glycosylation	48	8	5.1	2.9	0.13	1	1.6
GO:0030695	GTPase regulator activity	48	8	5.1	2.9	0.13	1	1.6
GO:0044702	single organism reproductive process	153	21	16.4	4.6	0.13	1	1.3
GO:0071456	cellular response to hypoxia	26	5	2.8	2.2	0.14	1	1.8
GO:0045165	cell fate commitment	26	5	2.8	2.2	0.14	1	1.8
GO:0009267	cellular response to starvation	26	5	2.8	2.2	0.14	1	1.8
GO:0060341	regulation of cellular localization	179	24	19.2	4.8	0.14	1	1.3
GO:0030217	T cell differentiation	64	10	6.8	3.2	0.14	1	1.5
GO:0010604	positive regulation of macromolecule metabolic process	493	60	52.7	7.3	0.14	1	1.1
GO:0016055	Wnt signaling pathway	72	11	7.7	3.3	0.14	1	1.4
GO:0009991	response to extracellular stimulus	72	11	7.7	3.3	0.14	1	1.4
GO:0031325	positive regulation of cellular metabolic process	511	62	54.7	7.3	0.14	1	1.1
GO:0030336	negative regulation of cell migration	41	7	4.4	2.6	0.14	1	1.6
GO:0043406	positive regulation of MAP kinase activity	41	7	4.4	2.6	0.14	1	1.6
GO:1903532	positive regulation of secretion by cell	41	7	4.4	2.6	0.14	1	1.6
GO:0048584	positive regulation of response to stimulus	352	44	37.7	6.3	0.14	1	1.2
GO:0010648	negative regulation of cell communication	214	28	22.9	5.1	0.15	1	1.2
GO:0038093	Fc receptor signaling pathway	49	8	5.2	2.8	0.15	1	1.5
GO:0048863	stem cell differentiation	49	8	5.2	2.8	0.15	1	1.5
GO:0070489	T cell aggregation	105	15	11.2	3.8	0.15	1	1.3
GO:0071593	lymphocyte aggregation	105	15	11.2	3.8	0.15	1	1.3
GO:0042110	T cell activation	105	15	11.2	3.8	0.15	1	1.3
GO:0016023	cytoplasmic membrane-bounded vesicle	155	21	16.6	4.4	0.15	1	1.3
GO:0001822	kidney development	34	6	3.6	2.4	0.15	1	1.6
GO:0042098	T cell proliferation	34	6	3.6	2.4	0.15	1	1.6
GO:0016773	phosphotransferase activity, alcohol group as acceptor	130	18	13.9	4.1	0.15	1	1.3
GO:0031667	response to nutrient levels	65	10	7	3	0.15	1	1.4
GO:0071396	cellular response to lipid	65	10	7	3	0.15	1	1.4
GO:1901652	response to peptide	81	12	8.7	3.3	0.15	1	1.4
GO:0009306	protein secretion	81	12	8.7	3.3	0.15	1	1.4
GO:0031175	neuron projection development	114	16	12.2	3.8	0.15	1	1.3
GO:0072359	circulatory system development	139	19	14.9	4.1	0.15	1	1.3
GO:0072358	cardiovascular system development	139	19	14.9	4.1	0.15	1	1.3
GO:0050714	positive regulation of protein secretion	27	5	2.9	2.1	0.15	1	1.7
GO:0001047	core promoter binding	27	5	2.9	2.1	0.15	1	1.7
GO:0050821	protein stabilization	27	5	2.9	2.1	0.15	1	1.7
GO:0034142	toll-like receptor 4 signaling pathway	27	5	2.9	2.1	0.15	1	1.7
GO:0001655	urogenital system development	42	7	4.5	2.5	0.16	1	1.6
GO:0005765	lysosomal membrane	42	7	4.5	2.5	0.16	1	1.6
GO:0038023	signaling receptor activity	106	15	11.3	3.7	0.16	1	1.3
GO:0005622	intracellular	2179	241	233.1	7.9	0.16	1	1
GO:0000956	nuclear-transcribed mRNA catabolic process	50	8	5.3	2.7	0.16	1	1.5
GO:0015629	actin cytoskeleton	58	9	6.2	2.8	0.16	1	1.5
GO:0001934	positive regulation of protein phosphorylation	140	19	15	4	0.16	1	1.3
GO:0042493	response to drug	74	11	7.9	3.1	0.16	1	1.4
GO:0043085	positive regulation of catalytic activity	260	33	27.8	5.2	0.16	1	1.2
GO:0009058	biosynthetic process	1053	121	112.7	8.3	0.16	1	1.1
GO:0070486	leukocyte aggregation	107	15	11.4	3.6	0.16	1	1.3
GO:0031346	positive regulation of cell projection organization	35	6	3.7	2.3	0.16	1	1.6
GO:0043393	regulation of protein binding	35	6	3.7	2.3	0.16	1	1.6
GO:0072001	renal system development	35	6	3.7	2.3	0.16	1	1.6
GO:0043010	camera-type eye development	35	6	3.7	2.3	0.16	1	1.6
GO:0050790	regulation of catalytic activity	401	49	42.9	6.1	0.16	1	1.1
GO:1901576	organic substance biosynthetic process	1044	120	111.7	8.3	0.16	1	1.1
GO:0002768	immune response-regulating cell surface receptor signaling pathway	99	14	10.6	3.4	0.17	1	1.3
GO:0048609	multicellular organismal reproductive process	99	14	10.6	3.4	0.17	1	1.3
GO:0097285	cell-type specific apoptotic process	91	13	9.7	3.3	0.17	1	1.3
GO:0002274	myeloid leukocyte activation	43	7	4.6	2.4	0.17	1	1.5
GO:0030168	platelet activation	43	7	4.6	2.4	0.17	1	1.5
GO:0005774	vacuolar membrane	51	8	5.5	2.5	0.17	1	1.5
GO:0060537	muscle tissue development	51	8	5.5	2.5	0.17	1	1.5
GO:0014706	striated muscle tissue development	51	8	5.5	2.5	0.17	1	1.5
GO:0040013	negative regulation of locomotion	51	8	5.5	2.5	0.17	1	1.5
GO:0010033	response to organic substance	465	56	49.7	6.3	0.17	1	1.1
GO:0051092	positive regulation of NF-kappaB transcription factor activity	28	5	3	2	0.17	1	1.7
GO:0030674	protein binding, bridging	28	5	3	2	0.17	1	1.7
GO:0006417	regulation of translation	67	10	7.2	2.8	0.17	1	1.4
GO:0031410	cytoplasmic vesicle	167	22	17.9	4.1	0.17	1	1.2
GO:0048011	neurotrophin TRK receptor signaling pathway	59	9	6.3	2.7	0.17	1	1.4
GO:0040008	regulation of growth	100	14	10.7	3.3	0.18	1	1.3
GO:0044424	intracellular part	2166	239	231.7	7.3	0.18	1	1
GO:0005768	endosome	117	16	12.5	3.5	0.18	1	1.3
GO:0051128	regulation of cellular component organization	351	43	37.6	5.4	0.18	1	1.1
GO:0046631	alpha-beta T cell activation	36	6	3.9	2.1	0.18	1	1.6
GO:0071310	cellular response to organic substance	360	44	38.5	5.5	0.18	1	1.1
GO:0010035	response to inorganic substance	76	11	8.1	2.9	0.18	1	1.4
GO:0050769	positive regulation of neurogenesis	44	7	4.7	2.3	0.18	1	1.5
GO:0051402	neuron apoptotic process	44	7	4.7	2.3	0.18	1	1.5
GO:0071496	cellular response to external stimulus	52	8	5.6	2.4	0.19	1	1.4
GO:0010647	positive regulation of cell communication	273	34	29.2	4.8	0.19	1	1.2
GO:0051336	regulation of hydrolase activity	204	26	21.8	4.2	0.19	1	1.2
GO:0034765	regulation of ion transmembrane transport	29	5	3.1	1.9	0.19	1	1.6
GO:0090596	sensory organ morphogenesis	29	5	3.1	1.9	0.19	1	1.6
GO:0051650	establishment of vesicle localization	29	5	3.1	1.9	0.19	1	1.6
GO:0007519	skeletal muscle tissue development	29	5	3.1	1.9	0.19	1	1.6
GO:0060538	skeletal muscle organ development	29	5	3.1	1.9	0.19	1	1.6
GO:0015291	secondary active transmembrane transporter activity	29	5	3.1	1.9	0.19	1	1.6
GO:2001233	regulation of apoptotic signaling pathway	85	12	9.1	2.9	0.19	1	1.3
GO:0004672	protein kinase activity	110	15	11.8	3.2	0.19	1	1.3
GO:0048666	neuron development	127	17	13.6	3.4	0.19	1	1.3
GO:0007507	heart development	69	10	7.4	2.6	0.2	1	1.4
GO:0009100	glycoprotein metabolic process	69	10	7.4	2.6	0.2	1	1.4
GO:0038095	Fc-epsilon receptor signaling pathway	37	6	4	2	0.2	1	1.5
GO:0032535	regulation of cellular component size	37	6	4	2	0.2	1	1.5
GO:0003002	regionalization	37	6	4	2	0.2	1	1.5
GO:0007010	cytoskeleton organization	179	23	19.2	3.8	0.2	1	1.2
GO:0048232	male gamete generation	61	9	6.5	2.5	0.2	1	1.4
GO:0038179	neurotrophin signaling pathway	61	9	6.5	2.5	0.2	1	1.4
GO:0007283	spermatogenesis	61	9	6.5	2.5	0.2	1	1.4
GO:0003713	transcription coactivator activity	61	9	6.5	2.5	0.2	1	1.4
GO:0006066	alcohol metabolic process	61	9	6.5	2.5	0.2	1	1.4
GO:0051047	positive regulation of secretion	45	7	4.8	2.2	0.2	1	1.5
GO:0043254	regulation of protein complex assembly	45	7	4.8	2.2	0.2	1	1.5
GO:0032102	negative regulation of response to external stimulus	53	8	5.7	2.3	0.2	1	1.4
GO:0006402	mRNA catabolic process	53	8	5.7	2.3	0.2	1	1.4
GO:0060589	nucleoside-triphosphatase regulator activity	53	8	5.7	2.3	0.2	1	1.4
GO:0042127	regulation of cell proliferation	240	30	25.7	4.3	0.2	1	1.2
GO:0023057	negative regulation of signaling	214	27	22.9	4.1	0.2	1	1.2
GO:0016301	kinase activity	145	19	15.5	3.5	0.2	1	1.2
GO:0042060	wound healing	120	16	12.8	3.2	0.21	1	1.2
GO:1901215	negative regulation of neuron death	30	5	3.2	1.8	0.21	1	1.6
GO:0019932	second-messenger-mediated signaling	30	5	3.2	1.8	0.21	1	1.6
GO:0097529	myeloid leukocyte migration	30	5	3.2	1.8	0.21	1	1.6
GO:0050852	T cell receptor signaling pathway	30	5	3.2	1.8	0.21	1	1.6
GO:0051648	vesicle localization	30	5	3.2	1.8	0.21	1	1.6
GO:0090316	positive regulation of intracellular protein transport	30	5	3.2	1.8	0.21	1	1.6
GO:0034329	cell junction assembly	30	5	3.2	1.8	0.21	1	1.6
GO:0044282	small molecule catabolic process	30	5	3.2	1.8	0.21	1	1.6
GO:0043065	positive regulation of apoptotic process	129	17	13.8	3.2	0.21	1	1.2
GO:0004888	transmembrane signaling receptor activity	87	12	9.3	2.7	0.21	1	1.3
GO:0004674	protein serine/threonine kinase activity	87	12	9.3	2.7	0.21	1	1.3
GO:0032147	activation of protein kinase activity	54	8	5.8	2.2	0.21	1	1.4
GO:0070997	neuron death	54	8	5.8	2.2	0.21	1	1.4
GO:0071902	positive regulation of protein serine/threonine kinase activity	54	8	5.8	2.2	0.21	1	1.4
GO:0032869	cellular response to insulin stimulus	38	6	4.1	1.9	0.22	1	1.5
GO:0001228	RNA polymerase II transcription regulatory region sequence-specific DNA binding transcription factor activity involved in positive regulation of transcription	38	6	4.1	1.9	0.22	1	1.5
GO:0006909	phagocytosis	38	6	4.1	1.9	0.22	1	1.5
GO:0003714	transcription corepressor activity	46	7	4.9	2.1	0.22	1	1.4
GO:0006725	cellular aromatic compound metabolic process	1049	119	112.2	6.8	0.22	1	1.1
GO:1901615	organic hydroxy compound metabolic process	79	11	8.5	2.5	0.22	1	1.3
GO:0051130	positive regulation of cellular component organization	173	22	18.5	3.5	0.22	1	1.2
GO:0008270	zinc ion binding	173	22	18.5	3.5	0.22	1	1.2
GO:0044703	multi-organism reproductive process	130	17	13.9	3.1	0.22	1	1.2
GO:0043068	positive regulation of programmed cell death	130	17	13.9	3.1	0.22	1	1.2
GO:0060548	negative regulation of cell death	191	24	20.4	3.6	0.23	1	1.2
GO:0070161	anchoring junction	88	12	9.4	2.6	0.23	1	1.3
GO:0000139	Golgi membrane	88	12	9.4	2.6	0.23	1	1.3
GO:0022604	regulation of cell morphogenesis	63	9	6.7	2.3	0.23	1	1.3
GO:0065008	regulation of biological quality	521	61	55.7	5.3	0.23	1	1.1
GO:0045859	regulation of protein kinase activity	148	19	15.8	3.2	0.23	1	1.2
GO:0000323	lytic vacuole	80	11	8.6	2.4	0.23	1	1.3
GO:0005764	lysosome	80	11	8.6	2.4	0.23	1	1.3
GO:0023056	positive regulation of signaling	271	33	29	4	0.23	1	1.1
GO:0006793	phosphorus metabolic process	531	62	56.8	5.2	0.23	1	1.1
GO:0043549	regulation of kinase activity	157	20	16.8	3.2	0.23	1	1.2
GO:0034762	regulation of transmembrane transport	31	5	3.3	1.7	0.23	1	1.5
GO:0007162	negative regulation of cell adhesion	31	5	3.3	1.7	0.23	1	1.5
GO:0010927	cellular component assembly involved in morphogenesis	31	5	3.3	1.7	0.23	1	1.5
GO:0003007	heart morphogenesis	31	5	3.3	1.7	0.23	1	1.5
GO:0042594	response to starvation	31	5	3.3	1.7	0.23	1	1.5
GO:0051962	positive regulation of nervous system development	47	7	5	2	0.23	1	1.4
GO:0043235	receptor complex	47	7	5	2	0.23	1	1.4
GO:0032990	cell part morphogenesis	114	15	12.2	2.8	0.23	1	1.2
GO:0042063	gliogenesis	39	6	4.2	1.8	0.23	1	1.4
GO:0043523	regulation of neuron apoptotic process	39	6	4.2	1.8	0.23	1	1.4
GO:0001101	response to acid chemical	39	6	4.2	1.8	0.23	1	1.4
GO:0048598	embryonic morphogenesis	72	10	7.7	2.3	0.24	1	1.3
GO:0008233	peptidase activity	72	10	7.7	2.3	0.24	1	1.3
GO:0043434	response to peptide hormone	72	10	7.7	2.3	0.24	1	1.3
GO:0010467	gene expression	990	112	105.9	6.1	0.24	1	1.1
GO:0030522	intracellular receptor signaling pathway	64	9	6.8	2.2	0.24	1	1.3
GO:0006796	phosphate-containing compound metabolic process	524	61	56.1	4.9	0.24	1	1.1
GO:0002757	immune response-activating signal transduction	115	15	12.3	2.7	0.24	1	1.2
GO:0006139	nucleobase-containing compound metabolic process	1028	116	110	6	0.24	1	1.1
GO:1901214	regulation of neuron death	48	7	5.1	1.9	0.25	1	1.4
GO:0072511	divalent inorganic cation transport	48	7	5.1	1.9	0.25	1	1.4
GO:0070838	divalent metal ion transport	48	7	5.1	1.9	0.25	1	1.4
GO:0034641	cellular nitrogen compound metabolic process	1094	123	117	6	0.25	1	1.1
GO:0048858	cell projection morphogenesis	107	14	11.4	2.6	0.25	1	1.2
GO:0051246	regulation of protein metabolic process	444	52	47.5	4.5	0.25	1	1.1
GO:0044087	regulation of cellular component biogenesis	90	12	9.6	2.4	0.25	1	1.2
GO:1902532	negative regulation of intracellular signal transduction	90	12	9.6	2.4	0.25	1	1.2
GO:0002764	immune response-regulating signaling pathway	133	17	14.2	2.8	0.25	1	1.2
GO:0050851	antigen receptor-mediated signaling pathway	40	6	4.3	1.7	0.25	1	1.4
GO:0031669	cellular response to nutrient levels	32	5	3.4	1.6	0.25	1	1.5
GO:0019207	kinase regulator activity	32	5	3.4	1.6	0.25	1	1.5
GO:0010959	regulation of metal ion transport	32	5	3.4	1.6	0.25	1	1.5
GO:0048732	gland development	65	9	7	2	0.26	1	1.3
GO:0043410	positive regulation of MAPK cascade	82	11	8.8	2.2	0.26	1	1.3
GO:0080135	regulation of cellular response to stress	125	16	13.4	2.6	0.26	1	1.2
GO:0030900	forebrain development	57	8	6.1	1.9	0.26	1	1.3
GO:0051098	regulation of binding	57	8	6.1	1.9	0.26	1	1.3
GO:0023014	signal transduction by protein phosphorylation	134	17	14.3	2.7	0.26	1	1.2
GO:0016568	chromatin modification	134	17	14.3	2.7	0.26	1	1.2
GO:0010942	positive regulation of cell death	134	17	14.3	2.7	0.26	1	1.2
GO:0006979	response to oxidative stress	74	10	7.9	2.1	0.26	1	1.3
GO:0071375	cellular response to peptide hormone stimulus	49	7	5.2	1.8	0.27	1	1.3
GO:0080134	regulation of response to stress	276	33	29.5	3.5	0.27	1	1.1
GO:0019953	sexual reproduction	100	13	10.7	2.3	0.27	1	1.2
GO:0031399	regulation of protein modification process	303	36	32.4	3.6	0.27	1	1.1
GO:0048812	neuron projection morphogenesis	83	11	8.9	2.1	0.27	1	1.2
GO:1903829	positive regulation of cellular protein localization	41	6	4.4	1.6	0.27	1	1.4
GO:0006874	cellular calcium ion homeostasis	41	6	4.4	1.6	0.27	1	1.4
GO:0055074	calcium ion homeostasis	41	6	4.4	1.6	0.27	1	1.4
GO:0046483	heterocycle metabolic process	1053	118	112.7	5.3	0.27	1	1
GO:0002684	positive regulation of immune system process	188	23	20.1	2.9	0.27	1	1.1
GO:0006650	glycerophospholipid metabolic process	33	5	3.5	1.5	0.27	1	1.4
GO:0005773	vacuole	92	12	9.8	2.2	0.28	1	1.2
GO:0043408	regulation of MAPK cascade	118	15	12.6	2.4	0.28	1	1.2
GO:0006401	RNA catabolic process	58	8	6.2	1.8	0.28	1	1.3
GO:1901361	organic cyclic compound catabolic process	101	13	10.8	2.2	0.28	1	1.2
GO:0032268	regulation of cellular protein metabolic process	422	49	45.1	3.9	0.28	1	1.1
GO:0031324	negative regulation of cellular metabolic process	404	47	43.2	3.8	0.28	1	1.1
GO:0030111	regulation of Wnt signaling pathway	50	7	5.3	1.7	0.28	1	1.3
GO:0045664	regulation of neuron differentiation	67	9	7.2	1.8	0.28	1	1.3
GO:0002253	activation of immune response	119	15	12.7	2.3	0.29	1	1.2
GO:0008092	cytoskeletal protein binding	119	15	12.7	2.3	0.29	1	1.2
GO:0005126	cytokine receptor binding	42	6	4.5	1.5	0.29	1	1.3
GO:0002429	immune response-activating cell surface receptor signaling pathway	76	10	8.1	1.9	0.29	1	1.2
GO:0010720	positive regulation of cell development	59	8	6.3	1.7	0.29	1	1.3
GO:0005975	carbohydrate metabolic process	146	18	15.6	2.4	0.29	1	1.2
GO:0051258	protein polymerization	34	5	3.6	1.4	0.3	1	1.4
GO:0042326	negative regulation of phosphorylation	85	11	9.1	1.9	0.3	1	1.2
GO:0042692	muscle cell differentiation	51	7	5.5	1.5	0.3	1	1.3
GO:0009892	negative regulation of metabolic process	453	52	48.5	3.5	0.3	1	1.1
GO:1901360	organic cyclic compound metabolic process	1079	120	115.4	4.6	0.31	1	1
GO:0008219	cell death	399	46	42.7	3.3	0.31	1	1.1
GO:0051259	protein oligomerization	60	8	6.4	1.6	0.31	1	1.2
GO:0022804	active transmembrane transporter activity	43	6	4.6	1.4	0.31	1	1.3
GO:1901565	organonitrogen compound catabolic process	43	6	4.6	1.4	0.31	1	1.3
GO:0022892	substrate-specific transporter activity	121	15	12.9	2.1	0.31	1	1.2
GO:0045860	positive regulation of protein kinase activity	86	11	9.2	1.8	0.31	1	1.2
GO:0009967	positive regulation of signal transduction	255	30	27.3	2.7	0.31	1	1.1
GO:0010605	negative regulation of macromolecule metabolic process	400	46	42.8	3.2	0.31	1	1.1
GO:1902533	positive regulation of intracellular signal transduction	157	19	16.8	2.2	0.32	1	1.1
GO:0008283	cell proliferation	346	40	37	3	0.32	1	1.1
GO:0009612	response to mechanical stimulus	35	5	3.7	1.3	0.32	1	1.3
GO:0007623	circadian rhythm	35	5	3.7	1.3	0.32	1	1.3
GO:0046873	metal ion transmembrane transporter activity	35	5	3.7	1.3	0.32	1	1.3
GO:0048638	regulation of developmental growth	35	5	3.7	1.3	0.32	1	1.3
GO:0033673	negative regulation of kinase activity	52	7	5.6	1.4	0.32	1	1.3
GO:0001933	negative regulation of protein phosphorylation	78	10	8.3	1.7	0.32	1	1.2
GO:0016265	death	401	46	42.9	3.1	0.32	1	1.1
GO:0006807	nitrogen compound metabolic process	1138	126	121.7	4.3	0.32	1	1
GO:0044255	cellular lipid metabolic process	131	16	14	2	0.32	1	1.1
GO:0005912	adherens junction	87	11	9.3	1.7	0.32	1	1.2
GO:0006464	cellular protein modification process	612	69	65.5	3.5	0.33	1	1.1
GO:0036211	protein modification process	612	69	65.5	3.5	0.33	1	1.1
GO:0090087	regulation of peptide transport	44	6	4.7	1.3	0.33	1	1.3
GO:0034599	cellular response to oxidative stress	44	6	4.7	1.3	0.33	1	1.3
GO:0048015	phosphatidylinositol-mediated signaling	44	6	4.7	1.3	0.33	1	1.3
GO:0048017	inositol lipid-mediated signaling	44	6	4.7	1.3	0.33	1	1.3
GO:0072503	cellular divalent inorganic cation homeostasis	44	6	4.7	1.3	0.33	1	1.3
GO:0002218	activation of innate immune response	70	9	7.5	1.5	0.33	1	1.2
GO:0044440	endosomal part	70	9	7.5	1.5	0.33	1	1.2
GO:0002758	innate immune response-activating signal transduction	70	9	7.5	1.5	0.33	1	1.2
GO:0010638	positive regulation of organelle organization	114	14	12.2	1.8	0.33	1	1.1
GO:0000165	MAPK cascade	132	16	14.1	1.9	0.34	1	1.1
GO:0031625	ubiquitin protein ligase binding	53	7	5.7	1.3	0.34	1	1.2
GO:0043269	regulation of ion transport	53	7	5.7	1.3	0.34	1	1.2
GO:0022412	cellular process involved in reproduction in multicellular organism	36	5	3.9	1.1	0.34	1	1.3
GO:0031344	regulation of cell projection organization	62	8	6.6	1.4	0.34	1	1.2
GO:0010008	endosome membrane	62	8	6.6	1.4	0.34	1	1.2
GO:0019898	extrinsic component of membrane	45	6	4.8	1.2	0.35	1	1.2
GO:0072507	divalent inorganic cation homeostasis	45	6	4.8	1.2	0.35	1	1.2
GO:0098588	bounding membrane of organelle	314	36	33.6	2.4	0.35	1	1.1
GO:0051247	positive regulation of protein metabolic process	269	31	28.8	2.2	0.35	1	1.1
GO:0002682	regulation of immune system process	269	31	28.8	2.2	0.35	1	1.1
GO:0044389	ubiquitin-like protein ligase binding	54	7	5.8	1.2	0.36	1	1.2
GO:0007417	central nervous system development	134	16	14.3	1.7	0.36	1	1.1
GO:0043066	negative regulation of apoptotic process	179	21	19.2	1.8	0.36	1	1.1
GO:0051234	establishment of localization	692	77	74	3	0.36	1	1
GO:0031668	cellular response to extracellular stimulus	37	5	4	1	0.36	1	1.3
GO:0016042	lipid catabolic process	37	5	4	1	0.36	1	1.3
GO:0044706	multi-multicellular organism process	37	5	4	1	0.36	1	1.3
GO:0030177	positive regulation of Wnt signaling pathway	37	5	4	1	0.36	1	1.3
GO:0098542	defense response to other organism	81	10	8.7	1.3	0.37	1	1.2
GO:0006913	nucleocytoplasmic transport	90	11	9.6	1.4	0.37	1	1.1
GO:0019439	aromatic compound catabolic process	99	12	10.6	1.4	0.37	1	1.1
GO:0004175	endopeptidase activity	46	6	4.9	1.1	0.37	1	1.2
GO:0051091	positive regulation of sequence-specific DNA binding transcription factor activity	46	6	4.9	1.1	0.37	1	1.2
GO:0048568	embryonic organ development	55	7	5.9	1.1	0.37	1	1.2
GO:0042886	amide transport	55	7	5.9	1.1	0.37	1	1.2
GO:0044763	single-organism cellular process	1812	197	193.9	3.1	0.37	1	1
GO:0006955	immune response	299	34	32	2	0.38	1	1.1
GO:0002697	regulation of immune effector process	64	8	6.8	1.2	0.38	1	1.2
GO:0044437	vacuolar part	64	8	6.8	1.2	0.38	1	1.2
GO:0005509	calcium ion binding	73	9	7.8	1.2	0.38	1	1.2
GO:0043069	negative regulation of programmed cell death	181	21	19.4	1.6	0.38	1	1.1
GO:0051169	nuclear transport	91	11	9.7	1.3	0.38	1	1.1
GO:0010563	negative regulation of phosphorus metabolic process	109	13	11.7	1.3	0.38	1	1.1
GO:0045936	negative regulation of phosphate metabolic process	109	13	11.7	1.3	0.38	1	1.1
GO:0045637	regulation of myeloid cell differentiation	38	5	4.1	0.9	0.38	1	1.2
GO:0034976	response to endoplasmic reticulum stress	47	6	5	1	0.39	1	1.2
GO:0016050	vesicle organization	56	7	6	1	0.39	1	1.2
GO:0006325	chromatin organization	155	18	16.6	1.4	0.39	1	1.1
GO:0050708	regulation of protein secretion	65	8	7	1	0.39	1	1.2
GO:0006820	anion transport	65	8	7	1	0.39	1	1.2
GO:0006954	inflammatory response	128	15	13.7	1.3	0.39	1	1.1
GO:0051090	regulation of sequence-specific DNA binding transcription factor activity	74	9	7.9	1.1	0.39	1	1.1
GO:0060322	head development	110	13	11.8	1.2	0.4	1	1.1
GO:0071900	regulation of protein serine/threonine kinase activity	101	12	10.8	1.2	0.4	1	1.1
GO:0033674	positive regulation of kinase activity	92	11	9.8	1.2	0.4	1	1.1
GO:0016740	transferase activity	375	42	40.1	1.9	0.4	1	1
GO:0006915	apoptotic process	376	42	40.2	1.8	0.4	1	1
GO:0032940	secretion by cell	138	16	14.8	1.2	0.41	1	1.1
GO:0042393	histone binding	39	5	4.2	0.8	0.41	1	1.2
GO:0005096	GTPase activator activity	39	5	4.2	0.8	0.41	1	1.2
GO:0072593	reactive oxygen species metabolic process	39	5	4.2	0.8	0.41	1	1.2
GO:0010822	positive regulation of mitochondrion organization	48	6	5.1	0.9	0.41	1	1.2
GO:0071824	protein-DNA complex subunit organization	48	6	5.1	0.9	0.41	1	1.2
GO:0003779	actin binding	48	6	5.1	0.9	0.41	1	1.2
GO:0010038	response to metal ion	48	6	5.1	0.9	0.41	1	1.2
GO:0032388	positive regulation of intracellular transport	48	6	5.1	0.9	0.41	1	1.2
GO:0070011	peptidase activity, acting on L-amino acid peptides	66	8	7.1	0.9	0.41	1	1.1
GO:0051051	negative regulation of transport	75	9	8	1	0.41	1	1.1
GO:1902578	single-organism localization	599	66	64.1	1.9	0.41	1	1
GO:0046914	transition metal ion binding	203	23	21.7	1.3	0.42	1	1.1
GO:0012501	programmed cell death	378	42	40.4	1.6	0.42	1	1
GO:0042592	homeostatic process	240	27	25.7	1.3	0.42	1	1.1
GO:0006810	transport	666	73	71.3	1.7	0.43	1	1
GO:0097193	intrinsic apoptotic signaling pathway	67	8	7.2	0.8	0.43	1	1.1
GO:0010721	negative regulation of cell development	40	5	4.3	0.7	0.43	1	1.2
GO:0004518	nuclease activity	40	5	4.3	0.7	0.43	1	1.2
GO:0006006	glucose metabolic process	40	5	4.3	0.7	0.43	1	1.2
GO:0015631	tubulin binding	49	6	5.2	0.8	0.43	1	1.1
GO:0044262	cellular carbohydrate metabolic process	49	6	5.2	0.8	0.43	1	1.1
GO:0044765	single-organism transport	556	61	59.5	1.5	0.43	1	1
GO:0071705	nitrogen compound transport	113	13	12.1	0.9	0.43	1	1.1
GO:0034655	nucleobase-containing compound catabolic process	95	11	10.2	0.8	0.44	1	1.1
GO:0032870	cellular response to hormone stimulus	86	10	9.2	0.8	0.44	1	1.1
GO:0008610	lipid biosynthetic process	86	10	9.2	0.8	0.44	1	1.1
GO:0051640	organelle localization	77	9	8.2	0.8	0.44	1	1.1
GO:0071702	organic substance transport	400	44	42.8	1.2	0.44	1	1
GO:0033554	cellular response to stress	382	42	40.9	1.1	0.45	1	1
GO:0004842	ubiquitin-protein transferase activity	50	6	5.3	0.7	0.45	1	1.1
GO:0006469	negative regulation of protein kinase activity	50	6	5.3	0.7	0.45	1	1.1
GO:0008015	blood circulation	50	6	5.3	0.7	0.45	1	1.1
GO:0003013	circulatory system process	50	6	5.3	0.7	0.45	1	1.1
GO:0007420	brain development	105	12	11.2	0.8	0.45	1	1.1
GO:0065004	protein-DNA complex assembly	41	5	4.4	0.6	0.45	1	1.1
GO:0031349	positive regulation of defense response	96	11	10.3	0.7	0.45	1	1.1
GO:0045088	regulation of innate immune response	87	10	9.3	0.7	0.46	1	1.1
GO:0043170	macromolecule metabolic process	1529	165	163.6	1.4	0.46	1	1
GO:0043412	macromolecule modification	634	69	67.8	1.2	0.46	1	1
GO:0016049	cell growth	69	8	7.4	0.6	0.46	1	1.1
GO:0030234	enzyme regulator activity	152	17	16.3	0.7	0.46	1	1
GO:0016772	transferase activity, transferring phosphorus-containing groups	180	20	19.3	0.7	0.46	1	1
GO:0006887	exocytosis	60	7	6.4	0.6	0.46	1	1.1
GO:0044270	cellular nitrogen compound catabolic process	97	11	10.4	0.6	0.47	1	1.1
GO:0090066	regulation of anatomical structure size	51	6	5.5	0.5	0.47	1	1.1
GO:0005996	monosaccharide metabolic process	51	6	5.5	0.5	0.47	1	1.1
GO:0031401	positive regulation of protein modification process	199	22	21.3	0.7	0.47	1	1
GO:0008284	positive regulation of cell proliferation	125	14	13.4	0.6	0.47	1	1
GO:0008543	fibroblast growth factor receptor signaling pathway	42	5	4.5	0.5	0.47	1	1.1
GO:0045444	fat cell differentiation	42	5	4.5	0.5	0.47	1	1.1
GO:0016197	endosomal transport	42	5	4.5	0.5	0.47	1	1.1
GO:0046903	secretion	153	17	16.4	0.6	0.47	1	1
GO:0045089	positive regulation of innate immune response	79	9	8.5	0.5	0.47	1	1.1
GO:0046700	heterocycle catabolic process	98	11	10.5	0.5	0.48	1	1
GO:0051656	establishment of organelle localization	61	7	6.5	0.5	0.48	1	1.1
GO:0015833	peptide transport	52	6	5.6	0.4	0.49	1	1.1
GO:0050778	positive regulation of immune response	136	15	14.5	0.5	0.49	1	1
GO:0044057	regulation of system process	43	5	4.6	0.4	0.49	1	1.1
GO:0010506	regulation of autophagy	43	5	4.6	0.4	0.49	1	1.1
GO:0006338	chromatin remodeling	43	5	4.6	0.4	0.49	1	1.1
GO:0019318	hexose metabolic process	43	5	4.6	0.4	0.49	1	1.1
GO:0006511	ubiquitin-dependent protein catabolic process	118	13	12.6	0.4	0.5	1	1
GO:0006950	response to stress	698	75	74.7	0.3	0.51	1	1
GO:0050727	regulation of inflammatory response	53	6	5.7	0.3	0.51	1	1.1
GO:0019787	ubiquitin-like protein transferase activity	53	6	5.7	0.3	0.51	1	1.1
GO:0019899	enzyme binding	315	34	33.7	0.3	0.51	1	1
GO:0019941	modification-dependent protein catabolic process	119	13	12.7	0.3	0.51	1	1
GO:0046486	glycerolipid metabolic process	44	5	4.7	0.3	0.52	1	1.1
GO:1903530	regulation of secretion by cell	91	10	9.7	0.3	0.52	1	1
GO:0009628	response to abiotic stimulus	204	22	21.8	0.2	0.52	1	1
GO:0005615	extracellular space	129	14	13.8	0.2	0.52	1	1
GO:0009725	response to hormone	148	16	15.8	0.2	0.52	1	1
GO:0051338	regulation of transferase activity	195	21	20.9	0.1	0.52	1	1
GO:0007050	cell cycle arrest	54	6	5.8	0.2	0.53	1	1
GO:0071407	cellular response to organic cyclic compound	54	6	5.8	0.2	0.53	1	1
GO:0051493	regulation of cytoskeleton organization	73	8	7.8	0.2	0.53	1	1
GO:0032270	positive regulation of cellular protein metabolic process	252	27	27	0	0.53	1	1
GO:0003006	developmental process involved in reproduction	92	10	9.8	0.2	0.53	1	1
GO:0031589	cell-substrate adhesion	45	5	4.8	0.2	0.54	1	1
GO:2001234	negative regulation of apoptotic signaling pathway	45	5	4.8	0.2	0.54	1	1
GO:0043632	modification-dependent macromolecule catabolic process	121	13	12.9	0.1	0.54	1	1
GO:0051641	cellular localization	498	53	53.3	-0.3	0.54	1	1
GO:0048589	developmental growth	74	8	7.9	0.1	0.54	1	1
GO:0019901	protein kinase binding	93	10	9.9	0.1	0.54	1	1
GO:0016569	covalent chromatin modification	93	10	9.9	0.1	0.54	1	1
GO:0019900	kinase binding	112	12	12	0	0.54	1	1
GO:0051235	maintenance of location	55	6	5.9	0.1	0.55	1	1
GO:0030198	extracellular matrix organization	55	6	5.9	0.1	0.55	1	1
GO:0006875	cellular metal ion homeostasis	55	6	5.9	0.1	0.55	1	1
GO:0043062	extracellular structure organization	55	6	5.9	0.1	0.55	1	1
GO:1902580	single-organism cellular localization	226	24	24.2	-0.2	0.55	1	1
GO:0014070	response to organic cyclic compound	122	13	13.1	-0.1	0.55	1	1
GO:0022607	cellular component assembly	368	39	39.4	-0.4	0.56	1	1
GO:0038127	ERBB signaling pathway	46	5	4.9	0.1	0.56	1	1
GO:0031329	regulation of cellular catabolic process	132	14	14.1	-0.1	0.56	1	1
GO:0010821	regulation of mitochondrion organization	56	6	6	0	0.56	1	1
GO:0010941	regulation of cell death	313	33	33.5	-0.5	0.57	1	1
GO:0050776	regulation of immune response	171	18	18.3	-0.3	0.57	1	1
GO:0048545	response to steroid hormone	66	7	7.1	-0.1	0.57	1	1
GO:0042981	regulation of apoptotic process	295	31	31.6	-0.6	0.58	1	1
GO:0006644	phospholipid metabolic process	47	5	5	0	0.58	1	1
GO:0004857	enzyme inhibitor activity	47	5	5	0	0.58	1	1
GO:0016787	hydrolase activity	390	41	41.7	-0.7	0.58	1	1
GO:0001558	regulation of cell growth	57	6	6.1	-0.1	0.58	1	1
GO:0031331	positive regulation of cellular catabolic process	86	9	9.2	-0.2	0.58	1	1
GO:0000226	microtubule cytoskeleton organization	86	9	9.2	-0.2	0.58	1	1
GO:0072594	establishment of protein localization to organelle	134	14	14.3	-0.3	0.58	1	1
GO:0051649	establishment of localization in cell	429	45	45.9	-0.9	0.59	1	1
GO:0034613	cellular protein localization	278	29	29.7	-0.7	0.59	1	1
GO:0043067	regulation of programmed cell death	297	31	31.8	-0.8	0.59	1	1
GO:0006952	defense response	316	33	33.8	-0.8	0.59	1	1
GO:0048871	multicellular organismal homeostasis	48	5	5.1	-0.1	0.6	1	1
GO:0030003	cellular cation homeostasis	58	6	6.2	-0.2	0.6	1	1
GO:0006914	autophagy	58	6	6.2	-0.2	0.6	1	1
GO:0009896	positive regulation of catabolic process	97	10	10.4	-0.4	0.6	1	1
GO:0044433	cytoplasmic vesicle part	78	8	8.3	-0.3	0.61	1	1
GO:0022891	substrate-specific transmembrane transporter activity	98	10	10.5	-0.5	0.61	1	1
GO:0071774	response to fibroblast growth factor	49	5	5.2	-0.2	0.61	1	1
GO:0060070	canonical Wnt signaling pathway	49	5	5.2	-0.2	0.61	1	1
GO:0090305	nucleic acid phosphodiester bond hydrolysis	49	5	5.2	-0.2	0.61	1	1
GO:0044344	cellular response to fibroblast growth factor stimulus	49	5	5.2	-0.2	0.61	1	1
GO:0023061	signal release	59	6	6.3	-0.3	0.62	1	1
GO:0044260	cellular macromolecule metabolic process	1458	154	156	-2	0.62	1	1
GO:0006605	protein targeting	137	14	14.7	-0.7	0.62	1	1
GO:0005783	endoplasmic reticulum	214	22	22.9	-0.9	0.62	1	1
GO:0008047	enzyme activator activity	79	8	8.5	-0.5	0.62	1	0.9
GO:0044265	cellular macromolecule catabolic process	205	21	21.9	-0.9	0.62	1	1
GO:1901137	carbohydrate derivative biosynthetic process	128	13	13.7	-0.7	0.62	1	0.9
GO:0070727	cellular macromolecule localization	282	29	30.2	-1.2	0.63	1	1
GO:0051046	regulation of secretion	99	10	10.6	-0.6	0.63	1	0.9
GO:0007596	blood coagulation	99	10	10.6	-0.6	0.63	1	0.9
GO:0033365	protein localization to organelle	167	17	17.9	-0.9	0.63	1	1
GO:0071214	cellular response to abiotic stimulus	50	5	5.3	-0.3	0.63	1	0.9
GO:0098589	membrane region	216	22	23.1	-1.1	0.64	1	1
GO:0030055	cell-substrate junction	80	8	8.6	-0.6	0.64	1	0.9
GO:0005925	focal adhesion	80	8	8.6	-0.6	0.64	1	0.9
GO:0005924	cell-substrate adherens junction	80	8	8.6	-0.6	0.64	1	0.9
GO:0051603	proteolysis involved in cellular protein catabolic process	129	13	13.8	-0.8	0.64	1	0.9
GO:0050817	coagulation	100	10	10.7	-0.7	0.64	1	0.9
GO:0032844	regulation of homeostatic process	61	6	6.5	-0.5	0.65	1	0.9
GO:0006873	cellular ion homeostasis	61	6	6.5	-0.5	0.65	1	0.9
GO:0008324	cation transmembrane transporter activity	71	7	7.6	-0.6	0.65	1	0.9
GO:0006461	protein complex assembly	208	21	22.3	-1.3	0.65	1	0.9
GO:0070271	protein complex biogenesis	208	21	22.3	-1.3	0.65	1	0.9
GO:0033043	regulation of organelle organization	208	21	22.3	-1.3	0.65	1	0.9
GO:0006631	fatty acid metabolic process	51	5	5.5	-0.5	0.65	1	0.9
GO:0061136	regulation of proteasomal protein catabolic process	51	5	5.5	-0.5	0.65	1	0.9
GO:0006811	ion transport	179	18	19.2	-1.2	0.65	1	0.9
GO:1901575	organic substance catabolic process	314	32	33.6	-1.6	0.65	1	1
GO:0016570	histone modification	91	9	9.7	-0.7	0.65	1	0.9
GO:0007599	hemostasis	101	10	10.8	-0.8	0.65	1	0.9
GO:0048878	chemical homeostasis	121	12	12.9	-0.9	0.66	1	0.9
GO:0006812	cation transport	131	13	14	-1	0.66	1	0.9
GO:0044248	cellular catabolic process	325	33	34.8	-1.8	0.66	1	0.9
GO:0051348	negative regulation of transferase activity	82	8	8.8	-0.8	0.66	1	0.9
GO:0005634	nucleus	1253	131	134.1	-3.1	0.67	1	1
GO:0046982	protein heterodimerization activity	62	6	6.6	-0.6	0.67	1	0.9
GO:0022857	transmembrane transporter activity	102	10	10.9	-0.9	0.67	1	0.9
GO:0033036	macromolecule localization	460	47	49.2	-2.2	0.67	1	1
GO:0002250	adaptive immune response	52	5	5.6	-0.6	0.67	1	0.9
GO:0043687	post-translational protein modification	52	5	5.6	-0.6	0.67	1	0.9
GO:0005525	GTP binding	73	7	7.8	-0.8	0.68	1	0.9
GO:0009056	catabolic process	366	37	39.2	-2.2	0.68	1	0.9
GO:0044238	primary metabolic process	1705	179	182.4	-3.4	0.68	1	1
GO:0055085	transmembrane transport	153	15	16.4	-1.4	0.68	1	0.9
GO:0006508	proteolysis	251	25	26.9	-1.9	0.69	1	0.9
GO:0045087	innate immune response	193	19	20.6	-1.6	0.69	1	0.9
GO:0044257	cellular protein catabolic process	134	13	14.3	-1.3	0.69	1	0.9
GO:0009894	regulation of catabolic process	144	14	15.4	-1.4	0.69	1	0.9
GO:0019001	guanyl nucleotide binding	74	7	7.9	-0.9	0.69	1	0.9
GO:0030855	epithelial cell differentiation	74	7	7.9	-0.9	0.69	1	0.9
GO:0032561	guanyl ribonucleotide binding	74	7	7.9	-0.9	0.69	1	0.9
GO:0031347	regulation of defense response	154	15	16.5	-1.5	0.69	1	0.9
GO:0098590	plasma membrane region	64	6	6.8	-0.8	0.7	1	0.9
GO:0045184	establishment of protein localization	330	33	35.3	-2.3	0.7	1	0.9
GO:0050673	epithelial cell proliferation	54	5	5.8	-0.8	0.7	1	0.9
GO:0033044	regulation of chromosome organization	54	5	5.8	-0.8	0.7	1	0.9
GO:0040029	regulation of gene expression, epigenetic	54	5	5.8	-0.8	0.7	1	0.9
GO:0042802	identical protein binding	195	19	20.9	-1.9	0.71	1	0.9
GO:0055065	metal ion homeostasis	65	6	7	-1	0.71	1	0.9
GO:0060627	regulation of vesicle-mediated transport	55	5	5.9	-0.9	0.72	1	0.8
GO:0071704	organic substance metabolic process	1742	182	186.4	-4.4	0.72	1	1
GO:0048608	reproductive structure development	66	6	7.1	-1.1	0.72	1	0.8
GO:0030001	metal ion transport	87	8	9.3	-1.3	0.73	1	0.9
GO:0015075	ion transmembrane transporter activity	87	8	9.3	-1.3	0.73	1	0.9
GO:0055082	cellular chemical homeostasis	77	7	8.2	-1.2	0.73	1	0.8
GO:0061458	reproductive system development	67	6	7.2	-1.2	0.74	1	0.8
GO:0005856	cytoskeleton	307	30	32.8	-2.8	0.74	1	0.9
GO:0090068	positive regulation of cell cycle process	57	5	6.1	-1.1	0.75	1	0.8
GO:0044802	single-organism membrane organization	150	14	16	-2	0.75	1	0.9
GO:1901135	carbohydrate derivative metabolic process	201	19	21.5	-2.5	0.76	1	0.9
GO:0010817	regulation of hormone levels	58	5	6.2	-1.2	0.76	1	0.8
GO:0006839	mitochondrial transport	58	5	6.2	-1.2	0.76	1	0.8
GO:0008104	protein localization	408	40	43.6	-3.6	0.76	1	0.9
GO:0002252	immune effector process	131	12	14	-2	0.76	1	0.9
GO:0045787	positive regulation of cell cycle	69	6	7.4	-1.4	0.76	1	0.8
GO:0044712	single-organism catabolic process	162	15	17.3	-2.3	0.77	1	0.9
GO:0065003	macromolecular complex assembly	272	26	29.1	-3.1	0.77	1	0.9
GO:0043005	neuron projection	101	9	10.8	-1.8	0.77	1	0.8
GO:0031400	negative regulation of protein modification process	122	11	13.1	-2.1	0.77	1	0.8
GO:0022890	inorganic cation transmembrane transporter activity	59	5	6.3	-1.3	0.77	1	0.8
GO:0043168	anion binding	488	48	52.2	-4.2	0.77	1	0.9
GO:0043161	proteasome-mediated ubiquitin-dependent protein catabolic process	91	8	9.7	-1.7	0.77	1	0.8
GO:0009314	response to radiation	91	8	9.7	-1.7	0.77	1	0.8
GO:0043900	regulation of multi-organism process	91	8	9.7	-1.7	0.77	1	0.8
GO:0055080	cation homeostasis	70	6	7.5	-1.5	0.78	1	0.8
GO:0007268	synaptic transmission	81	7	8.7	-1.7	0.78	1	0.8
GO:0051347	positive regulation of transferase activity	123	11	13.2	-2.2	0.78	1	0.8
GO:0070647	protein modification by small protein conjugation or removal	164	15	17.5	-2.5	0.78	1	0.9
GO:0044085	cellular component biogenesis	422	41	45.1	-4.1	0.78	1	0.9
GO:0012506	vesicle membrane	60	5	6.4	-1.4	0.79	1	0.8
GO:0098662	inorganic cation transmembrane transport	60	5	6.4	-1.4	0.79	1	0.8
GO:0005635	nuclear envelope	71	6	7.6	-1.6	0.79	1	0.8
GO:0050801	ion homeostasis	82	7	8.8	-1.8	0.79	1	0.8
GO:0044877	macromolecular complex binding	256	24	27.4	-3.4	0.79	1	0.9
GO:0003682	chromatin binding	93	8	9.9	-1.9	0.79	1	0.8
GO:0051248	negative regulation of protein metabolic process	186	17	19.9	-2.9	0.8	1	0.9
GO:0016567	protein ubiquitination	135	12	14.4	-2.4	0.8	1	0.8
GO:0051346	negative regulation of hydrolase activity	61	5	6.5	-1.5	0.8	1	0.8
GO:0032403	protein complex binding	146	13	15.6	-2.6	0.8	1	0.8
GO:0010498	proteasomal protein catabolic process	94	8	10.1	-2.1	0.8	1	0.8
GO:1902582	single-organism intracellular transport	278	26	29.7	-3.7	0.81	1	0.9
GO:0015031	protein transport	308	29	33	-4	0.81	1	0.9
GO:0043086	negative regulation of catalytic activity	157	14	16.8	-2.8	0.81	1	0.8
GO:0098771	inorganic ion homeostasis	73	6	7.8	-1.8	0.81	1	0.8
GO:0061024	membrane organization	178	16	19	-3	0.81	1	0.8
GO:0050878	regulation of body fluid levels	116	10	12.4	-2.4	0.81	1	0.8
GO:0030163	protein catabolic process	148	13	15.8	-2.8	0.82	1	0.8
GO:0003676	nucleic acid binding	749	74	80.1	-6.1	0.82	1	0.9
GO:1903362	regulation of cellular protein catabolic process	74	6	7.9	-1.9	0.82	1	0.8
GO:0007267	cell-cell signaling	138	12	14.8	-2.8	0.82	1	0.8
GO:0000785	chromatin	85	7	9.1	-2.1	0.82	1	0.8
GO:0046907	intracellular transport	321	30	34.3	-4.3	0.82	1	0.9
GO:0006886	intracellular protein transport	190	17	20.3	-3.3	0.82	1	0.8
GO:0007186	G-protein coupled receptor signaling pathway	96	8	10.3	-2.3	0.82	1	0.8
GO:0009057	macromolecule catabolic process	231	21	24.7	-3.7	0.82	1	0.8
GO:0042803	protein homodimerization activity	107	9	11.4	-2.4	0.83	1	0.8
GO:0003008	system process	170	15	18.2	-3.2	0.83	1	0.8
GO:0019221	cytokine-mediated signaling pathway	86	7	9.2	-2.2	0.83	1	0.8
GO:0005737	cytoplasm	1743	179	186.5	-7.5	0.83	1	1
GO:0070925	organelle assembly	76	6	8.1	-2.1	0.84	1	0.7
GO:0098660	inorganic ion transmembrane transport	65	5	7	-2	0.84	1	0.7
GO:0005789	endoplasmic reticulum membrane	120	10	12.8	-2.8	0.84	1	0.8
GO:0043229	intracellular organelle	1949	201	208.5	-7.5	0.84	1	1
GO:0044237	cellular metabolic process	1728	177	184.9	-7.9	0.85	1	1
GO:0005819	spindle	77	6	8.2	-2.2	0.85	1	0.7
GO:0007017	microtubule-based process	110	9	11.8	-2.8	0.85	1	0.8
GO:0032259	methylation	66	5	7.1	-2.1	0.85	1	0.7
GO:1990234	transferase complex	132	11	14.1	-3.1	0.85	1	0.8
GO:0016482	cytoplasmic transport	216	19	23.1	-4.1	0.86	1	0.8
GO:0051129	negative regulation of cellular component organization	100	8	10.7	-2.7	0.86	1	0.7
GO:0043623	cellular protein complex assembly	78	6	8.3	-2.3	0.86	1	0.7
GO:0042175	nuclear outer membrane-endoplasmic reticulum membrane network	122	10	13.1	-3.1	0.86	1	0.8
GO:0044297	cell body	67	5	7.2	-2.2	0.86	1	0.7
GO:0044432	endoplasmic reticulum part	145	12	15.5	-3.5	0.87	1	0.8
GO:0098655	cation transmembrane transport	68	5	7.3	-2.3	0.87	1	0.7
GO:0051052	regulation of DNA metabolic process	68	5	7.3	-2.3	0.87	1	0.7
GO:0044092	negative regulation of molecular function	198	17	21.2	-4.2	0.87	1	0.8
GO:0044451	nucleoplasm part	156	13	16.7	-3.7	0.87	1	0.8
GO:0034220	ion transmembrane transport	102	8	10.9	-2.9	0.87	1	0.7
GO:0043231	intracellular membrane-bounded organelle	1830	187	195.8	-8.8	0.87	1	1
GO:1903050	regulation of proteolysis involved in cellular protein catabolic process	69	5	7.4	-2.4	0.88	1	0.7
GO:0046983	protein dimerization activity	168	14	18	-4	0.88	1	0.8
GO:0032269	negative regulation of cellular protein metabolic process	179	15	19.2	-4.2	0.88	1	0.8
GO:0016874	ligase activity	81	6	8.7	-2.7	0.88	1	0.7
GO:0090150	establishment of protein localization to membrane	81	6	8.7	-2.7	0.88	1	0.7
GO:0097159	organic cyclic compound binding	1075	106	115	-9	0.88	1	0.9
GO:0016604	nuclear body	82	6	8.8	-2.8	0.89	1	0.7
GO:0034622	cellular macromolecular complex assembly	170	14	18.2	-4.2	0.89	1	0.8
GO:0044463	cell projection part	94	7	10.1	-3.1	0.89	1	0.7
GO:0032787	monocarboxylic acid metabolic process	83	6	8.9	-2.9	0.89	1	0.7
GO:0071345	cellular response to cytokine stimulus	117	9	12.5	-3.5	0.89	1	0.7
GO:0019538	protein metabolic process	958	93	102.5	-9.5	0.9	1	0.9
GO:0032446	protein modification by small protein conjugation	151	12	16.2	-4.2	0.9	1	0.7
GO:0034097	response to cytokine	141	11	15.1	-4.1	0.9	1	0.7
GO:0036477	somatodendritic compartment	73	5	7.8	-2.8	0.9	1	0.6
GO:0005874	microtubule	73	5	7.8	-2.8	0.9	1	0.6
GO:1901363	heterocyclic compound binding	1066	104	114	-10	0.91	1	0.9
GO:0044430	cytoskeletal part	227	19	24.3	-5.3	0.91	1	0.8
GO:0009615	response to virus	74	5	7.9	-2.9	0.91	1	0.6
GO:0090407	organophosphate biosynthetic process	98	7	10.5	-3.5	0.91	1	0.7
GO:0045786	negative regulation of cell cycle	110	8	11.8	-3.8	0.92	1	0.7
GO:0072657	protein localization to membrane	99	7	10.6	-3.6	0.92	1	0.7
GO:0097458	neuron part	122	9	13.1	-4.1	0.92	1	0.7
GO:0031090	organelle membrane	499	45	53.4	-8.4	0.92	1	0.8
GO:0016043	cellular component organization	1009	97	107.9	-10.9	0.93	1	0.9
GO:0042176	regulation of protein catabolic process	89	6	9.5	-3.5	0.93	1	0.6
GO:0006163	purine nucleotide metabolic process	89	6	9.5	-3.5	0.93	1	0.6
GO:0010564	regulation of cell cycle process	114	8	12.2	-4.2	0.93	1	0.7
GO:0019637	organophosphate metabolic process	185	14	19.8	-5.8	0.94	1	0.7
GO:0036094	small molecule binding	499	44	53.4	-9.4	0.94	1	0.8
GO:0015630	microtubule cytoskeleton	207	16	22.1	-6.1	0.94	1	0.7
GO:1902589	single-organism organelle organization	489	43	52.3	-9.3	0.94	1	0.8
GO:0018193	peptidyl-amino acid modification	218	17	23.3	-6.3	0.94	1	0.7
GO:1901566	organonitrogen compound biosynthetic process	118	8	12.6	-4.6	0.95	1	0.6
GO:0043933	macromolecular complex subunit organization	501	44	53.6	-9.6	0.95	1	0.8
GO:0051276	chromosome organization	231	18	24.7	-6.7	0.95	1	0.7
GO:0097367	carbohydrate derivative binding	421	36	45	-9	0.95	1	0.8
GO:1902494	catalytic complex	199	15	21.3	-6.3	0.95	1	0.7
GO:0009150	purine ribonucleotide metabolic process	83	5	8.9	-3.9	0.95	1	0.6
GO:0022411	cellular component disassembly	166	12	17.8	-5.8	0.95	1	0.7
GO:0005829	cytosol	615	55	65.8	-10.8	0.95	1	0.8
GO:0071822	protein complex subunit organization	329	27	35.2	-8.2	0.95	1	0.8
GO:0072521	purine-containing compound metabolic process	96	6	10.3	-4.3	0.95	1	0.6
GO:0045862	positive regulation of proteolysis	84	5	9	-4	0.96	1	0.6
GO:0016071	mRNA metabolic process	156	11	16.7	-5.7	0.96	1	0.7
GO:0019725	cellular homeostasis	110	7	11.8	-4.8	0.96	1	0.6
GO:0051726	regulation of cell cycle	203	15	21.7	-6.7	0.96	1	0.7
GO:0044267	cellular protein metabolic process	892	82	95.4	-13.4	0.97	1	0.9
GO:0009117	nucleotide metabolic process	125	8	13.4	-5.4	0.97	1	0.6
GO:0006753	nucleoside phosphate metabolic process	126	8	13.5	-5.5	0.97	1	0.6
GO:0009259	ribonucleotide metabolic process	89	5	9.5	-4.5	0.97	1	0.5
GO:0019693	ribose phosphate metabolic process	90	5	9.6	-4.6	0.97	1	0.5
GO:0001882	nucleoside binding	363	29	38.8	-9.8	0.97	1	0.7
GO:0032555	purine ribonucleotide binding	363	29	38.8	-9.8	0.97	1	0.7
GO:0007346	regulation of mitotic cell cycle	104	6	11.1	-5.1	0.97	1	0.5
GO:0006397	mRNA processing	117	7	12.5	-5.5	0.97	1	0.6
GO:0032553	ribonucleotide binding	365	29	39	-10	0.98	1	0.7
GO:0030162	regulation of proteolysis	142	9	15.2	-6.2	0.98	1	0.6
GO:0051301	cell division	154	10	16.5	-6.5	0.98	1	0.6
GO:0017076	purine nucleotide binding	366	29	39.2	-10.2	0.98	1	0.7
GO:0044444	cytoplasmic part	1338	127	143.1	-16.1	0.98	1	0.9
GO:0005654	nucleoplasm	627	54	67.1	-13.1	0.98	1	0.8
GO:0032550	purine ribonucleoside binding	358	28	38.3	-10.3	0.98	1	0.7
GO:0035639	purine ribonucleoside triphosphate binding	358	28	38.3	-10.3	0.98	1	0.7
GO:0032549	ribonucleoside binding	359	28	38.4	-10.4	0.98	1	0.7
GO:0006996	organelle organization	680	59	72.7	-13.7	0.98	1	0.8
GO:0055086	nucleobase-containing small molecule metabolic process	133	8	14.2	-6.2	0.98	1	0.6
GO:1901564	organonitrogen compound metabolic process	261	19	27.9	-8.9	0.98	1	0.7
GO:0043227	membrane-bounded organelle	1962	194	209.9	-15.9	0.98	1	0.9
GO:0001883	purine nucleoside binding	360	28	38.5	-10.5	0.98	1	0.7
GO:0044281	small molecule metabolic process	405	32	43.3	-11.3	0.98	1	0.7
GO:0044711	single-organism biosynthetic process	298	22	31.9	-9.9	0.98	1	0.7
GO:0032559	adenyl ribonucleotide binding	300	22	32.1	-10.1	0.99	1	0.7
GO:0030554	adenyl nucleotide binding	302	22	32.3	-10.3	0.99	1	0.7
GO:0006412	translation	176	11	18.8	-7.8	0.99	1	0.6
GO:0031982	vesicle	580	48	62.1	-14.1	0.99	1	0.8
GO:0043234	protein complex	723	62	77.3	-15.3	0.99	1	0.8
GO:0005524	ATP binding	295	21	31.6	-10.6	0.99	1	0.7
GO:0005813	centrosome	104	5	11.1	-6.1	0.99	1	0.4
GO:0005730	nucleolus	229	15	24.5	-9.5	0.99	1	0.6
GO:0007067	mitotic nuclear division	118	6	12.6	-6.6	0.99	1	0.5
GO:0044421	extracellular region part	579	47	61.9	-14.9	0.99	1	0.8
GO:0044427	chromosomal part	159	9	17	-8	0.99	1	0.5
GO:0005815	microtubule organizing center	120	6	12.8	-6.8	0.99	1	0.5
GO:0006974	cellular response to DNA damage stimulus	172	10	18.4	-8.4	0.99	1	0.5
GO:0007005	mitochondrion organization	160	9	17.1	-8.1	0.99	1	0.5
GO:0006396	RNA processing	199	12	21.3	-9.3	0.99	1	0.6
GO:0031988	membrane-bounded vesicle	568	45	60.8	-15.8	0.99	1	0.7
GO:0006082	organic acid metabolic process	189	11	20.2	-9.2	0.99	1	0.5
GO:0016817	hydrolase activity, acting on acid anhydrides	151	8	16.2	-8.2	0.99	1	0.5
GO:0016818	hydrolase activity, acting on acid anhydrides, in phosphorus-containing anhydrides	151	8	16.2	-8.2	0.99	1	0.5
GO:0016462	pyrophosphatase activity	151	8	16.2	-8.2	0.99	1	0.5
GO:0022613	ribonucleoprotein complex biogenesis	111	5	11.9	-6.9	0.99	1	0.4
GO:0034660	ncRNA metabolic process	111	5	11.9	-6.9	0.99	1	0.4
GO:0000280	nuclear division	140	7	15	-8	1	1	0.5
GO:1901265	nucleoside phosphate binding	456	34	48.8	-14.8	1	1	0.7
GO:0000166	nucleotide binding	456	34	48.8	-14.8	1	1	0.7
GO:0017111	nucleoside-triphosphatase activity	142	7	15.2	-8.2	1	1	0.5
GO:0044403	symbiosis, encompassing mutualism through parasitism	196	11	21	-10	1	1	0.5
GO:0044419	interspecies interaction between organisms	196	11	21	-10	1	1	0.5
GO:0048285	organelle fission	144	7	15.4	-8.4	1	1	0.5
GO:0044428	nuclear part	847	71	90.6	-19.6	1	1	0.8
GO:0031967	organelle envelope	247	15	26.4	-11.4	1	1	0.6
GO:0031975	envelope	248	15	26.5	-11.5	1	1	0.6
GO:0043436	oxoacid metabolic process	188	10	20.1	-10.1	1	1	0.5
GO:0031981	nuclear lumen	784	64	83.9	-19.9	1	1	0.8
GO:0006259	DNA metabolic process	202	11	21.6	-10.6	1	1	0.5
GO:0022402	cell cycle process	289	18	30.9	-12.9	1	1	0.6
GO:0005740	mitochondrial envelope	179	9	19.2	-10.2	1	1	0.5
GO:0019752	carboxylic acid metabolic process	166	8	17.8	-9.8	1	1	0.5
GO:0031966	mitochondrial membrane	167	8	17.9	-9.9	1	1	0.4
GO:0007049	cell cycle	377	25	40.3	-15.3	1	1	0.6
GO:0005694	chromosome	184	9	19.7	-10.7	1	1	0.5
GO:0016032	viral process	187	9	20	-11	1	1	0.4
GO:0005743	mitochondrial inner membrane	146	6	15.6	-9.6	1	1	0.4
GO:0044764	multi-organism cellular process	188	9	20.1	-11.1	1	1	0.4
GO:0043228	non-membrane-bounded organelle	715	55	76.5	-21.5	1	1	0.7
GO:0043232	intracellular non-membrane-bounded organelle	715	55	76.5	-21.5	1	1	0.7
GO:1903047	mitotic cell cycle process	217	11	23.2	-12.2	1	1	0.5
GO:0000278	mitotic cell cycle	243	13	26	-13	1	1	0.5
GO:0044429	mitochondrial part	232	12	24.8	-12.8	1	1	0.5
GO:0019866	organelle inner membrane	152	6	16.3	-10.3	1	1	0.4
GO:0065010	extracellular membrane-bounded organelle	489	33	52.3	-19.3	1	1	0.6
GO:1903561	extracellular vesicle	489	33	52.3	-19.3	1	1	0.6
GO:0070062	extracellular exosome	489	33	52.3	-19.3	1	1	0.6
GO:0043230	extracellular organelle	489	33	52.3	-19.3	1	1	0.6
GO:0044710	single-organism metabolic process	895	69	95.8	-26.8	1	1	0.7
GO:0044422	organelle part	1472	127	157.5	-30.5	1	1	0.8
GO:0055114	oxidation-reduction process	173	6	18.5	-12.5	1	1	0.3
GO:0030529	ribonucleoprotein complex	206	8	22	-14	1	1	0.4
GO:0044822	poly(A) RNA binding	319	16	34.1	-18.1	1	1	0.5
GO:0043233	organelle lumen	917	69	98.1	-29.1	1	1	0.7
GO:0070013	intracellular organelle lumen	908	68	97.1	-29.1	1	1	0.7
GO:0044446	intracellular organelle part	1460	123	156.2	-33.2	1	1	0.8
GO:0005739	mitochondrion	361	18	38.6	-20.6	1	1	0.5
GO:0003723	RNA binding	405	20	43.3	-23.3	1	1	0.5

## Sheet: Table S14
Table S14: GO enrichment results for STEM model profile 23 generated from STEM Analysis 1 (all detectable expressed genes). GO terms are ranked by P-value and GO terms with significant corrected P-values (≤ 0.05) are highlighted.
GO term ID	GO term name	No. of genes in category	No. of genes assigned	No. of genes expected	No. of genes enriched	P-value	Corrected P-value	Fold-enrichment
GO:0005743	mitochondrial inner membrane	410	53	11.1	41.9	6.4e-22	<0.001	4.8
GO:0019866	organelle inner membrane	442	53	12	41	2.1e-20	<0.001	4.4
GO:0044429	mitochondrial part	758	67	20.5	46.5	2.1e-18	<0.001	3.3
GO:0031966	mitochondrial membrane	546	56	14.8	41.2	2.6e-18	<0.001	3.8
GO:0005740	mitochondrial envelope	580	57	15.7	41.3	9.1e-18	<0.001	3.6
GO:0006415	translational termination	175	30	4.7	25.3	3.9e-16	<0.001	6.3
GO:0005739	mitochondrion	1342	87	36.3	50.7	2.4e-15	<0.001	2.4
GO:0006414	translational elongation	203	31	5.5	25.5	3.5e-15	<0.001	5.6
GO:0005840	ribosome	206	30	5.6	24.4	3.7e-14	<0.001	5.4
GO:0043624	cellular protein complex disassembly	244	32	6.6	25.4	1e-13	<0.001	4.8
GO:0032543	mitochondrial translation	112	22	3	19	2.1e-13	<0.001	7.3
GO:0030529	ribonucleoprotein complex	600	51	16.2	34.8	2.1e-13	<0.001	3.1
GO:0006413	translational initiation	257	32	7	25	4.3e-13	<0.001	4.6
GO:0031967	organelle envelope	866	62	23.4	38.6	9e-13	<0.001	2.6
GO:0003735	structural constituent of ribosome	146	24	3.9	20.1	9.9e-13	<0.001	6.1
GO:0043241	protein complex disassembly	265	32	7.2	24.8	1e-12	<0.001	4.5
GO:0031975	envelope	869	62	23.5	38.5	1e-12	<0.001	2.6
GO:0032984	macromolecular complex disassembly	275	32	7.4	24.6	2.8e-12	<0.001	4.3
GO:0022904	respiratory electron transport chain	116	21	3.1	17.9	3.9e-12	<0.001	6.7
GO:0022900	electron transport chain	116	21	3.1	17.9	3.9e-12	<0.001	6.7
GO:0070126	mitochondrial translational termination	85	18	2.3	15.7	8.8e-12	<0.001	7.8
GO:0070124	mitochondrial translational initiation	85	18	2.3	15.7	8.8e-12	<0.001	7.8
GO:0070125	mitochondrial translational elongation	85	18	2.3	15.7	8.8e-12	<0.001	7.8
GO:0070469	respiratory chain	75	17	2	15	1.1e-11	<0.001	8.4
GO:0045333	cellular respiration	163	24	4.4	19.6	1.1e-11	<0.001	5.4
GO:0006412	translation	512	43	13.8	29.2	3e-11	<0.001	3.1
GO:0044391	ribosomal subunit	138	21	3.7	17.3	1.2e-10	<0.001	5.6
GO:0015935	small ribosomal subunit	61	14	1.6	12.4	6.1e-10	<0.001	8.5
GO:0005759	mitochondrial matrix	312	30	8.4	21.6	1.5e-09	<0.001	3.6
GO:0005746	mitochondrial respiratory chain	68	14	1.8	12.2	2.8e-09	<0.001	7.6
GO:0044455	mitochondrial membrane part	151	20	4.1	15.9	4.2e-09	<0.001	4.9
GO:0000313	organellar ribosome	62	13	1.7	11.3	8.3e-09	<0.001	7.8
GO:0005761	mitochondrial ribosome	62	13	1.7	11.3	8.3e-09	<0.001	7.8
GO:0015980	energy derivation by oxidation of organic compounds	278	27	7.5	19.5	8.5e-09	<0.001	3.6
GO:0009205	purine ribonucleoside triphosphate metabolic process	128	18	3.5	14.5	9.7e-09	<0.001	5.2
GO:0006091	generation of precursor metabolites and energy	338	30	9.1	20.9	1e-08	<0.001	3.3
GO:0006119	oxidative phosphorylation	76	14	2.1	11.9	1.3e-08	<0.001	6.8
GO:0046034	ATP metabolic process	118	17	3.2	13.8	1.7e-08	<0.001	5.3
GO:0009199	ribonucleoside triphosphate metabolic process	134	18	3.6	14.4	2e-08	<0.001	5
GO:0009144	purine nucleoside triphosphate metabolic process	135	18	3.7	14.3	2.3e-08	<0.001	4.9
GO:0022411	cellular component disassembly	547	39	14.8	24.2	2.8e-08	<0.001	2.6
GO:0030964	NADH dehydrogenase complex	48	11	1.3	9.7	4.4e-08	<0.001	8.5
GO:0045271	respiratory chain complex I	48	11	1.3	9.7	4.4e-08	<0.001	8.5
GO:0005747	mitochondrial respiratory chain complex I	48	11	1.3	9.7	4.4e-08	<0.001	8.5
GO:0042773	ATP synthesis coupled electron transport	61	12	1.6	10.4	6.7e-08	<0.001	7.3
GO:0042775	mitochondrial ATP synthesis coupled electron transport	61	12	1.6	10.4	6.7e-08	<0.001	7.3
GO:1990204	oxidoreductase complex	87	14	2.4	11.6	7.8e-08	<0.001	5.9
GO:0007005	mitochondrion organization	525	37	14.2	22.8	8.8e-08	<0.001	2.6
GO:0009141	nucleoside triphosphate metabolic process	152	18	4.1	13.9	1.5e-07	<0.001	4.4
GO:0008137	NADH dehydrogenase (ubiquinone) activity	45	10	1.2	8.8	2.5e-07	0.002	8.2
GO:0003954	NADH dehydrogenase activity	45	10	1.2	8.8	2.5e-07	0.002	8.2
GO:0050136	NADH dehydrogenase (quinone) activity	45	10	1.2	8.8	2.5e-07	0.002	8.2
GO:0006120	mitochondrial electron transport, NADH to ubiquinone	47	10	1.3	8.7	3.9e-07	0.004	7.9
GO:0034660	ncRNA metabolic process	378	29	10.2	18.8	4.2e-07	0.004	2.8
GO:0022627	cytosolic small ribosomal subunit	38	9	1	8	5.7e-07	0.004	8.8
GO:0016655	oxidoreductase activity, acting on NAD(P)H, quinone or similar compound as acceptor	52	10	1.4	8.6	1.1e-06	0.006	7.1
GO:0022626	cytosolic ribosome	94	13	2.5	10.5	1.4e-06	0.006	5.1
GO:0009126	purine nucleoside monophosphate metabolic process	178	18	4.8	13.2	1.5e-06	0.006	3.7
GO:0009167	purine ribonucleoside monophosphate metabolic process	178	18	4.8	13.2	1.5e-06	0.006	3.7
GO:0009161	ribonucleoside monophosphate metabolic process	189	18	5.1	12.9	3.7e-06	0.01	3.5
GO:0016071	mRNA metabolic process	551	34	14.9	19.1	6e-06	0.014	2.3
GO:0009123	nucleoside monophosphate metabolic process	198	18	5.4	12.6	7e-06	0.018	3.4
GO:0003723	RNA binding	1342	63	36.3	26.7	7.7e-06	0.02	1.7
GO:0044445	cytosolic part	162	16	4.4	11.6	8e-06	0.022	3.7
GO:0022613	ribonucleoprotein complex biogenesis	304	23	8.2	14.8	8.6e-06	0.022	2.8
GO:0000314	organellar small ribosomal subunit	21	6	0.6	5.4	1.4e-05	0.03	10.6
GO:0005763	mitochondrial small ribosomal subunit	21	6	0.6	5.4	1.4e-05	0.03	10.6
GO:0000184	nuclear-transcribed mRNA catabolic process, nonsense-mediated decay	117	13	3.2	9.8	1.6e-05	0.034	4.1
GO:0046128	purine ribonucleoside metabolic process	232	19	6.3	12.7	1.8e-05	0.036	3
GO:0071822	protein complex subunit organization	1234	58	33.4	24.6	1.8e-05	0.038	1.7
GO:0042278	purine nucleoside metabolic process	234	19	6.3	12.7	2e-05	0.042	3
GO:0000398	mRNA splicing, via spliceosome	241	19	6.5	12.5	3e-05	0.048	2.9
GO:0000377	RNA splicing, via transesterification reactions with bulged adenosine as nucleophile	241	19	6.5	12.5	3e-05	0.048	2.9
GO:0043933	macromolecular complex subunit organization	1826	77	49.4	27.6	3.1e-05	0.05	1.6
GO:0008380	RNA splicing	330	23	8.9	14.1	3.2e-05	0.052	2.6
GO:0055114	oxidation-reduction process	701	38	19	19	3.2e-05	0.052	2
GO:0005689	U12-type spliceosomal complex	24	6	0.6	5.4	3.3e-05	0.054	9.2
GO:0009116	nucleoside metabolic process	265	20	7.2	12.8	3.5e-05	0.06	2.8
GO:0000375	RNA splicing, via transesterification reactions	244	19	6.6	12.4	3.6e-05	0.068	2.9
GO:0016651	oxidoreductase activity, acting on NAD(P)H	77	10	2.1	7.9	4e-05	0.07	4.8
GO:0009119	ribonucleoside metabolic process	249	19	6.7	12.3	4.7e-05	0.08	2.8
GO:0042254	ribosome biogenesis	187	16	5.1	10.9	4.8e-05	0.08	3.2
GO:0034719	SMN-Sm protein complex	16	5	0.4	4.6	4.8e-05	0.08	11.6
GO:0000387	spliceosomal snRNP assembly	37	7	1	6	5.1e-05	0.084	7
GO:1901657	glycosyl compound metabolic process	276	20	7.5	12.5	6.2e-05	0.094	2.7
GO:0005681	spliceosomal complex	154	14	4.2	9.8	7.4e-05	0.118	3.4
GO:0005732	small nucleolar ribonucleoprotein complex	18	5	0.5	4.5	9e-05	0.138	10.3
GO:0006396	RNA processing	691	36	18.7	17.3	0.00012	0.164	1.9
GO:0015992	proton transport	105	11	2.8	8.2	0.00012	0.18	3.9
GO:0006818	hydrogen transport	107	11	2.9	8.1	0.00015	0.204	3.8
GO:0006614	SRP-dependent cotranslational protein targeting to membrane	108	11	2.9	8.1	0.00016	0.216	3.8
GO:0030532	small nuclear ribonucleoprotein complex	44	7	1.2	5.8	0.00016	0.22	5.9
GO:0006613	cotranslational protein targeting to membrane	110	11	3	8	0.00019	0.236	3.7
GO:0045047	protein targeting to ER	112	11	3	8	0.00022	0.262	3.6
GO:0044421	extracellular region part	2129	83	57.6	25.4	0.00023	0.272	1.4
GO:1902600	hydrogen ion transmembrane transport	78	9	2.1	6.9	0.00025	0.276	4.3
GO:0065010	extracellular membrane-bounded organelle	1820	73	49.2	23.8	0.00026	0.3	1.5
GO:1903561	extracellular vesicle	1820	73	49.2	23.8	0.00026	0.3	1.5
GO:0070062	extracellular exosome	1820	73	49.2	23.8	0.00026	0.3	1.5
GO:0043230	extracellular organelle	1820	73	49.2	23.8	0.00026	0.3	1.5
GO:0072599	establishment of protein localization to endoplasmic reticulum	115	11	3.1	7.9	0.00028	0.314	3.5
GO:0044822	poly(A) RNA binding	1035	47	28	19	0.00029	0.326	1.7
GO:0097525	spliceosomal snRNP complex	35	6	0.9	5.1	0.00031	0.348	6.3
GO:0019083	viral transcription	177	14	4.8	9.2	0.00032	0.362	2.9
GO:0016072	rRNA metabolic process	137	12	3.7	8.3	0.00034	0.37	3.2
GO:0009150	purine ribonucleotide metabolic process	290	19	7.8	11.2	0.00034	0.372	2.4
GO:0000956	nuclear-transcribed mRNA catabolic process	184	14	5	9	0.00048	0.45	2.8
GO:0006081	cellular aldehyde metabolic process	38	6	1	5	0.0005	0.472	5.8
GO:0019080	viral gene expression	185	14	5	9	0.0005	0.472	2.8
GO:0009259	ribonucleotide metabolic process	305	19	8.2	10.8	0.00064	0.512	2.3
GO:0006397	mRNA processing	406	23	11	12	0.00068	0.528	2.1
GO:0044033	multi-organism metabolic process	191	14	5.2	8.8	0.00069	0.53	2.7
GO:0006163	purine nucleotide metabolic process	308	19	8.3	10.7	0.00072	0.546	2.3
GO:0016491	oxidoreductase activity	463	25	12.5	12.5	0.0008	0.582	2
GO:0044710	single-organism metabolic process	3527	122	95.4	26.6	0.00083	0.594	1.3
GO:0070972	protein localization to endoplasmic reticulum	132	11	3.6	7.4	0.0009	0.608	3.1
GO:0006402	mRNA catabolic process	197	14	5.3	8.7	0.00094	0.614	2.6
GO:0006364	rRNA processing	133	11	3.6	7.4	0.00096	0.616	3.1
GO:0015078	hydrogen ion transmembrane transporter activity	76	8	2.1	5.9	0.001	0.642	3.9
GO:0019693	ribose phosphate metabolic process	317	19	8.6	10.4	0.001	0.644	2.2
GO:1902494	catalytic complex	838	38	22.7	15.3	0.0012	0.678	1.7
GO:0034622	cellular macromolecular complex assembly	612	30	16.6	13.4	0.0012	0.678	1.8
GO:0070013	intracellular organelle lumen	3283	113	88.8	24.2	0.0018	0.784	1.3
GO:0072521	purine-containing compound metabolic process	339	19	9.2	9.8	0.0022	0.832	2.1
GO:0009117	nucleotide metabolic process	445	23	12	11	0.0023	0.832	1.9
GO:0022618	ribonucleoprotein complex assembly	149	11	4	7	0.0024	0.84	2.7
GO:0043233	organelle lumen	3311	113	89.6	23.4	0.0024	0.844	1.3
GO:0006753	nucleoside phosphate metabolic process	448	23	12.1	10.9	0.0025	0.852	1.9
GO:0006401	RNA catabolic process	219	14	5.9	8.1	0.0025	0.86	2.4
GO:0055086	nucleobase-containing small molecule metabolic process	482	24	13	11	0.003	0.878	1.8
GO:0031970	organelle envelope lumen	71	7	1.9	5.1	0.003	0.88	3.6
GO:1901564	organonitrogen compound metabolic process	1037	43	28	15	0.0031	0.892	1.5
GO:0071826	ribonucleoprotein complex subunit organization	156	11	4.2	6.8	0.0034	0.922	2.6
GO:0044446	intracellular organelle part	5714	179	154.5	24.5	0.0038	0.934	1.2
GO:0019058	viral life cycle	334	18	9	9	0.0043	0.948	2
GO:0006399	tRNA metabolic process	139	10	3.8	6.2	0.0045	0.954	2.7
GO:0006457	protein folding	186	12	5	7	0.0047	0.958	2.4
GO:0016032	viral process	642	29	17.4	11.6	0.0047	0.958	1.7
GO:0015934	large ribosomal subunit	78	7	2.1	4.9	0.0051	0.964	3.3
GO:0044764	multi-organism cellular process	648	29	17.5	11.5	0.0053	0.968	1.7
GO:0042274	ribosomal small subunit biogenesis	43	5	1.2	3.8	0.0058	0.974	4.3
GO:0044422	organelle part	5806	180	157	23	0.0062	0.976	1.1
GO:0044403	symbiosis, encompassing mutualism through parasitism	685	30	18.5	11.5	0.0063	0.978	1.6
GO:0044419	interspecies interaction between organisms	685	30	18.5	11.5	0.0063	0.978	1.6
GO:0044711	single-organism biosynthetic process	1141	45	30.9	14.1	0.0063	0.978	1.5
GO:0051084	'de novo' posttranslational protein folding	44	5	1.2	3.8	0.0064	0.982	4.2
GO:0006369	termination of RNA polymerase II transcription	44	5	1.2	3.8	0.0064	0.982	4.2
GO:0015030	Cajal body	44	5	1.2	3.8	0.0064	0.982	4.2
GO:0006612	protein targeting to membrane	170	11	4.6	6.4	0.0065	0.984	2.4
GO:0016604	nuclear body	295	16	8	8	0.0065	0.984	2
GO:0031090	organelle membrane	2159	76	58.4	17.6	0.0075	0.992	1.3
GO:0034708	methyltransferase complex	84	7	2.3	4.7	0.0076	0.992	3.1
GO:0006520	cellular amino acid metabolic process	301	16	8.1	7.9	0.0079	0.994	2
GO:0005758	mitochondrial intermembrane space	65	6	1.8	4.2	0.0081	0.996	3.4
GO:0034470	ncRNA processing	250	14	6.8	7.2	0.0081	0.996	2.1
GO:0010467	gene expression	3537	116	95.7	20.3	0.0082	0.996	1.2
GO:0046700	heterocycle catabolic process	357	18	9.7	8.3	0.0084	0.998	1.9
GO:0044270	cellular nitrogen compound catabolic process	357	18	9.7	8.3	0.0084	0.998	1.9
GO:0072657	protein localization to membrane	359	18	9.7	8.3	0.0089	1	1.9
GO:0006353	DNA-templated transcription, termination	87	7	2.4	4.6	0.0091	1	3
GO:0043039	tRNA aminoacylation	48	5	1.3	3.7	0.0093	1	3.9
GO:0043038	amino acid activation	48	5	1.3	3.7	0.0093	1	3.9
GO:0031988	membrane-bounded vesicle	2247	78	60.8	17.2	0.0095	1	1.3
GO:0019439	aromatic compound catabolic process	362	18	9.8	8.2	0.0097	1	1.8
GO:0034655	nucleobase-containing compound catabolic process	336	17	9.1	7.9	0.01	1	1.9
GO:0006458	'de novo' protein folding	49	5	1.3	3.7	0.01	1	3.8
GO:0048024	regulation of mRNA splicing, via spliceosome	51	5	1.4	3.6	0.01	1	3.6
GO:1901361	organic cyclic compound catabolic process	372	18	10.1	7.9	0.01	1	1.8
GO:0006521	regulation of cellular amino acid metabolic process	53	5	1.4	3.6	0.01	1	3.5
GO:0019637	organophosphate metabolic process	730	30	19.7	10.3	0.01	1	1.5
GO:0044451	nucleoplasm part	610	26	16.5	9.5	0.01	1	1.6
GO:0031982	vesicle	2303	78	62.3	15.7	0.02	1	1.3
GO:0044281	small molecule metabolic process	1606	57	43.4	13.6	0.02	1	1.3
GO:0046483	heterocycle metabolic process	3885	123	105.1	17.9	0.02	1	1.2
GO:1901360	organic cyclic compound metabolic process	3997	126	108.1	17.9	0.02	1	1.2
GO:0034641	cellular nitrogen compound metabolic process	4109	129	111.1	17.9	0.02	1	1.2
GO:0071013	catalytic step 2 spliceosome	81	6	2.2	3.8	0.02	1	2.7
GO:0015672	monovalent inorganic cation transport	284	14	7.7	6.3	0.02	1	1.8
GO:0043648	dicarboxylic acid metabolic process	60	5	1.6	3.4	0.02	1	3.1
GO:0090150	establishment of protein localization to membrane	285	14	7.7	6.3	0.02	1	1.8
GO:0006725	cellular aromatic compound metabolic process	3879	122	104.9	17.1	0.02	1	1.2
GO:0051536	iron-sulfur cluster binding	62	5	1.7	3.3	0.03	1	3
GO:0051540	metal cluster binding	62	5	1.7	3.3	0.03	1	3
GO:0006139	nucleobase-containing compound metabolic process	3783	119	102.3	16.7	0.03	1	1.2
GO:0065003	macromolecular complex assembly	1055	39	28.5	10.5	0.03	1	1.4
GO:0051168	nuclear export	134	8	3.6	4.4	0.03	1	2.2
GO:0015077	monovalent inorganic cation transmembrane transporter activity	160	9	4.3	4.7	0.03	1	2.1
GO:0033238	regulation of cellular amine metabolic process	65	5	1.8	3.2	0.03	1	2.8
GO:0044237	cellular metabolic process	6614	196	178.9	17.1	0.03	1	1.1
GO:0044085	cellular component biogenesis	1694	58	45.8	12.2	0.03	1	1.3
GO:0003676	nucleic acid binding	2651	86	71.7	14.3	0.03	1	1.2
GO:0044267	cellular protein metabolic process	3285	104	88.8	15.2	0.03	1	1.2
GO:0072395	signal transduction involved in cell cycle checkpoint	67	5	1.8	3.2	0.03	1	2.8
GO:0072422	signal transduction involved in DNA damage checkpoint	67	5	1.8	3.2	0.03	1	2.8
GO:0072401	signal transduction involved in DNA integrity checkpoint	67	5	1.8	3.2	0.03	1	2.8
GO:0051352	negative regulation of ligase activity	90	6	2.4	3.6	0.04	1	2.5
GO:0051444	negative regulation of ubiquitin-protein transferase activity	90	6	2.4	3.6	0.04	1	2.5
GO:0051438	regulation of ubiquitin-protein transferase activity	115	7	3.1	3.9	0.04	1	2.3
GO:0016853	isomerase activity	116	7	3.1	3.9	0.04	1	2.2
GO:0098662	inorganic cation transmembrane transport	277	13	7.5	5.5	0.04	1	1.7
GO:0006807	nitrogen compound metabolic process	4300	132	116.3	15.7	0.04	1	1.1
GO:0071704	organic substance metabolic process	6687	197	180.9	16.1	0.04	1	1.1
GO:0044238	primary metabolic process	6504	192	175.9	16.1	0.04	1	1.1
GO:0031571	mitotic G1 DNA damage checkpoint	71	5	1.9	3.1	0.04	1	2.6
GO:0000209	protein polyubiquitination	172	9	4.7	4.3	0.04	1	1.9
GO:0044819	mitotic G1/S transition checkpoint	72	5	1.9	3.1	0.05	1	2.6
GO:0044783	G1 DNA damage checkpoint	72	5	1.9	3.1	0.05	1	2.6
GO:0051340	regulation of ligase activity	121	7	3.3	3.7	0.05	1	2.1
GO:0044444	cytoplasmic part	5416	162	146.5	15.5	0.05	1	1.1
GO:1901215	negative regulation of neuron death	97	6	2.6	3.4	0.05	1	2.3
GO:0043623	cellular protein complex assembly	346	15	9.4	5.6	0.05	1	1.6
GO:0043484	regulation of RNA splicing	75	5	2	3	0.05	1	2.5
GO:0043228	non-membrane-bounded organelle	2685	85	72.6	12.4	0.06	1	1.2
GO:0043232	intracellular non-membrane-bounded organelle	2685	85	72.6	12.4	0.06	1	1.2
GO:0044265	cellular macromolecule catabolic process	757	28	20.5	7.5	0.06	1	1.4
GO:0006959	humoral immune response	78	5	2.1	2.9	0.06	1	2.4
GO:0019752	carboxylic acid metabolic process	634	24	17.1	6.9	0.06	1	1.4
GO:1901135	carbohydrate derivative metabolic process	794	29	21.5	7.5	0.06	1	1.4
GO:0016607	nuclear speck	156	8	4.2	3.8	0.06	1	1.9
GO:0006405	RNA export from nucleus	79	5	2.1	2.9	0.06	1	2.3
GO:0042451	purine nucleoside biosynthetic process	79	5	2.1	2.9	0.06	1	2.3
GO:0046129	purine ribonucleoside biosynthetic process	79	5	2.1	2.9	0.06	1	2.3
GO:0043524	negative regulation of neuron apoptotic process	80	5	2.2	2.8	0.07	1	2.3
GO:0042180	cellular ketone metabolic process	160	8	4.3	3.7	0.07	1	1.8
GO:0022890	inorganic cation transmembrane transporter activity	246	11	6.7	4.3	0.07	1	1.7
GO:0051082	unfolded protein binding	82	5	2.2	2.8	0.07	1	2.3
GO:0098660	inorganic ion transmembrane transport	307	13	8.3	4.7	0.07	1	1.6
GO:0098655	cation transmembrane transport	308	13	8.3	4.7	0.08	1	1.6
GO:0051436	negative regulation of ubiquitin-protein ligase activity involved in mitotic cell cycle	84	5	2.3	2.7	0.08	1	2.2
GO:0051443	positive regulation of ubiquitin-protein transferase activity	84	5	2.3	2.7	0.08	1	2.2
GO:0050684	regulation of mRNA processing	85	5	2.3	2.7	0.08	1	2.2
GO:0001664	G-protein coupled receptor binding	111	6	3	3	0.08	1	2
GO:0043231	intracellular membrane-bounded organelle	7219	208	195.3	12.7	0.08	1	1.1
GO:0031145	anaphase-promoting complex-dependent proteasomal ubiquitin-dependent protein catabolic process	112	6	3	3	0.08	1	2
GO:0034645	cellular macromolecule biosynthetic process	3202	98	86.6	11.4	0.08	1	1.1
GO:0043227	membrane-bounded organelle	7805	223	211.1	11.9	0.09	1	1.1
GO:0051351	positive regulation of ligase activity	89	5	2.4	2.6	0.09	1	2.1
GO:0002474	antigen processing and presentation of peptide antigen via MHC class I	89	5	2.4	2.6	0.09	1	2.1
GO:2001242	regulation of intrinsic apoptotic signaling pathway	116	6	3.1	2.9	0.09	1	1.9
GO:0009057	macromolecule catabolic process	898	31	24.3	6.7	0.1	1	1.3
GO:1901988	negative regulation of cell cycle phase transition	144	7	3.9	3.1	0.1	1	1.8
GO:0019538	protein metabolic process	3579	108	96.8	11.2	0.1	1	1.1
GO:0042770	signal transduction in response to DNA damage	117	6	3.2	2.8	0.1	1	1.9
GO:0010941	regulation of cell death	1002	34	27.1	6.9	0.1	1	1.3
GO:0008033	tRNA processing	91	5	2.5	2.5	0.1	1	2
GO:0072331	signal transduction by p53 class mediator	146	7	3.9	3.1	0.1	1	1.8
GO:0051439	regulation of ubiquitin-protein ligase activity involved in mitotic cell cycle	92	5	2.5	2.5	0.1	1	2
GO:0042455	ribonucleoside biosynthetic process	93	5	2.5	2.5	0.11	1	2
GO:0005730	nucleolus	745	26	20.1	5.9	0.11	1	1.3
GO:0010565	regulation of cellular ketone metabolic process	121	6	3.3	2.7	0.11	1	1.8
GO:2000134	negative regulation of G1/S transition of mitotic cell cycle	94	5	2.5	2.5	0.11	1	2
GO:0015698	inorganic anion transport	94	5	2.5	2.5	0.11	1	2
GO:1902807	negative regulation of cell cycle G1/S phase transition	94	5	2.5	2.5	0.11	1	2
GO:0031123	RNA 3'-end processing	122	6	3.3	2.7	0.11	1	1.8
GO:1903311	regulation of mRNA metabolic process	95	5	2.6	2.4	0.11	1	1.9
GO:2000045	regulation of G1/S transition of mitotic cell cycle	123	6	3.3	2.7	0.12	1	1.8
GO:0043234	protein complex	2862	87	77.4	9.6	0.12	1	1.1
GO:0044773	mitotic DNA damage checkpoint	96	5	2.6	2.4	0.12	1	1.9
GO:0001649	osteoblast differentiation	125	6	3.4	2.6	0.12	1	1.8
GO:0044802	single-organism membrane organization	626	22	16.9	5.1	0.13	1	1.3
GO:0034399	nuclear periphery	98	5	2.7	2.3	0.13	1	1.9
GO:0031397	negative regulation of protein ubiquitination	126	6	3.4	2.6	0.13	1	1.8
GO:0006310	DNA recombination	214	9	5.8	3.2	0.13	1	1.6
GO:0009059	macromolecule biosynthetic process	3306	99	89.4	9.6	0.13	1	1.1
GO:1902806	regulation of cell cycle G1/S phase transition	127	6	3.4	2.6	0.13	1	1.7
GO:0009163	nucleoside biosynthetic process	100	5	2.7	2.3	0.13	1	1.8
GO:1901659	glycosyl compound biosynthetic process	101	5	2.7	2.3	0.14	1	1.8
GO:0043436	oxoacid metabolic process	702	24	19	5	0.14	1	1.3
GO:0044774	mitotic DNA integrity checkpoint	102	5	2.8	2.2	0.14	1	1.8
GO:1903321	negative regulation of protein modification by small protein conjugation or removal	131	6	3.5	2.5	0.14	1	1.7
GO:0030330	DNA damage response, signal transduction by p53 class mediator	103	5	2.8	2.2	0.15	1	1.8
GO:0031124	mRNA 3'-end processing	103	5	2.8	2.2	0.15	1	1.8
GO:0044260	cellular macromolecule metabolic process	5444	157	147.2	9.8	0.15	1	1.1
GO:0007093	mitotic cell cycle checkpoint	162	7	4.4	2.6	0.15	1	1.6
GO:0006082	organic acid metabolic process	709	24	19.2	4.8	0.15	1	1.3
GO:0043229	intracellular organelle	7751	219	209.6	9.4	0.15	1	1
GO:1990234	transferase complex	578	20	15.6	4.4	0.15	1	1.3
GO:0050727	regulation of inflammatory response	164	7	4.4	2.6	0.16	1	1.6
GO:0009058	biosynthetic process	3997	117	108.1	8.9	0.16	1	1.1
GO:0044248	cellular catabolic process	1332	42	36	6	0.16	1	1.2
GO:1902589	single-organism organelle organization	1824	56	49.3	6.7	0.17	1	1.1
GO:0090304	nucleic acid metabolic process	3394	100	91.8	8.2	0.17	1	1.1
GO:1901576	organic substance biosynthetic process	3937	115	106.5	8.5	0.17	1	1.1
GO:0044106	cellular amine metabolic process	138	6	3.7	2.3	0.17	1	1.6
GO:0006986	response to unfolded protein	139	6	3.8	2.2	0.17	1	1.6
GO:0006259	DNA metabolic process	724	24	19.6	4.4	0.18	1	1.2
GO:0010950	positive regulation of endopeptidase activity	110	5	3	2	0.18	1	1.7
GO:0006974	cellular response to DNA damage stimulus	658	22	17.8	4.2	0.18	1	1.2
GO:1901991	negative regulation of mitotic cell cycle phase transition	140	6	3.8	2.2	0.18	1	1.6
GO:0031398	positive regulation of protein ubiquitination	140	6	3.8	2.2	0.18	1	1.6
GO:0008324	cation transmembrane transporter activity	296	11	8	3	0.18	1	1.4
GO:0006839	mitochondrial transport	203	8	5.5	2.5	0.19	1	1.5
GO:0009308	amine metabolic process	142	6	3.8	2.2	0.19	1	1.6
GO:1901575	organic substance catabolic process	1281	40	34.6	5.4	0.19	1	1.2
GO:0002223	stimulatory C-type lectin receptor signaling pathway	113	5	3.1	1.9	0.19	1	1.6
GO:0016779	nucleotidyltransferase activity	114	5	3.1	1.9	0.2	1	1.6
GO:0043170	macromolecule metabolic process	5764	164	155.9	8.1	0.2	1	1.1
GO:0044249	cellular biosynthetic process	3899	113	105.5	7.5	0.2	1	1.1
GO:0000077	DNA damage checkpoint	145	6	3.9	2.1	0.2	1	1.5
GO:0002220	innate immune response activating cell surface receptor signaling pathway	115	5	3.1	1.9	0.2	1	1.6
GO:1990351	transporter complex	115	5	3.1	1.9	0.2	1	1.6
GO:0010822	positive regulation of mitochondrion organization	177	7	4.8	2.2	0.2	1	1.5
GO:0044428	nuclear part	3109	91	84.1	6.9	0.21	1	1.1
GO:0010952	positive regulation of peptidase activity	116	5	3.1	1.9	0.21	1	1.6
GO:0042981	regulation of apoptotic process	948	30	25.6	4.4	0.21	1	1.2
GO:0006996	organelle organization	2610	77	70.6	6.4	0.21	1	1.1
GO:0060548	negative regulation of cell death	607	20	16.4	3.6	0.21	1	1.2
GO:0019318	hexose metabolic process	179	7	4.8	2.2	0.21	1	1.4
GO:0006812	cation transport	540	18	14.6	3.4	0.21	1	1.2
GO:0035966	response to topologically incorrect protein	148	6	4	2	0.21	1	1.5
GO:0010821	regulation of mitochondrion organization	211	8	5.7	2.3	0.21	1	1.4
GO:0072594	establishment of protein localization to organelle	475	16	12.8	3.2	0.22	1	1.2
GO:0006281	DNA repair	409	14	11.1	2.9	0.22	1	1.3
GO:0043067	regulation of programmed cell death	956	30	25.9	4.1	0.22	1	1.2
GO:0006006	glucose metabolic process	151	6	4.1	1.9	0.23	1	1.5
GO:1901987	regulation of cell cycle phase transition	215	8	5.8	2.2	0.23	1	1.4
GO:0031396	regulation of protein ubiquitination	215	8	5.8	2.2	0.23	1	1.4
GO:0009056	catabolic process	1522	46	41.2	4.8	0.23	1	1.1
GO:0043281	regulation of cysteine-type endopeptidase activity involved in apoptotic process	152	6	4.1	1.9	0.23	1	1.5
GO:0015075	ion transmembrane transporter activity	380	13	10.3	2.7	0.23	1	1.3
GO:0034220	ion transmembrane transport	447	15	12.1	2.9	0.23	1	1.2
GO:0043523	regulation of neuron apoptotic process	122	5	3.3	1.7	0.23	1	1.5
GO:0043902	positive regulation of multi-organism process	122	5	3.3	1.7	0.23	1	1.5
GO:0031981	nuclear lumen	2852	83	77.1	5.9	0.24	1	1.1
GO:0031570	DNA integrity checkpoint	154	6	4.2	1.8	0.24	1	1.4
GO:1901214	regulation of neuron death	155	6	4.2	1.8	0.24	1	1.4
GO:1903322	positive regulation of protein modification by small protein conjugation or removal	155	6	4.2	1.8	0.24	1	1.4
GO:0043065	positive regulation of apoptotic process	419	14	11.3	2.7	0.25	1	1.2
GO:0022607	cellular component assembly	1535	46	41.5	4.5	0.25	1	1.1
GO:0005737	cytoplasm	7043	197	190.5	6.5	0.25	1	1
GO:2000116	regulation of cysteine-type endopeptidase activity	157	6	4.2	1.8	0.25	1	1.4
GO:0043068	positive regulation of programmed cell death	423	14	11.4	2.6	0.26	1	1.2
GO:0046942	carboxylic acid transport	158	6	4.3	1.7	0.26	1	1.4
GO:0015849	organic acid transport	158	6	4.3	1.7	0.26	1	1.4
GO:0006461	protein complex assembly	872	27	23.6	3.4	0.26	1	1.1
GO:1903034	regulation of response to wounding	224	8	6.1	1.9	0.26	1	1.3
GO:0022857	transmembrane transporter activity	459	15	12.4	2.6	0.26	1	1.2
GO:0070271	protein complex biogenesis	874	27	23.6	3.4	0.26	1	1.1
GO:0006820	anion transport	293	10	7.9	2.1	0.27	1	1.3
GO:0031347	regulation of defense response	532	17	14.4	2.6	0.27	1	1.2
GO:0031331	positive regulation of cellular catabolic process	294	10	8	2	0.27	1	1.3
GO:0009152	purine ribonucleotide biosynthetic process	130	5	3.5	1.5	0.28	1	1.4
GO:0000075	cell cycle checkpoint	229	8	6.2	1.8	0.28	1	1.3
GO:0005996	monosaccharide metabolic process	196	7	5.3	1.7	0.28	1	1.3
GO:0051236	establishment of RNA localization	131	5	3.5	1.5	0.28	1	1.4
GO:0050658	RNA transport	131	5	3.5	1.5	0.28	1	1.4
GO:0050657	nucleic acid transport	131	5	3.5	1.5	0.28	1	1.4
GO:0004721	phosphoprotein phosphatase activity	131	5	3.5	1.5	0.28	1	1.4
GO:0046883	regulation of hormone secretion	131	5	3.5	1.5	0.28	1	1.4
GO:0009896	positive regulation of catabolic process	333	11	9	2	0.29	1	1.2
GO:0010948	negative regulation of cell cycle process	199	7	5.4	1.6	0.29	1	1.3
GO:0051258	protein polymerization	166	6	4.5	1.5	0.29	1	1.3
GO:0050688	regulation of defense response to virus	134	5	3.6	1.4	0.3	1	1.4
GO:0006164	purine nucleotide biosynthetic process	134	5	3.6	1.4	0.3	1	1.4
GO:1903364	positive regulation of cellular protein catabolic process	134	5	3.6	1.4	0.3	1	1.4
GO:0061024	membrane organization	751	23	20.3	2.7	0.3	1	1.1
GO:0048037	cofactor binding	200	7	5.4	1.6	0.3	1	1.3
GO:0010942	positive regulation of cell death	438	14	11.8	2.2	0.3	1	1.2
GO:0031647	regulation of protein stability	135	5	3.7	1.3	0.3	1	1.4
GO:1903320	regulation of protein modification by small protein conjugation or removal	235	8	6.4	1.6	0.3	1	1.3
GO:0000228	nuclear chromosome	337	11	9.1	1.9	0.3	1	1.2
GO:0002697	regulation of immune effector process	269	9	7.3	1.7	0.3	1	1.2
GO:0045862	positive regulation of proteolysis	269	9	7.3	1.7	0.3	1	1.2
GO:0016482	cytoplasmic transport	827	25	22.4	2.6	0.31	1	1.1
GO:0045930	negative regulation of mitotic cell cycle	203	7	5.5	1.5	0.31	1	1.3
GO:0006403	RNA localization	138	5	3.7	1.3	0.32	1	1.3
GO:0042787	protein ubiquitination involved in ubiquitin-dependent protein catabolic process	138	5	3.7	1.3	0.32	1	1.3
GO:0052548	regulation of endopeptidase activity	205	7	5.5	1.5	0.32	1	1.3
GO:0051402	neuron apoptotic process	139	5	3.8	1.2	0.32	1	1.3
GO:1901990	regulation of mitotic cell cycle phase transition	206	7	5.6	1.4	0.32	1	1.3
GO:0033365	protein localization to organelle	623	19	16.9	2.1	0.33	1	1.1
GO:0009260	ribonucleotide biosynthetic process	143	5	3.9	1.1	0.34	1	1.3
GO:0006302	double-strand break repair	143	5	3.9	1.1	0.34	1	1.3
GO:0022891	substrate-specific transmembrane transporter activity	419	13	11.3	1.7	0.35	1	1.1
GO:0070997	neuron death	177	6	4.8	1.2	0.35	1	1.3
GO:0005615	extracellular space	490	15	13.3	1.7	0.35	1	1.1
GO:0072522	purine-containing compound biosynthetic process	144	5	3.9	1.1	0.35	1	1.3
GO:0005925	focal adhesion	316	10	8.5	1.5	0.35	1	1.2
GO:0052547	regulation of peptidase activity	213	7	5.8	1.2	0.35	1	1.2
GO:1901363	heterocyclic compound binding	3935	110	106.4	3.6	0.36	1	1
GO:0005924	cell-substrate adherens junction	317	10	8.6	1.4	0.36	1	1.2
GO:0050792	regulation of viral process	145	5	3.9	1.1	0.36	1	1.3
GO:0046390	ribose phosphate biosynthetic process	145	5	3.9	1.1	0.36	1	1.3
GO:0031349	positive regulation of defense response	318	10	8.6	1.4	0.36	1	1.2
GO:0016070	RNA metabolic process	2989	84	80.8	3.2	0.36	1	1
GO:0006367	transcription initiation from RNA polymerase II promoter	215	7	5.8	1.2	0.36	1	1.2
GO:0030055	cell-substrate junction	321	10	8.7	1.3	0.37	1	1.2
GO:0048002	antigen processing and presentation of peptide antigen	148	5	4	1	0.37	1	1.2
GO:0001503	ossification	218	7	5.9	1.1	0.38	1	1.2
GO:0034599	cellular response to oxidative stress	149	5	4	1	0.38	1	1.2
GO:0006914	autophagy	253	8	6.8	1.2	0.38	1	1.2
GO:0043066	negative regulation of apoptotic process	572	17	15.5	1.5	0.38	1	1.1
GO:0006352	DNA-templated transcription, initiation	255	8	6.9	1.1	0.39	1	1.2
GO:0097159	organic cyclic compound binding	3960	110	107.1	2.9	0.39	1	1
GO:0008219	cell death	1331	38	36	2	0.39	1	1.1
GO:0042391	regulation of membrane potential	151	5	4.1	0.9	0.39	1	1.2
GO:0080134	regulation of response to stress	936	27	25.3	1.7	0.39	1	1.1
GO:0016265	death	1334	38	36.1	1.9	0.39	1	1.1
GO:0045732	positive regulation of protein catabolic process	187	6	5.1	0.9	0.39	1	1.2
GO:0043069	negative regulation of programmed cell death	578	17	15.6	1.4	0.4	1	1.1
GO:0005829	cytosol	2360	66	63.8	2.2	0.4	1	1
GO:0005634	nucleus	4710	130	127.4	2.6	0.4	1	1
GO:0006790	sulfur compound metabolic process	224	7	6.1	0.9	0.4	1	1.2
GO:0071705	nitrogen compound transport	474	14	12.8	1.2	0.41	1	1.1
GO:0015931	nucleobase-containing compound transport	155	5	4.2	0.8	0.41	1	1.2
GO:0006605	protein targeting	512	15	13.8	1.2	0.41	1	1.1
GO:0006811	ion transport	765	22	20.7	1.3	0.41	1	1.1
GO:0007050	cell cycle arrest	192	6	5.2	0.8	0.42	1	1.2
GO:0016485	protein processing	192	6	5.2	0.8	0.42	1	1.2
GO:0009914	hormone transport	157	5	4.2	0.8	0.42	1	1.2
GO:0046879	hormone secretion	157	5	4.2	0.8	0.42	1	1.2
GO:0010038	response to metal ion	157	5	4.2	0.8	0.42	1	1.2
GO:0051186	cofactor metabolic process	264	8	7.1	0.9	0.42	1	1.1
GO:0004518	nuclease activity	158	5	4.3	0.7	0.43	1	1.2
GO:0005654	nucleoplasm	2377	66	64.3	1.7	0.43	1	1
GO:0098542	defense response to other organism	301	9	8.1	0.9	0.43	1	1.1
GO:0002831	regulation of response to biotic stimulus	159	5	4.3	0.7	0.43	1	1.2
GO:0044454	nuclear chromosome part	302	9	8.2	0.8	0.43	1	1.1
GO:0051347	positive regulation of transferase activity	411	12	11.1	0.9	0.43	1	1.1
GO:0042886	amide transport	196	6	5.3	0.7	0.44	1	1.1
GO:0043903	regulation of symbiosis, encompassing mutualism through parasitism	161	5	4.4	0.6	0.44	1	1.1
GO:0044770	cell cycle phase transition	414	12	11.2	0.8	0.44	1	1.1
GO:0051348	negative regulation of transferase activity	270	8	7.3	0.7	0.45	1	1.1
GO:0050877	neurological system process	343	10	9.3	0.7	0.45	1	1.1
GO:0045089	positive regulation of innate immune response	272	8	7.4	0.6	0.46	1	1.1
GO:1901293	nucleoside phosphate biosynthetic process	200	6	5.4	0.6	0.46	1	1.1
GO:0009165	nucleotide biosynthetic process	200	6	5.4	0.6	0.46	1	1.1
GO:0008168	methyltransferase activity	164	5	4.4	0.6	0.46	1	1.1
GO:0080135	regulation of cellular response to stress	418	12	11.3	0.7	0.46	1	1.1
GO:0006915	apoptotic process	1260	35	34.1	0.9	0.46	1	1
GO:0051346	negative regulation of hydrolase activity	201	6	5.4	0.6	0.46	1	1.1
GO:0010608	posttranscriptional regulation of gene expression	420	12	11.4	0.6	0.46	1	1.1
GO:1903362	regulation of cellular protein catabolic process	239	7	6.5	0.5	0.47	1	1.1
GO:0044297	cell body	239	7	6.5	0.5	0.47	1	1.1
GO:0033554	cellular response to stress	1375	38	37.2	0.8	0.47	1	1
GO:0010498	proteasomal protein catabolic process	349	10	9.4	0.6	0.47	1	1.1
GO:0016567	protein ubiquitination	569	16	15.4	0.6	0.47	1	1
GO:0045088	regulation of innate immune response	313	9	8.5	0.5	0.47	1	1.1
GO:0097193	intrinsic apoptotic signaling pathway	240	7	6.5	0.5	0.47	1	1.1
GO:0002758	innate immune response-activating signal transduction	240	7	6.5	0.5	0.47	1	1.1
GO:0007346	regulation of mitotic cell cycle	350	10	9.5	0.5	0.48	1	1.1
GO:0006417	regulation of translation	241	7	6.5	0.5	0.48	1	1.1
GO:0016043	cellular component organization	3925	107	106.2	0.8	0.48	1	1
GO:0016788	hydrolase activity, acting on ester bonds	499	14	13.5	0.5	0.48	1	1
GO:0016741	transferase activity, transferring one-carbon groups	169	5	4.6	0.4	0.48	1	1.1
GO:0030522	intracellular receptor signaling pathway	206	6	5.6	0.4	0.49	1	1.1
GO:0012501	programmed cell death	1274	35	34.5	0.5	0.49	1	1
GO:1902580	single-organism cellular localization	869	24	23.5	0.5	0.49	1	1
GO:0002218	activation of innate immune response	244	7	6.6	0.4	0.49	1	1.1
GO:1901605	alpha-amino acid metabolic process	171	5	4.6	0.4	0.49	1	1.1
GO:0010035	response to inorganic substance	245	7	6.6	0.4	0.5	1	1.1
GO:0042176	regulation of protein catabolic process	321	9	8.7	0.3	0.5	1	1
GO:0005912	adherens junction	359	10	9.7	0.3	0.51	1	1
GO:0051604	protein maturation	211	6	5.7	0.3	0.51	1	1.1
GO:0019882	antigen processing and presentation	175	5	4.7	0.3	0.51	1	1.1
GO:0043900	regulation of multi-organism process	324	9	8.8	0.2	0.52	1	1
GO:0008233	peptidase activity	326	9	8.8	0.2	0.52	1	1
GO:1902582	single-organism intracellular transport	1144	31	30.9	0.1	0.52	1	1
GO:0070161	anchoring junction	364	10	9.8	0.2	0.53	1	1
GO:0044772	mitotic cell cycle phase transition	402	11	10.9	0.1	0.53	1	1
GO:0015711	organic anion transport	216	6	5.8	0.2	0.53	1	1
GO:0044708	single-organism behavior	179	5	4.8	0.2	0.53	1	1
GO:0015833	peptide transport	181	5	4.9	0.1	0.54	1	1
GO:0090407	organophosphate biosynthetic process	408	11	11	0	0.55	1	1
GO:0022892	substrate-specific transporter activity	521	14	14.1	-0.1	0.55	1	1
GO:0030162	regulation of proteolysis	485	13	13.1	-0.1	0.55	1	1
GO:0006732	coenzyme metabolic process	221	6	6	0	0.55	1	1
GO:0043161	proteasome-mediated ubiquitin-dependent protein catabolic process	335	9	9.1	-0.1	0.56	1	1
GO:0090068	positive regulation of cell cycle process	184	5	5	0	0.56	1	1
GO:0032147	activation of protein kinase activity	184	5	5	0	0.56	1	1
GO:0043269	regulation of ion transport	261	7	7.1	-0.1	0.56	1	1
GO:0000082	G1/S transition of mitotic cell cycle	223	6	6	0	0.56	1	1
GO:0008654	phospholipid biosynthetic process	185	5	5	0	0.56	1	1
GO:0090305	nucleic acid phosphodiester bond hydrolysis	186	5	5	0	0.57	1	1
GO:0007600	sensory perception	186	5	5	0	0.57	1	1
GO:0002429	immune response-activating cell surface receptor signaling pathway	263	7	7.1	-0.1	0.57	1	1
GO:0044843	cell cycle G1/S phase transition	227	6	6.1	-0.1	0.58	1	1
GO:0044282	small molecule catabolic process	189	5	5.1	-0.1	0.58	1	1
GO:0031625	ubiquitin protein ligase binding	190	5	5.1	-0.1	0.59	1	1
GO:0055085	transmembrane transport	688	18	18.6	-0.6	0.59	1	1
GO:1903050	regulation of proteolysis involved in cellular protein catabolic process	230	6	6.2	-0.2	0.59	1	1
GO:1903047	mitotic cell cycle process	727	19	19.7	-0.7	0.6	1	1
GO:0044389	ubiquitin-like protein ligase binding	193	5	5.2	-0.2	0.6	1	1
GO:0023061	signal release	232	6	6.3	-0.3	0.6	1	1
GO:0016874	ligase activity	348	9	9.4	-0.4	0.6	1	1
GO:0016791	phosphatase activity	194	5	5.2	-0.2	0.61	1	1
GO:0051338	regulation of transferase activity	657	17	17.8	-0.8	0.61	1	1
GO:0000790	nuclear chromatin	196	5	5.3	-0.3	0.62	1	0.9
GO:0032446	protein modification by small protein conjugation	659	17	17.8	-0.8	0.62	1	1
GO:0034613	cellular protein localization	1116	29	30.2	-1.2	0.62	1	1
GO:0051046	regulation of secretion	353	9	9.5	-0.5	0.62	1	0.9
GO:0070727	cellular macromolecule localization	1122	29	30.3	-1.3	0.63	1	1
GO:0046907	intracellular transport	1351	35	36.5	-1.5	0.63	1	1
GO:0043086	negative regulation of catalytic activity	513	13	13.9	-0.9	0.64	1	0.9
GO:0043025	neuronal cell body	202	5	5.5	-0.5	0.64	1	0.9
GO:0000278	mitotic cell cycle	825	21	22.3	-1.3	0.65	1	0.9
GO:0032259	methylation	244	6	6.6	-0.6	0.65	1	0.9
GO:0005819	spindle	245	6	6.6	-0.6	0.65	1	0.9
GO:0019725	cellular homeostasis	442	11	12	-1	0.65	1	0.9
GO:0032868	response to insulin	205	5	5.5	-0.5	0.65	1	0.9
GO:0006913	nucleocytoplasmic transport	325	8	8.8	-0.8	0.66	1	0.9
GO:0002253	activation of immune response	404	10	10.9	-0.9	0.66	1	0.9
GO:0050778	positive regulation of immune response	484	12	13.1	-1.1	0.66	1	0.9
GO:0010564	regulation of cell cycle process	406	10	11	-1	0.66	1	0.9
GO:0005929	cilium	248	6	6.7	-0.7	0.67	1	0.9
GO:0016887	ATPase activity	328	8	8.9	-0.9	0.67	1	0.9
GO:0051169	nuclear transport	329	8	8.9	-0.9	0.67	1	0.9
GO:0004842	ubiquitin-protein transferase activity	250	6	6.8	-0.8	0.67	1	0.9
GO:1902533	positive regulation of intracellular signal transduction	527	13	14.3	-1.3	0.67	1	0.9
GO:0045596	negative regulation of cell differentiation	370	9	10	-1	0.67	1	0.9
GO:2001233	regulation of apoptotic signaling pathway	292	7	7.9	-0.9	0.68	1	0.9
GO:0042578	phosphoric ester hydrolase activity	252	6	6.8	-0.8	0.68	1	0.9
GO:0051607	defense response to virus	213	5	5.8	-0.8	0.69	1	0.9
GO:0006979	response to oxidative stress	254	6	6.9	-0.9	0.69	1	0.9
GO:0044283	small molecule biosynthetic process	295	7	8	-1	0.69	1	0.9
GO:0031400	negative regulation of protein modification process	418	10	11.3	-1.3	0.7	1	0.9
GO:0050708	regulation of protein secretion	216	5	5.8	-0.8	0.7	1	0.9
GO:0005525	GTP binding	257	6	7	-1	0.7	1	0.9
GO:0002757	immune response-activating signal transduction	379	9	10.3	-1.3	0.7	1	0.9
GO:0006260	DNA replication	258	6	7	-1	0.7	1	0.9
GO:0005622	intracellular	8755	233	236.8	-3.8	0.7	1	1
GO:0045087	innate immune response	696	17	18.8	-1.8	0.7	1	0.9
GO:1901362	organic cyclic compound biosynthetic process	2798	72	75.7	-3.7	0.71	1	1
GO:0048471	perinuclear region of cytoplasm	423	10	11.4	-1.4	0.71	1	0.9
GO:0044424	intracellular part	8691	231	235.1	-4.1	0.71	1	1
GO:0010817	regulation of hormone levels	220	5	6	-1	0.71	1	0.8
GO:0051052	regulation of DNA metabolic process	220	5	6	-1	0.71	1	0.8
GO:0002683	negative regulation of immune system process	220	5	6	-1	0.71	1	0.8
GO:0006954	inflammatory response	385	9	10.4	-1.4	0.72	1	0.9
GO:0032270	positive regulation of cellular protein metabolic process	860	21	23.3	-2.3	0.72	1	0.9
GO:0044257	cellular protein catabolic process	506	12	13.7	-1.7	0.72	1	0.9
GO:0008285	negative regulation of cell proliferation	386	9	10.4	-1.4	0.72	1	0.9
GO:1901615	organic hydroxy compound metabolic process	306	7	8.3	-1.3	0.73	1	0.8
GO:0005635	nuclear envelope	306	7	8.3	-1.3	0.73	1	0.8
GO:0070925	organelle assembly	347	8	9.4	-1.4	0.73	1	0.9
GO:0032561	guanyl ribonucleotide binding	266	6	7.2	-1.2	0.73	1	0.8
GO:0045786	negative regulation of cell cycle	389	9	10.5	-1.5	0.73	1	0.9
GO:0051259	protein oligomerization	267	6	7.2	-1.2	0.73	1	0.8
GO:0019001	guanyl nucleotide binding	267	6	7.2	-1.2	0.73	1	0.8
GO:0032101	regulation of response to external stimulus	471	11	12.7	-1.7	0.73	1	0.9
GO:0030163	protein catabolic process	591	14	16	-2	0.73	1	0.9
GO:0000785	chromatin	309	7	8.4	-1.4	0.74	1	0.8
GO:0019787	ubiquitin-like protein transferase activity	268	6	7.2	-1.2	0.74	1	0.8
GO:0009615	response to virus	269	6	7.3	-1.3	0.74	1	0.8
GO:0051726	regulation of cell cycle	713	17	19.3	-2.3	0.74	1	0.9
GO:0044723	single-organism carbohydrate metabolic process	474	11	12.8	-1.8	0.74	1	0.9
GO:0070011	peptidase activity, acting on L-amino acid peptides	311	7	8.4	-1.4	0.74	1	0.8
GO:0009894	regulation of catabolic process	557	13	15.1	-2.1	0.75	1	0.9
GO:0006508	proteolysis	992	24	26.8	-2.8	0.75	1	0.9
GO:1902532	negative regulation of intracellular signal transduction	313	7	8.5	-1.5	0.75	1	0.8
GO:0006793	phosphorus metabolic process	1999	50	54.1	-4.1	0.75	1	0.9
GO:0045787	positive regulation of cell cycle	233	5	6.3	-1.3	0.76	1	0.8
GO:0097190	apoptotic signaling pathway	482	11	13	-2	0.76	1	0.8
GO:0018130	heterocycle biosynthetic process	2731	69	73.9	-4.9	0.76	1	0.9
GO:0070647	protein modification by small protein conjugation or removal	726	17	19.6	-2.6	0.77	1	0.9
GO:0048608	reproductive structure development	235	5	6.4	-1.4	0.77	1	0.8
GO:0033674	positive regulation of kinase activity	320	7	8.7	-1.7	0.77	1	0.8
GO:0006873	cellular ion homeostasis	278	6	7.5	-1.5	0.77	1	0.8
GO:0023056	positive regulation of signaling	926	22	25	-3	0.77	1	0.9
GO:0006066	alcohol metabolic process	237	5	6.4	-1.4	0.77	1	0.8
GO:0061458	reproductive system development	238	5	6.4	-1.4	0.78	1	0.8
GO:0031329	regulation of cellular catabolic process	490	11	13.3	-2.3	0.78	1	0.8
GO:0051247	positive regulation of protein metabolic process	932	22	25.2	-3.2	0.78	1	0.9
GO:0010647	positive regulation of cell communication	932	22	25.2	-3.2	0.78	1	0.9
GO:0044712	single-organism catabolic process	693	16	18.7	-2.7	0.78	1	0.9
GO:0051603	proteolysis involved in cellular protein catabolic process	491	11	13.3	-2.3	0.78	1	0.8
GO:0048285	organelle fission	450	10	12.2	-2.2	0.78	1	0.8
GO:0007049	cell cycle	1327	32	35.9	-3.9	0.78	1	0.9
GO:0044092	negative regulation of molecular function	655	15	17.7	-2.7	0.78	1	0.8
GO:0051493	regulation of cytoskeleton organization	284	6	7.7	-1.7	0.78	1	0.8
GO:0006952	defense response	1094	26	29.6	-3.6	0.79	1	0.9
GO:0008610	lipid biosynthetic process	411	9	11.1	-2.1	0.79	1	0.8
GO:0034654	nucleobase-containing compound biosynthetic process	2678	67	72.4	-5.4	0.79	1	0.9
GO:1903530	regulation of secretion by cell	329	7	8.9	-1.9	0.79	1	0.8
GO:0009967	positive regulation of signal transduction	863	20	23.3	-3.3	0.8	1	0.9
GO:0002768	immune response-regulating cell surface receptor signaling pathway	331	7	9	-2	0.8	1	0.8
GO:1901566	organonitrogen compound biosynthetic process	457	10	12.4	-2.4	0.8	1	0.8
GO:0019438	aromatic compound biosynthetic process	2726	68	73.7	-5.7	0.8	1	0.9
GO:0006886	intracellular protein transport	784	18	21.2	-3.2	0.8	1	0.8
GO:0032774	RNA biosynthetic process	2422	60	65.5	-5.5	0.8	1	0.9
GO:0019941	modification-dependent protein catabolic process	459	10	12.4	-2.4	0.8	1	0.8
GO:0010638	positive regulation of organelle organization	419	9	11.3	-2.3	0.8	1	0.8
GO:0042493	response to drug	248	5	6.7	-1.7	0.81	1	0.7
GO:0032787	monocarboxylic acid metabolic process	335	7	9.1	-2.1	0.81	1	0.8
GO:0009991	response to extracellular stimulus	292	6	7.9	-1.9	0.81	1	0.8
GO:0006796	phosphate-containing compound metabolic process	1969	48	53.3	-5.3	0.81	1	0.9
GO:0005975	carbohydrate metabolic process	587	13	15.9	-2.9	0.81	1	0.8
GO:0043632	modification-dependent macromolecule catabolic process	465	10	12.6	-2.6	0.81	1	0.8
GO:0050776	regulation of immune response	631	14	17.1	-3.1	0.81	1	0.8
GO:0051641	cellular localization	2014	49	54.5	-5.5	0.81	1	0.9
GO:0043408	regulation of MAPK cascade	382	8	10.3	-2.3	0.82	1	0.8
GO:0051051	negative regulation of transport	252	5	6.8	-1.8	0.82	1	0.7
GO:0031401	positive regulation of protein modification process	675	15	18.3	-3.3	0.82	1	0.8
GO:0007267	cell-cell signaling	552	12	14.9	-2.9	0.82	1	0.8
GO:0055082	cellular chemical homeostasis	341	7	9.2	-2.2	0.82	1	0.8
GO:0007417	central nervous system development	470	10	12.7	-2.7	0.82	1	0.8
GO:0016311	dephosphorylation	299	6	8.1	-2.1	0.82	1	0.7
GO:0005102	receptor binding	719	16	19.4	-3.4	0.82	1	0.8
GO:0016570	histone modification	343	7	9.3	-2.3	0.82	1	0.8
GO:0045860	positive regulation of protein kinase activity	300	6	8.1	-2.1	0.83	1	0.7
GO:0007067	mitotic nuclear division	344	7	9.3	-2.3	0.83	1	0.8
GO:0006644	phospholipid metabolic process	257	5	7	-2	0.83	1	0.7
GO:0016569	covalent chromatin modification	346	7	9.4	-2.4	0.83	1	0.7
GO:0001819	positive regulation of cytokine production	258	5	7	-2	0.83	1	0.7
GO:0043687	post-translational protein modification	260	5	7	-2	0.84	1	0.7
GO:0002764	immune response-regulating signaling pathway	437	9	11.8	-2.8	0.84	1	0.8
GO:0009617	response to bacterium	262	5	7.1	-2.1	0.84	1	0.7
GO:0001933	negative regulation of protein phosphorylation	264	5	7.1	-2.1	0.85	1	0.7
GO:1901137	carbohydrate derivative biosynthetic process	483	10	13.1	-3.1	0.85	1	0.8
GO:0043410	positive regulation of MAPK cascade	266	5	7.2	-2.2	0.85	1	0.7
GO:0044271	cellular nitrogen compound biosynthetic process	2787	68	75.4	-7.4	0.85	1	0.9
GO:0016055	Wnt signaling pathway	267	5	7.2	-2.2	0.85	1	0.7
GO:0050801	ion homeostasis	357	7	9.7	-2.7	0.85	1	0.7
GO:0018205	peptidyl-lysine modification	314	6	8.5	-2.5	0.86	1	0.7
GO:0016049	cell growth	269	5	7.3	-2.3	0.86	1	0.7
GO:0040008	regulation of growth	360	7	9.7	-2.7	0.86	1	0.7
GO:0031667	response to nutrient levels	271	5	7.3	-2.3	0.86	1	0.7
GO:0030036	actin cytoskeleton organization	361	7	9.8	-2.8	0.86	1	0.7
GO:0007420	brain development	363	7	9.8	-2.8	0.87	1	0.7
GO:0030003	cellular cation homeostasis	273	5	7.4	-2.4	0.87	1	0.7
GO:0006511	ubiquitin-dependent protein catabolic process	451	9	12.2	-3.2	0.87	1	0.7
GO:0070486	leukocyte aggregation	321	6	8.7	-2.7	0.87	1	0.7
GO:0016310	phosphorylation	1364	31	36.9	-5.9	0.87	1	0.8
GO:0051649	establishment of localization in cell	1762	41	47.7	-6.7	0.87	1	0.9
GO:0030855	epithelial cell differentiation	277	5	7.5	-2.5	0.87	1	0.7
GO:0003008	system process	670	14	18.1	-4.1	0.87	1	0.8
GO:0048585	negative regulation of response to stimulus	837	18	22.6	-4.6	0.87	1	0.8
GO:0009306	protein secretion	278	5	7.5	-2.5	0.88	1	0.7
GO:0006955	immune response	1044	23	28.2	-5.2	0.88	1	0.8
GO:0007268	synaptic transmission	324	6	8.8	-2.8	0.88	1	0.7
GO:0009986	cell surface	370	7	10	-3	0.88	1	0.7
GO:0098771	inorganic ion homeostasis	325	6	8.8	-2.8	0.88	1	0.7
GO:0097285	cell-type specific apoptotic process	280	5	7.6	-2.6	0.88	1	0.7
GO:0009725	response to hormone	504	10	13.6	-3.6	0.88	1	0.7
GO:0005874	microtubule	282	5	7.6	-2.6	0.88	1	0.7
GO:0002252	immune effector process	506	10	13.7	-3.7	0.88	1	0.7
GO:0001817	regulation of cytokine production	374	7	10.1	-3.1	0.88	1	0.7
GO:0042326	negative regulation of phosphorylation	284	5	7.7	-2.7	0.89	1	0.7
GO:0031325	positive regulation of cellular metabolic process	1819	42	49.2	-7.2	0.89	1	0.9
GO:0010628	positive regulation of gene expression	1016	22	27.5	-5.5	0.89	1	0.8
GO:0010256	endomembrane system organization	380	7	10.3	-3.3	0.89	1	0.7
GO:0000280	nuclear division	425	8	11.5	-3.5	0.89	1	0.7
GO:0043434	response to peptide hormone	288	5	7.8	-2.8	0.89	1	0.6
GO:0001816	cytokine production	426	8	11.5	-3.5	0.89	1	0.7
GO:0044763	single-organism cellular process	7232	185	195.6	-10.6	0.9	1	0.9
GO:0016568	chromatin modification	515	10	13.9	-3.9	0.9	1	0.7
GO:0005694	chromosome	645	13	17.4	-4.4	0.9	1	0.7
GO:0044765	single-organism transport	2341	55	63.3	-8.3	0.9	1	0.9
GO:0043207	response to external biotic stimulus	516	10	14	-4	0.9	1	0.7
GO:0051707	response to other organism	516	10	14	-4	0.9	1	0.7
GO:0003006	developmental process involved in reproduction	337	6	9.1	-3.1	0.9	1	0.7
GO:0051093	negative regulation of developmental process	474	9	12.8	-3.8	0.9	1	0.7
GO:0022402	cell cycle process	1027	22	27.8	-5.8	0.9	1	0.8
GO:0000165	MAPK cascade	430	8	11.6	-3.6	0.9	1	0.7
GO:0060322	head development	385	7	10.4	-3.4	0.9	1	0.7
GO:0007159	leukocyte cell-cell adhesion	341	6	9.2	-3.2	0.9	1	0.7
GO:1902578	single-organism localization	2481	58	67.1	-9.1	0.91	1	0.9
GO:0016787	hydrolase activity	1650	37	44.6	-7.6	0.91	1	0.8
GO:0005813	centrosome	393	7	10.6	-3.6	0.91	1	0.7
GO:0018193	peptidyl-amino acid modification	873	18	23.6	-5.6	0.91	1	0.8
GO:0016462	pyrophosphatase activity	621	12	16.8	-4.8	0.92	1	0.7
GO:0060284	regulation of cell development	398	7	10.8	-3.8	0.92	1	0.7
GO:0010563	negative regulation of phosphorus metabolic process	352	6	9.5	-3.5	0.92	1	0.6
GO:0045936	negative regulation of phosphate metabolic process	352	6	9.5	-3.5	0.92	1	0.6
GO:0051301	cell division	490	9	13.3	-4.3	0.92	1	0.7
GO:0030097	hemopoiesis	535	10	14.5	-4.5	0.92	1	0.7
GO:1901652	response to peptide	305	5	8.2	-3.2	0.92	1	0.6
GO:0016817	hydrolase activity, acting on acid anhydrides	624	12	16.9	-4.9	0.92	1	0.7
GO:0016818	hydrolase activity, acting on acid anhydrides, in phosphorus-containing anhydrides	624	12	16.9	-4.9	0.92	1	0.7
GO:0005789	endoplasmic reticulum membrane	624	12	16.9	-4.9	0.92	1	0.7
GO:0009607	response to biotic stimulus	536	10	14.5	-4.5	0.92	1	0.7
GO:0042803	protein homodimerization activity	446	8	12.1	-4.1	0.92	1	0.7
GO:0001934	positive regulation of protein phosphorylation	494	9	13.4	-4.4	0.92	1	0.7
GO:0043549	regulation of kinase activity	539	10	14.6	-4.6	0.92	1	0.7
GO:0061061	muscle structure development	308	5	8.3	-3.3	0.92	1	0.6
GO:0030029	actin filament-based process	403	7	10.9	-3.9	0.92	1	0.6
GO:0032268	regulation of cellular protein metabolic process	1468	32	39.7	-7.7	0.92	1	0.8
GO:0017111	nucleoside-triphosphatase activity	587	11	15.9	-4.9	0.93	1	0.7
GO:0023014	signal transduction by protein phosphorylation	453	8	12.3	-4.3	0.93	1	0.7
GO:0002520	immune system development	589	11	15.9	-4.9	0.93	1	0.7
GO:0034109	homotypic cell-cell adhesion	360	6	9.7	-3.7	0.93	1	0.6
GO:0042127	regulation of cell proliferation	851	17	23	-6	0.93	1	0.7
GO:0045859	regulation of protein kinase activity	502	9	13.6	-4.6	0.93	1	0.7
GO:0042175	nuclear outer membrane-endoplasmic reticulum membrane network	637	12	17.2	-5.2	0.93	1	0.7
GO:0070489	T cell aggregation	315	5	8.5	-3.5	0.93	1	0.6
GO:0042110	T cell activation	315	5	8.5	-3.5	0.93	1	0.6
GO:0036477	somatodendritic compartment	316	5	8.5	-3.5	0.93	1	0.6
GO:0071593	lymphocyte aggregation	317	5	8.6	-3.6	0.93	1	0.6
GO:0007409	axonogenesis	317	5	8.6	-3.6	0.93	1	0.6
GO:0051254	positive regulation of RNA metabolic process	902	18	24.4	-6.4	0.93	1	0.7
GO:0048534	hematopoietic or lymphoid organ development	552	10	14.9	-4.9	0.93	1	0.7
GO:0055080	cation homeostasis	319	5	8.6	-3.6	0.94	1	0.6
GO:0033043	regulation of organelle organization	775	15	21	-6	0.94	1	0.7
GO:0001568	blood vessel development	321	5	8.7	-3.7	0.94	1	0.6
GO:1901701	cellular response to oxygen-containing compound	556	10	15	-5	0.94	1	0.7
GO:0042327	positive regulation of phosphorylation	512	9	13.8	-4.8	0.94	1	0.6
GO:0031399	regulation of protein modification process	1038	21	28.1	-7.1	0.94	1	0.7
GO:0032269	negative regulation of cellular protein metabolic process	605	11	16.4	-5.4	0.94	1	0.7
GO:0044427	chromosomal part	561	10	15.2	-5.2	0.94	1	0.7
GO:0046903	secretion	609	11	16.5	-5.5	0.94	1	0.7
GO:0002684	positive regulation of immune system process	655	12	17.7	-5.7	0.95	1	0.7
GO:0051241	negative regulation of multicellular organismal process	519	9	14	-5	0.95	1	0.6
GO:0010562	positive regulation of phosphorus metabolic process	565	10	15.3	-5.3	0.95	1	0.7
GO:0045937	positive regulation of phosphate metabolic process	565	10	15.3	-5.3	0.95	1	0.7
GO:0044463	cell projection part	474	8	12.8	-4.8	0.95	1	0.6
GO:0002521	leukocyte differentiation	330	5	8.9	-3.9	0.95	1	0.6
GO:0009968	negative regulation of signal transduction	704	13	19	-6	0.95	1	0.7
GO:0061564	axon development	332	5	9	-4	0.95	1	0.6
GO:0048878	chemical homeostasis	524	9	14.2	-5.2	0.95	1	0.6
GO:0002682	regulation of immune system process	968	19	26.2	-7.2	0.95	1	0.7
GO:1901700	response to oxygen-containing compound	838	16	22.7	-6.7	0.95	1	0.7
GO:0033036	macromolecule localization	1882	41	50.9	-9.9	0.95	1	0.8
GO:0006325	chromatin organization	571	10	15.4	-5.4	0.95	1	0.6
GO:0001944	vasculature development	333	5	9	-4	0.95	1	0.6
GO:0044430	cytoskeletal part	931	18	25.2	-7.2	0.95	1	0.7
GO:0051223	regulation of protein transport	435	7	11.8	-4.8	0.95	1	0.6
GO:0007186	G-protein coupled receptor signaling pathway	337	5	9.1	-4.1	0.95	1	0.5
GO:0044432	endoplasmic reticulum part	713	13	19.3	-6.3	0.95	1	0.7
GO:0010604	positive regulation of macromolecule metabolic process	1731	37	46.8	-9.8	0.95	1	0.8
GO:0015630	microtubule cytoskeleton	805	15	21.8	-6.8	0.96	1	0.7
GO:0051336	regulation of hydrolase activity	762	14	20.6	-6.6	0.96	1	0.7
GO:0046649	lymphocyte activation	440	7	11.9	-4.9	0.96	1	0.6
GO:0010243	response to organonitrogen compound	489	8	13.2	-5.2	0.96	1	0.6
GO:0005815	microtubule organizing center	493	8	13.3	-5.3	0.96	1	0.6
GO:0044703	multi-organism reproductive process	446	7	12.1	-5.1	0.96	1	0.6
GO:0044702	single organism reproductive process	544	9	14.7	-5.7	0.96	1	0.6
GO:0046983	protein dimerization activity	683	12	18.5	-6.5	0.96	1	0.6
GO:0051246	regulation of protein metabolic process	1588	33	43	-10	0.96	1	0.8
GO:0032940	secretion by cell	545	9	14.7	-5.7	0.96	1	0.6
GO:0006629	lipid metabolic process	775	14	21	-7	0.96	1	0.7
GO:0010557	positive regulation of macromolecule biosynthetic process	996	19	26.9	-7.9	0.96	1	0.7
GO:0006950	response to stress	2564	57	69.3	-12.3	0.96	1	0.8
GO:0071702	organic substance transport	1715	36	46.4	-10.4	0.96	1	0.8
GO:0030001	metal ion transport	402	6	10.9	-4.9	0.96	1	0.6
GO:0051050	positive regulation of transport	500	8	13.5	-5.5	0.96	1	0.6
GO:0001932	regulation of protein phosphorylation	778	14	21	-7	0.96	1	0.7
GO:0032386	regulation of intracellular transport	352	5	9.5	-4.5	0.96	1	0.5
GO:0006351	transcription, DNA-templated	2288	50	61.9	-11.9	0.96	1	0.8
GO:0044464	cell part	9371	240	253.5	-13.5	0.96	1	0.9
GO:0051248	negative regulation of protein metabolic process	643	11	17.4	-6.4	0.96	1	0.6
GO:0006366	transcription from RNA polymerase II promoter	1302	26	35.2	-9.2	0.96	1	0.7
GO:0045935	positive regulation of nucleobase-containing compound metabolic process	1002	19	27.1	-8.1	0.97	1	0.7
GO:0000323	lytic vacuole	354	5	9.6	-4.6	0.97	1	0.5
GO:0005764	lysosome	354	5	9.6	-4.6	0.97	1	0.5
GO:0044433	cytoplasmic vesicle part	354	5	9.6	-4.6	0.97	1	0.5
GO:0008284	positive regulation of cell proliferation	455	7	12.3	-5.3	0.97	1	0.6
GO:0031328	positive regulation of cellular biosynthetic process	1047	20	28.3	-8.3	0.97	1	0.7
GO:0045595	regulation of cell differentiation	828	15	22.4	-7.4	0.97	1	0.7
GO:0048584	positive regulation of response to stimulus	1222	24	33.1	-9.1	0.97	1	0.7
GO:0051345	positive regulation of hydrolase activity	556	9	15	-6	0.97	1	0.6
GO:0042325	regulation of phosphorylation	833	15	22.5	-7.5	0.97	1	0.7
GO:0097659	nucleic acid-templated transcription	2303	50	62.3	-12.3	0.97	1	0.8
GO:0033993	response to lipid	411	6	11.1	-5.1	0.97	1	0.5
GO:0048667	cell morphogenesis involved in neuron differentiation	361	5	9.8	-4.8	0.97	1	0.5
GO:0048666	neuron development	561	9	15.2	-6.2	0.97	1	0.6
GO:0019953	sexual reproduction	363	5	9.8	-4.8	0.97	1	0.5
GO:0023057	negative regulation of signaling	749	13	20.3	-7.3	0.97	1	0.6
GO:0008104	protein localization	1658	34	44.8	-10.8	0.97	1	0.8
GO:0045321	leukocyte activation	515	8	13.9	-5.9	0.97	1	0.6
GO:0042592	homeostatic process	887	16	24	-8	0.97	1	0.7
GO:0051173	positive regulation of nitrogen compound metabolic process	1023	19	27.7	-8.7	0.97	1	0.7
GO:0009891	positive regulation of biosynthetic process	1067	20	28.9	-8.9	0.97	1	0.7
GO:0044255	cellular lipid metabolic process	615	10	16.6	-6.6	0.97	1	0.6
GO:0010648	negative regulation of cell communication	755	13	20.4	-7.4	0.97	1	0.6
GO:0019900	kinase binding	420	6	11.4	-5.4	0.97	1	0.5
GO:0005524	ATP binding	1117	21	30.2	-9.2	0.97	1	0.7
GO:0032553	ribonucleotide binding	1382	27	37.4	-10.4	0.98	1	0.7
GO:0019904	protein domain specific binding	429	6	11.6	-5.6	0.98	1	0.5
GO:0070201	regulation of establishment of protein localization	482	7	13	-6	0.98	1	0.5
GO:0009719	response to endogenous stimulus	862	15	23.3	-8.3	0.98	1	0.6
GO:0000989	transcription factor binding transcription factor activity	432	6	11.7	-5.7	0.98	1	0.5
GO:0098602	single organism cell adhesion	483	7	13.1	-6.1	0.98	1	0.5
GO:0019220	regulation of phosphate metabolic process	954	17	25.8	-8.8	0.98	1	0.7
GO:0043085	positive regulation of catalytic activity	954	17	25.8	-8.8	0.98	1	0.7
GO:0048812	neuron projection morphogenesis	381	5	10.3	-5.3	0.98	1	0.5
GO:0035639	purine ribonucleoside triphosphate binding	1350	26	36.5	-10.5	0.98	1	0.7
GO:0016740	transferase activity	1607	32	43.5	-11.5	0.98	1	0.7
GO:0032990	cell part morphogenesis	536	8	14.5	-6.5	0.98	1	0.6
GO:1901698	response to nitrogen compound	537	8	14.5	-6.5	0.98	1	0.6
GO:0016772	transferase activity, transferring phosphorus-containing groups	730	12	19.7	-7.7	0.98	1	0.6
GO:0032559	adenyl ribonucleotide binding	1138	21	30.8	-9.8	0.98	1	0.7
GO:0051129	negative regulation of cellular component organization	385	5	10.4	-5.4	0.98	1	0.5
GO:0032550	purine ribonucleoside binding	1357	26	36.7	-10.7	0.98	1	0.7
GO:0009611	response to wounding	637	10	17.2	-7.2	0.98	1	0.6
GO:1902680	positive regulation of RNA biosynthetic process	871	15	23.6	-8.6	0.98	1	0.6
GO:0008134	transcription factor binding	386	5	10.4	-5.4	0.98	1	0.5
GO:0001883	purine nucleoside binding	1359	26	36.8	-10.8	0.98	1	0.7
GO:0032549	ribonucleoside binding	1361	26	36.8	-10.8	0.98	1	0.7
GO:0030554	adenyl nucleotide binding	1143	21	30.9	-9.9	0.98	1	0.7
GO:0051174	regulation of phosphorus metabolic process	965	17	26.1	-9.1	0.98	1	0.7
GO:0001882	nucleoside binding	1368	26	37	-11	0.98	1	0.7
GO:0008289	lipid binding	392	5	10.6	-5.6	0.98	1	0.5
GO:0097367	carbohydrate derivative binding	1542	30	41.7	-11.7	0.98	1	0.7
GO:0031175	neuron projection development	498	7	13.5	-6.5	0.98	1	0.5
GO:0060341	regulation of cellular localization	695	11	18.8	-7.8	0.98	1	0.6
GO:0097458	neuron part	550	8	14.9	-6.9	0.98	1	0.5
GO:0032555	purine ribonucleotide binding	1373	26	37.1	-11.1	0.98	1	0.7
GO:0042330	taxis	395	5	10.7	-5.7	0.98	1	0.5
GO:0006935	chemotaxis	395	5	10.7	-5.7	0.98	1	0.5
GO:0098589	membrane region	977	17	26.4	-9.4	0.98	1	0.6
GO:0060429	epithelium development	552	8	14.9	-6.9	0.98	1	0.5
GO:0017076	purine nucleotide binding	1380	26	37.3	-11.3	0.98	1	0.7
GO:0045184	establishment of protein localization	1382	26	37.4	-11.4	0.99	1	0.7
GO:0005856	cytoskeleton	1295	24	35	-11	0.99	1	0.7
GO:0016337	single organismal cell-cell adhesion	454	6	12.3	-6.3	0.99	1	0.5
GO:0006810	transport	2801	60	75.8	-15.8	0.99	1	0.8
GO:0015031	protein transport	1301	24	35.2	-11.2	0.99	1	0.7
GO:0032880	regulation of protein localization	562	8	15.2	-7.2	0.99	1	0.5
GO:0050790	regulation of catalytic activity	1434	27	38.8	-11.8	0.99	1	0.7
GO:0014070	response to organic cyclic compound	407	5	11	-6	0.99	1	0.5
GO:0005773	vacuole	407	5	11	-6	0.99	1	0.5
GO:0003712	transcription cofactor activity	407	5	11	-6	0.99	1	0.5
GO:0009892	negative regulation of metabolic process	1609	31	43.5	-12.5	0.99	1	0.7
GO:0043005	neuron projection	465	6	12.6	-6.6	0.99	1	0.5
GO:0048522	positive regulation of cellular process	2858	61	77.3	-16.3	0.99	1	0.8
GO:0048858	cell projection morphogenesis	519	7	14	-7	0.99	1	0.5
GO:0010629	negative regulation of gene expression	910	15	24.6	-9.6	0.99	1	0.6
GO:0000904	cell morphogenesis involved in differentiation	469	6	12.7	-6.7	0.99	1	0.5
GO:0030182	neuron differentiation	674	10	18.2	-8.2	0.99	1	0.5
GO:0042802	identical protein binding	772	12	20.9	-8.9	0.99	1	0.6
GO:0051270	regulation of cellular component movement	417	5	11.3	-6.3	0.99	1	0.4
GO:0005783	endoplasmic reticulum	1008	17	27.3	-10.3	0.99	1	0.6
GO:0007010	cytoskeleton organization	727	11	19.7	-8.7	0.99	1	0.6
GO:0000122	negative regulation of transcription from RNA polymerase II promoter	474	6	12.8	-6.8	0.99	1	0.5
GO:0043412	macromolecule modification	2558	53	69.2	-16.2	0.99	1	0.8
GO:0098609	cell-cell adhesion	478	6	12.9	-6.9	0.99	1	0.5
GO:0000166	nucleotide binding	1730	33	46.8	-13.8	0.99	1	0.7
GO:0008283	cell proliferation	1159	20	31.3	-11.3	0.99	1	0.6
GO:1901265	nucleoside phosphate binding	1731	33	46.8	-13.8	0.99	1	0.7
GO:0008092	cytoskeletal protein binding	537	7	14.5	-7.5	0.99	1	0.5
GO:0048699	generation of neurons	741	11	20	-9	0.99	1	0.5
GO:0044087	regulation of cellular component biogenesis	432	5	11.7	-6.7	0.99	1	0.4
GO:0036094	small molecule binding	1868	36	50.5	-14.5	0.99	1	0.7
GO:0009893	positive regulation of metabolic process	2258	45	61.1	-16.1	0.99	1	0.7
GO:0051234	establishment of localization	2875	60	77.8	-17.8	0.99	1	0.8
GO:0071495	cellular response to endogenous stimulus	652	9	17.6	-8.6	0.99	1	0.5
GO:0005768	endosome	549	7	14.8	-7.8	0.99	1	0.5
GO:0003677	DNA binding	1450	26	39.2	-13.2	0.99	1	0.7
GO:0007017	microtubule-based process	442	5	12	-7	0.99	1	0.4
GO:0050878	regulation of body fluid levels	443	5	12	-7	0.99	1	0.4
GO:0008270	zinc ion binding	807	12	21.8	-9.8	0.99	1	0.5
GO:0051674	localization of cell	710	10	19.2	-9.2	0.99	1	0.5
GO:0048870	cell motility	710	10	19.2	-9.2	0.99	1	0.5
GO:0043168	anion binding	1849	35	50	-15	0.99	1	0.7
GO:0009605	response to external stimulus	1278	22	34.6	-12.6	0.99	1	0.6
GO:0003700	sequence-specific DNA binding transcription factor activity	611	8	16.5	-8.5	0.99	1	0.5
GO:0051276	chromosome organization	814	12	22	-10	0.99	1	0.5
GO:0006464	cellular protein modification process	2447	49	66.2	-17.2	0.99	1	0.7
GO:0036211	protein modification process	2447	49	66.2	-17.2	0.99	1	0.7
GO:0051049	regulation of transport	963	15	26	-11	0.99	1	0.6
GO:0019899	enzyme binding	1197	20	32.4	-12.4	0.99	1	0.6
GO:1902531	regulation of intracellular signal transduction	1155	19	31.2	-12.2	1	1	0.6
GO:0010605	negative regulation of macromolecule metabolic process	1428	25	38.6	-13.6	1	1	0.6
GO:0030154	cell differentiation	2000	38	54.1	-16.1	1	1	0.7
GO:0043565	sequence-specific DNA binding	459	5	12.4	-7.4	1	1	0.4
GO:0016023	cytoplasmic membrane-bounded vesicle	677	9	18.3	-9.3	1	1	0.5
GO:0072359	circulatory system development	521	6	14.1	-8.1	1	1	0.4
GO:0072358	cardiovascular system development	521	6	14.1	-8.1	1	1	0.4
GO:0022008	neurogenesis	784	11	21.2	-10.2	1	1	0.5
GO:0044093	positive regulation of molecular function	1122	18	30.3	-12.3	1	1	0.6
GO:0051171	regulation of nitrogen compound metabolic process	2520	50	68.2	-18.2	1	1	0.7
GO:0045892	negative regulation of transcription, DNA-templated	685	9	18.5	-9.5	1	1	0.5
GO:1903508	positive regulation of nucleic acid-templated transcription	843	12	22.8	-10.8	1	1	0.5
GO:0045893	positive regulation of transcription, DNA-templated	843	12	22.8	-10.8	1	1	0.5
GO:0046914	transition metal ion binding	944	14	25.5	-11.5	1	1	0.5
GO:0009628	response to abiotic stimulus	695	9	18.8	-9.8	1	1	0.5
GO:0030030	cell projection organization	750	10	20.3	-10.3	1	1	0.5
GO:0048869	cellular developmental process	2168	41	58.6	-17.6	1	1	0.7
GO:0051130	positive regulation of cellular component organization	705	9	19.1	-10.1	1	1	0.5
GO:1903507	negative regulation of nucleic acid-templated transcription	708	9	19.1	-10.1	1	1	0.5
GO:0048468	cell development	1106	17	29.9	-12.9	1	1	0.6
GO:0016301	kinase activity	601	7	16.3	-9.3	1	1	0.4
GO:0042995	cell projection	966	14	26.1	-12.1	1	1	0.5
GO:0010033	response to organic substance	1621	28	43.8	-15.8	1	1	0.6
GO:1902679	negative regulation of RNA biosynthetic process	719	9	19.4	-10.4	1	1	0.5
GO:0016477	cell migration	667	8	18	-10	1	1	0.4
GO:0006928	movement of cell or subcellular component	1027	15	27.8	-12.8	1	1	0.5
GO:0045944	positive regulation of transcription from RNA polymerase II promoter	616	7	16.7	-9.7	1	1	0.4
GO:2000026	regulation of multicellular organismal development	829	11	22.4	-11.4	1	1	0.5
GO:0001775	cell activation	673	8	18.2	-10.2	1	1	0.4
GO:0032989	cellular component morphogenesis	780	10	21.1	-11.1	1	1	0.5
GO:0048519	negative regulation of biological process	2800	55	75.7	-20.7	1	1	0.7
GO:0031410	cytoplasmic vesicle	728	9	19.7	-10.7	1	1	0.5
GO:0051252	regulation of RNA metabolic process	2256	42	61	-19	1	1	0.7
GO:0010468	regulation of gene expression	2640	51	71.4	-20.4	1	1	0.7
GO:2001141	regulation of RNA biosynthetic process	2175	40	58.8	-18.8	1	1	0.7
GO:0000902	cell morphogenesis	734	9	19.9	-10.9	1	1	0.5
GO:0007399	nervous system development	1143	17	30.9	-13.9	1	1	0.5
GO:0065008	regulation of biological quality	2012	36	54.4	-18.4	1	1	0.7
GO:0019219	regulation of nucleobase-containing compound metabolic process	2443	46	66.1	-20.1	1	1	0.7
GO:0051240	positive regulation of multicellular organismal process	741	9	20	-11	1	1	0.4
GO:0032403	protein complex binding	633	7	17.1	-10.1	1	1	0.4
GO:0007265	Ras protein signal transduction	523	5	14.1	-9.1	1	1	0.4
GO:0006468	protein phosphorylation	1108	16	30	-14	1	1	0.5
GO:0048523	negative regulation of cellular process	2589	49	70	-21	1	1	0.7
GO:0009790	embryo development	586	6	15.8	-9.8	1	1	0.4
GO:0031323	regulation of cellular metabolic process	3620	74	97.9	-23.9	1	1	0.8
GO:0006357	regulation of transcription from RNA polymerase II promoter	1112	16	30.1	-14.1	1	1	0.5
GO:0051253	negative regulation of RNA metabolic process	755	9	20.4	-11.4	1	1	0.4
GO:0065009	regulation of molecular function	1722	29	46.6	-17.6	1	1	0.6
GO:0005515	protein binding	6888	159	186.3	-27.3	1	1	0.9
GO:0031326	regulation of cellular biosynthetic process	2563	48	69.3	-21.3	1	1	0.7
GO:0060255	regulation of macromolecule metabolic process	3518	71	95.2	-24.2	1	1	0.7
GO:0010556	regulation of macromolecule biosynthetic process	2483	46	67.2	-21.2	1	1	0.7
GO:0070887	cellular response to chemical stimulus	1558	25	42.1	-17.1	1	1	0.6
GO:0042221	response to chemical	2143	38	58	-20	1	1	0.7
GO:0044431	Golgi apparatus part	548	5	14.8	-9.8	1	1	0.3
GO:0031324	negative regulation of cellular metabolic process	1429	22	38.6	-16.6	1	1	0.6
GO:0045934	negative regulation of nucleobase-containing compound metabolic process	833	10	22.5	-12.5	1	1	0.4
GO:0044877	macromolecular complex binding	990	13	26.8	-13.8	1	1	0.5
GO:0009889	regulation of biosynthetic process	2588	48	70	-22	1	1	0.7
GO:0048646	anatomical structure formation involved in morphogenesis	621	6	16.8	-10.8	1	1	0.4
GO:2000113	negative regulation of cellular macromolecule biosynthetic process	792	9	21.4	-12.4	1	1	0.4
GO:0051172	negative regulation of nitrogen compound metabolic process	850	10	23	-13	1	1	0.4
GO:0006355	regulation of transcription, DNA-templated	2138	37	57.8	-20.8	1	1	0.6
GO:0051128	regulation of cellular component organization	1407	21	38.1	-17.1	1	1	0.6
GO:2000112	regulation of cellular macromolecule biosynthetic process	2406	43	65.1	-22.1	1	1	0.7
GO:0030234	enzyme regulator activity	576	5	15.6	-10.6	1	1	0.3
GO:1903506	regulation of nucleic acid-templated transcription	2158	37	58.4	-21.4	1	1	0.6
GO:0031327	negative regulation of cellular biosynthetic process	870	10	23.5	-13.5	1	1	0.4
GO:0050793	regulation of developmental process	1189	16	32.2	-16.2	1	1	0.5
GO:0051239	regulation of multicellular organismal process	1338	19	36.2	-17.2	1	1	0.5
GO:0007155	cell adhesion	765	8	20.7	-12.7	1	1	0.4
GO:0080090	regulation of primary metabolic process	3459	67	93.6	-26.6	1	1	0.7
GO:0009890	negative regulation of biosynthetic process	883	10	23.9	-13.9	1	1	0.4
GO:0032879	regulation of localization	1302	18	35.2	-17.2	1	1	0.5
GO:0048518	positive regulation of biological process	3355	64	90.7	-26.7	1	1	0.7
GO:0010558	negative regulation of macromolecule biosynthetic process	844	9	22.8	-13.8	1	1	0.4
GO:0044425	membrane part	3323	63	89.9	-26.9	1	1	0.7
GO:0048513	organ development	1667	25	45.1	-20.1	1	1	0.6
GO:0019222	regulation of metabolic process	4174	83	112.9	-29.9	1	1	0.7
GO:0009888	tissue development	927	10	25.1	-15.1	1	1	0.4
GO:0023051	regulation of signaling	1935	30	52.3	-22.3	1	1	0.6
GO:0044767	single-organism developmental process	3084	56	83.4	-27.4	1	1	0.7
GO:0004871	signal transducer activity	641	5	17.3	-12.3	1	1	0.3
GO:0044707	single-multicellular organism process	3385	63	91.6	-28.6	1	1	0.7
GO:0010646	regulation of cell communication	1949	30	52.7	-22.7	1	1	0.6
GO:0048583	regulation of response to stimulus	2362	39	63.9	-24.9	1	1	0.6
GO:0071310	cellular response to organic substance	1281	16	34.6	-18.6	1	1	0.5
GO:0048856	anatomical structure development	2783	48	75.3	-27.3	1	1	0.6
GO:0009966	regulation of signal transduction	1785	26	48.3	-22.3	1	1	0.5
GO:0005794	Golgi apparatus	967	10	26.2	-16.2	1	1	0.4
GO:0007264	small GTPase mediated signal transduction	738	6	20	-14	1	1	0.3
GO:0035556	intracellular signal transduction	1902	28	51.4	-23.4	1	1	0.5
GO:0048731	system development	2292	36	62	-26	1	1	0.6
GO:0016021	integral component of membrane	2547	41	68.9	-27.9	1	1	0.6
GO:0016192	vesicle-mediated transport	914	8	24.7	-16.7	1	1	0.3
GO:0007275	multicellular organismal development	2612	42	70.6	-28.6	1	1	0.6
GO:0046872	metal ion binding	2488	39	67.3	-28.3	1	1	0.6
GO:0012505	endomembrane system	2399	37	64.9	-27.9	1	1	0.6
GO:0031224	intrinsic component of membrane	2587	41	70	-29	1	1	0.6
GO:0007167	enzyme linked receptor protein signaling pathway	743	5	20.1	-15.1	1	1	0.2
GO:0098588	bounding membrane of organelle	1556	19	42.1	-23.1	1	1	0.5
GO:0043169	cation binding	2521	39	68.2	-29.2	1	1	0.6
GO:0044459	plasma membrane part	1166	11	31.5	-20.5	1	1	0.3
GO:0043167	ion binding	3821	67	103.3	-36.3	1	1	0.6
GO:0009653	anatomical structure morphogenesis	1448	14	39.2	-25.2	1	1	0.4
GO:0051716	cellular response to stimulus	4075	69	110.2	-41.2	1	1	0.6
GO:0050794	regulation of cellular process	5919	114	160.1	-46.1	1	1	0.7
GO:0050789	regulation of biological process	6168	119	166.8	-47.8	1	1	0.7
GO:0007166	cell surface receptor signaling pathway	1824	18	49.3	-31.3	1	1	0.4
GO:0005886	plasma membrane	2308	26	62.4	-36.4	1	1	0.4
GO:0071944	cell periphery	2356	26	63.7	-37.7	1	1	0.4
GO:0007165	signal transduction	3273	43	88.5	-45.5	1	1	0.5
GO:0044700	single organism signaling	3486	46	94.3	-48.3	1	1	0.5
GO:0007154	cell communication	3548	47	96	-49	1	1	0.5

## Sheet: Table S15
Table S15: GO enrichment results for STEM model profile 23 generated from STEM Analysis 2 (union of all DE genes). GO terms are ranked by P-value and GO terms with significant corrected P-values (≤ 0.05) are highlighted.
GO term ID	GO term name	No. of genes in category	No. of genes assigned	No. of genes expected	No. of genes enriched	P-value	Corrected P-value	Fold-enrichment
GO:0044429	mitochondrial part	232	114	40.8	73.2	4e-31	<0.001	2.8
GO:0005743	mitochondrial inner membrane	146	86	25.7	60.3	7.4e-31	<0.001	3.4
GO:0019866	organelle inner membrane	152	86	26.7	59.3	4.7e-29	<0.001	3.2
GO:0031966	mitochondrial membrane	167	89	29.4	59.6	1.9e-27	<0.001	3
GO:0005740	mitochondrial envelope	179	92	31.5	60.5	8.4e-27	<0.001	2.9
GO:0005739	mitochondrion	361	142	63.5	78.5	3.5e-26	<0.001	2.2
GO:0006414	translational elongation	80	56	14.1	41.9	1.1e-25	<0.001	4
GO:0003735	structural constituent of ribosome	55	44	9.7	34.3	2.2e-24	<0.001	4.6
GO:0006415	translational termination	71	50	12.5	37.5	3.4e-23	<0.001	4
GO:0065010	extracellular membrane-bounded organelle	489	167	86	81	6.5e-23	<0.001	1.9
GO:1903561	extracellular vesicle	489	167	86	81	6.5e-23	<0.001	1.9
GO:0070062	extracellular exosome	489	167	86	81	6.5e-23	<0.001	1.9
GO:0043230	extracellular organelle	489	167	86	81	6.5e-23	<0.001	1.9
GO:0005840	ribosome	78	52	13.7	38.3	2.4e-22	<0.001	3.8
GO:0045333	cellular respiration	61	45	10.7	34.3	2.6e-22	<0.001	4.2
GO:0044391	ribosomal subunit	50	40	8.8	31.2	3.1e-22	<0.001	4.6
GO:0006413	translational initiation	92	57	16.2	40.8	4.8e-22	<0.001	3.5
GO:0006412	translation	176	84	30.9	53.1	1.2e-21	<0.001	2.7
GO:0031967	organelle envelope	247	104	43.4	60.6	1.8e-21	<0.001	2.4
GO:0031975	envelope	248	104	43.6	60.4	2.6e-21	<0.001	2.4
GO:0022904	respiratory electron transport chain	44	35	7.7	27.3	2.1e-19	<0.001	4.5
GO:0022900	electron transport chain	44	35	7.7	27.3	2.1e-19	<0.001	4.5
GO:0030529	ribonucleoprotein complex	206	89	36.2	52.8	3.1e-19	<0.001	2.5
GO:0031988	membrane-bounded vesicle	568	174	99.9	74.1	5.3e-18	<0.001	1.7
GO:0043624	cellular protein complex disassembly	92	52	16.2	35.8	1.1e-17	<0.001	3.2
GO:0022626	cytosolic ribosome	31	27	5.5	21.5	3.6e-17	<0.001	5
GO:0044421	extracellular region part	579	174	101.8	72.2	5.2e-17	<0.001	1.7
GO:0031982	vesicle	580	174	102	72	6.3e-17	<0.001	1.7
GO:0032984	macromolecular complex disassembly	102	54	17.9	36.1	1.3e-16	<0.001	3
GO:0043241	protein complex disassembly	100	53	17.6	35.4	2.5e-16	<0.001	3
GO:0044445	cytosolic part	46	33	8.1	24.9	5.3e-16	<0.001	4.1
GO:0044455	mitochondrial membrane part	51	35	9	26	6.1e-16	<0.001	3.9
GO:0015980	energy derivation by oxidation of organic compounds	81	46	14.2	31.8	7.7e-16	<0.001	3.2
GO:0005759	mitochondrial matrix	100	52	17.6	34.4	1.4e-15	<0.001	3
GO:0006613	cotranslational protein targeting to membrane	39	29	6.9	22.1	7.1e-15	<0.001	4.2
GO:0006614	SRP-dependent cotranslational protein targeting to membrane	39	29	6.9	22.1	7.1e-15	<0.001	4.2
GO:0044444	cytoplasmic part	1338	314	235.2	78.8	1.3e-14	<0.001	1.3
GO:0006091	generation of precursor metabolites and energy	98	50	17.2	32.8	1.4e-14	<0.001	2.9
GO:0044446	intracellular organelle part	1460	335	256.7	78.3	1.6e-14	<0.001	1.3
GO:0072599	establishment of protein localization to endoplasmic reticulum	40	29	7	22	2.2e-14	<0.001	4.1
GO:0045047	protein targeting to ER	40	29	7	22	2.2e-14	<0.001	4.1
GO:0015934	large ribosomal subunit	29	24	5.1	18.9	2.4e-14	<0.001	4.7
GO:0044422	organelle part	1472	336	258.8	77.2	3.5e-14	<0.001	1.3
GO:0003723	RNA binding	405	128	71.2	56.8	5.6e-14	<0.001	1.8
GO:0070972	protein localization to endoplasmic reticulum	42	29	7.4	21.6	1.7e-13	<0.001	3.9
GO:0046034	ATP metabolic process	33	25	5.8	19.2	2.8e-13	<0.001	4.3
GO:0005737	cytoplasm	1743	378	306.4	71.6	4e-13	<0.001	1.2
GO:0000184	nuclear-transcribed mRNA catabolic process, nonsense-mediated decay	38	27	6.7	20.3	4e-13	<0.001	4
GO:0070469	respiratory chain	29	23	5.1	17.9	4.7e-13	<0.001	4.5
GO:0055114	oxidation-reduction process	173	69	30.4	38.6	7e-13	<0.001	2.3
GO:0044822	poly(A) RNA binding	319	105	56.1	48.9	1.1e-12	<0.001	1.9
GO:0009205	purine ribonucleoside triphosphate metabolic process	37	26	6.5	19.5	1.7e-12	<0.001	4
GO:0009144	purine nucleoside triphosphate metabolic process	39	26	6.9	19.1	1.1e-11	<0.001	3.8
GO:0005746	mitochondrial respiratory chain	25	20	4.4	15.6	1.3e-11	<0.001	4.6
GO:0032543	mitochondrial translation	48	29	8.4	20.6	2.6e-11	<0.001	3.4
GO:0009199	ribonucleoside triphosphate metabolic process	40	26	7	19	2.7e-11	<0.001	3.7
GO:0022411	cellular component disassembly	166	64	29.2	34.8	3.2e-11	<0.001	2.2
GO:0007005	mitochondrion organization	160	62	28.1	33.9	5.2e-11	<0.001	2.2
GO:0019083	viral transcription	56	31	9.8	21.2	1.2e-10	<0.001	3.1
GO:1990204	oxidoreductase complex	27	20	4.7	15.3	1.5e-10	<0.001	4.2
GO:0006612	protein targeting to membrane	54	30	9.5	20.5	2.2e-10	<0.001	3.2
GO:0019080	viral gene expression	57	31	10	21	2.3e-10	<0.001	3.1
GO:0070125	mitochondrial translational elongation	40	25	7	18	2.3e-10	<0.001	3.6
GO:0042773	ATP synthesis coupled electron transport	17	15	3	12	3.8e-10	<0.001	5
GO:0042775	mitochondrial ATP synthesis coupled electron transport	17	15	3	12	3.8e-10	<0.001	5
GO:0070124	mitochondrial translational initiation	38	24	6.7	17.3	3.9e-10	<0.001	3.6
GO:0031090	organelle membrane	499	138	87.7	50.3	4.2e-10	<0.001	1.6
GO:0016071	mRNA metabolic process	156	59	27.4	31.6	5e-10	<0.001	2.2
GO:0043227	membrane-bounded organelle	1962	403	344.9	58.1	5.4e-10	<0.001	1.2
GO:0000956	nuclear-transcribed mRNA catabolic process	50	28	8.8	19.2	7.1e-10	<0.001	3.2
GO:0044033	multi-organism metabolic process	59	31	10.4	20.6	7.2e-10	<0.001	3
GO:0022627	cytosolic small ribosomal subunit	12	12	2.1	9.9	7.8e-10	<0.001	5.7
GO:0006119	oxidative phosphorylation	22	17	3.9	13.1	1.3e-09	<0.001	4.4
GO:0070126	mitochondrial translational termination	40	24	7	17	1.8e-09	<0.001	3.4
GO:0022625	cytosolic large ribosomal subunit	18	15	3.2	11.8	1.9e-09	<0.001	4.7
GO:0009141	nucleoside triphosphate metabolic process	46	26	8.1	17.9	2.2e-09	<0.001	3.2
GO:0009126	purine nucleoside monophosphate metabolic process	52	28	9.1	18.9	2.4e-09	<0.001	3.1
GO:0009167	purine ribonucleoside monophosphate metabolic process	52	28	9.1	18.9	2.4e-09	<0.001	3.1
GO:0006402	mRNA catabolic process	53	28	9.3	18.7	4.2e-09	<0.001	3
GO:0016491	oxidoreductase activity	118	47	20.7	26.3	4.8e-09	<0.001	2.3
GO:0015935	small ribosomal subunit	21	16	3.7	12.3	5.8e-09	<0.001	4.3
GO:0006120	mitochondrial electron transport, NADH to ubiquinone	13	12	2.3	9.7	8.6e-09	<0.001	5.3
GO:0030964	NADH dehydrogenase complex	15	13	2.6	10.4	1e-08	<0.001	4.9
GO:0045271	respiratory chain complex I	15	13	2.6	10.4	1e-08	<0.001	4.9
GO:0005747	mitochondrial respiratory chain complex I	15	13	2.6	10.4	1e-08	<0.001	4.9
GO:0006401	RNA catabolic process	58	29	10.2	18.8	1.2e-08	<0.001	2.8
GO:0000313	organellar ribosome	24	17	4.2	12.8	1.2e-08	<0.001	4
GO:0005761	mitochondrial ribosome	24	17	4.2	12.8	1.2e-08	<0.001	4
GO:0043229	intracellular organelle	1949	396	342.7	53.3	1.4e-08	<0.001	1.2
GO:0043231	intracellular membrane-bounded organelle	1830	376	321.7	54.3	2.1e-08	<0.001	1.2
GO:0016032	viral process	187	63	32.9	30.1	2.7e-08	<0.001	1.9
GO:1902600	hydrogen ion transmembrane transport	25	17	4.4	12.6	3.1e-08	<0.001	3.9
GO:0044764	multi-organism cellular process	188	63	33.1	29.9	3.4e-08	<0.001	1.9
GO:0009161	ribonucleoside monophosphate metabolic process	57	28	10	18	3.5e-08	<0.001	2.8
GO:0043933	macromolecular complex subunit organization	501	132	88.1	43.9	3.9e-08	<0.001	1.5
GO:0090150	establishment of protein localization to membrane	81	35	14.2	20.8	4.3e-08	<0.001	2.5
GO:0016655	oxidoreductase activity, acting on NAD(P)H, quinone or similar compound as acceptor	16	13	2.8	10.2	4.5e-08	<0.001	4.6
GO:0071822	protein complex subunit organization	329	95	57.8	37.2	4.9e-08	<0.001	1.6
GO:0009123	nucleoside monophosphate metabolic process	58	28	10.2	17.8	5.6e-08	<0.001	2.7
GO:0033238	regulation of cellular amine metabolic process	21	15	3.7	11.3	7.6e-08	<0.001	4.1
GO:0044710	single-organism metabolic process	895	208	157.3	50.7	1.1e-07	<0.001	1.3
GO:0006521	regulation of cellular amino acid metabolic process	19	14	3.3	10.7	1.1e-07	<0.001	4.2
GO:0072657	protein localization to membrane	99	39	17.4	21.6	1.5e-07	<0.001	2.2
GO:0046128	purine ribonucleoside metabolic process	67	30	11.8	18.2	1.6e-07	<0.001	2.5
GO:0044802	single-organism membrane organization	150	52	26.4	25.6	1.8e-07	<0.001	2
GO:0044403	symbiosis, encompassing mutualism through parasitism	196	63	34.5	28.5	2e-07	<0.001	1.8
GO:0044419	interspecies interaction between organisms	196	63	34.5	28.5	2e-07	<0.001	1.8
GO:0044237	cellular metabolic process	1728	355	303.8	51.2	2.1e-07	<0.001	1.2
GO:0008137	NADH dehydrogenase (ubiquinone) activity	15	12	2.6	9.4	2.1e-07	<0.001	4.6
GO:0003954	NADH dehydrogenase activity	15	12	2.6	9.4	2.1e-07	<0.001	4.6
GO:0050136	NADH dehydrogenase (quinone) activity	15	12	2.6	9.4	2.1e-07	<0.001	4.6
GO:0009060	aerobic respiration	15	12	2.6	9.4	2.1e-07	<0.001	4.6
GO:0042278	purine nucleoside metabolic process	68	30	12	18	2.4e-07	<0.001	2.5
GO:0072350	tricarboxylic acid metabolic process	11	10	1.9	8.1	2.4e-07	<0.001	5.2
GO:0006101	citrate metabolic process	11	10	1.9	8.1	2.4e-07	<0.001	5.2
GO:0006099	tricarboxylic acid cycle	11	10	1.9	8.1	2.4e-07	<0.001	5.2
GO:0015078	hydrogen ion transmembrane transporter activity	25	16	4.4	11.6	2.9e-07	<0.001	3.6
GO:0002479	antigen processing and presentation of exogenous peptide antigen via MHC class I, TAP-dependent	20	14	3.5	10.5	3.2e-07	<0.001	4
GO:0015992	proton transport	34	19	6	13	4.5e-07	<0.001	3.2
GO:0000502	proteasome complex	23	15	4	11	4.8e-07	<0.001	3.7
GO:0002474	antigen processing and presentation of peptide antigen via MHC class I	23	15	4	11	4.8e-07	<0.001	3.7
GO:0044281	small molecule metabolic process	405	108	71.2	36.8	5.2e-07	<0.001	1.5
GO:0044267	cellular protein metabolic process	892	204	156.8	47.2	6.6e-07	<0.001	1.3
GO:1990542	mitochondrial transmembrane transport	16	12	2.8	9.2	7.1e-07	<0.001	4.3
GO:0042590	antigen processing and presentation of exogenous peptide antigen via MHC class I	21	14	3.7	10.3	8e-07	<0.001	3.8
GO:0006818	hydrogen transport	35	19	6.2	12.8	8.3e-07	<0.001	3.1
GO:0042776	mitochondrial ATP synthesis coupled proton transport	8	8	1.4	6.6	8.7e-07	<0.001	5.7
GO:0015986	ATP synthesis coupled proton transport	8	8	1.4	6.6	8.7e-07	<0.001	5.7
GO:0015985	energy coupled proton transport, down electrochemical gradient	8	8	1.4	6.6	8.7e-07	<0.001	5.7
GO:0000398	mRNA splicing, via spliceosome	68	29	12	17	9.1e-07	<0.001	2.4
GO:0000377	RNA splicing, via transesterification reactions with bulged adenosine as nucleophile	68	29	12	17	9.1e-07	<0.001	2.4
GO:1901657	glycosyl compound metabolic process	79	32	13.9	18.1	9.9e-07	<0.001	2.3
GO:0005681	spliceosomal complex	48	23	8.4	14.6	1.1e-06	<0.001	2.7
GO:0045259	proton-transporting ATP synthase complex	10	9	1.8	7.2	1.3e-06	<0.001	5.1
GO:0005753	mitochondrial proton-transporting ATP synthase complex	10	9	1.8	7.2	1.3e-06	<0.001	5.1
GO:0016651	oxidoreductase activity, acting on NAD(P)H	19	13	3.3	9.7	1.3e-06	<0.001	3.9
GO:0000375	RNA splicing, via transesterification reactions	69	29	12.1	16.9	1.3e-06	<0.001	2.4
GO:0022613	ribonucleoprotein complex biogenesis	111	40	19.5	20.5	1.7e-06	<0.001	2
GO:1902582	single-organism intracellular transport	278	79	48.9	30.1	1.7e-06	<0.001	1.6
GO:0044238	primary metabolic process	1705	347	299.8	47.2	1.7e-06	<0.001	1.2
GO:0044424	intracellular part	2166	422	380.8	41.2	1.9e-06	<0.001	1.1
GO:0009119	ribonucleoside metabolic process	74	30	13	17	2.1e-06	<0.001	2.3
GO:0009116	nucleoside metabolic process	78	31	13.7	17.3	2.4e-06	<0.001	2.3
GO:0019752	carboxylic acid metabolic process	166	53	29.2	23.8	2.6e-06	<0.001	1.8
GO:0044106	cellular amine metabolic process	31	17	5.5	11.5	2.7e-06	<0.001	3.1
GO:0006605	protein targeting	137	46	24.1	21.9	2.7e-06	<0.001	1.9
GO:1901564	organonitrogen compound metabolic process	261	74	45.9	28.1	4.2e-06	0.004	1.6
GO:0009308	amine metabolic process	32	17	5.6	11.4	4.8e-06	0.006	3
GO:0034622	cellular macromolecular complex assembly	170	53	29.9	23.1	5.8e-06	0.01	1.8
GO:0005622	intracellular	2179	422	383.1	38.9	6e-06	0.01	1.1
GO:0006754	ATP biosynthetic process	9	8	1.6	6.4	6.6e-06	0.01	5.1
GO:0034719	SMN-Sm protein complex	9	8	1.6	6.4	6.6e-06	0.01	5.1
GO:0022618	ribonucleoprotein complex assembly	56	24	9.8	14.2	7.3e-06	0.01	2.4
GO:0070013	intracellular organelle lumen	908	202	159.6	42.4	7.6e-06	0.01	1.3
GO:0031571	mitotic G1 DNA damage checkpoint	24	14	4.2	9.8	8e-06	0.012	3.3
GO:0044783	G1 DNA damage checkpoint	24	14	4.2	9.8	8e-06	0.012	3.3
GO:0072395	signal transduction involved in cell cycle checkpoint	24	14	4.2	9.8	8e-06	0.012	3.3
GO:0072422	signal transduction involved in DNA damage checkpoint	24	14	4.2	9.8	8e-06	0.012	3.3
GO:0072401	signal transduction involved in DNA integrity checkpoint	24	14	4.2	9.8	8e-06	0.012	3.3
GO:0072594	establishment of protein localization to organelle	134	44	23.6	20.4	8.7e-06	0.012	1.9
GO:0046700	heterocycle catabolic process	98	35	17.2	17.8	9.6e-06	0.012	2
GO:0019058	viral life cycle	102	36	17.9	18.1	9.7e-06	0.012	2
GO:0006520	cellular amino acid metabolic process	75	29	13.2	15.8	9.8e-06	0.012	2.2
GO:0061024	membrane organization	178	54	31.3	22.7	1.2e-05	0.012	1.7
GO:0034660	ncRNA metabolic process	111	38	19.5	18.5	1.2e-05	0.012	1.9
GO:0042180	cellular ketone metabolic process	44	20	7.7	12.3	1.5e-05	0.016	2.6
GO:0071826	ribonucleoprotein complex subunit organization	58	24	10.2	13.8	1.5e-05	0.016	2.4
GO:0046907	intracellular transport	321	85	56.4	28.6	1.5e-05	0.016	1.5
GO:0044819	mitotic G1/S transition checkpoint	25	14	4.4	9.6	1.5e-05	0.016	3.2
GO:0043233	organelle lumen	917	202	161.2	40.8	1.6e-05	0.018	1.3
GO:0008380	RNA splicing	93	33	16.4	16.6	2e-05	0.03	2
GO:0044270	cellular nitrogen compound catabolic process	97	34	17.1	16.9	2e-05	0.03	2
GO:1901361	organic cyclic compound catabolic process	101	35	17.8	17.2	2e-05	0.03	2
GO:0006886	intracellular protein transport	190	56	33.4	22.6	2.1e-05	0.03	1.7
GO:1902402	signal transduction involved in mitotic DNA damage checkpoint	23	13	4	9	2.7e-05	0.036	3.2
GO:1902403	signal transduction involved in mitotic DNA integrity checkpoint	23	13	4	9	2.7e-05	0.036	3.2
GO:1902400	intracellular signal transduction involved in G1 DNA damage checkpoint	23	13	4	9	2.7e-05	0.036	3.2
GO:0072413	signal transduction involved in mitotic cell cycle checkpoint	23	13	4	9	2.7e-05	0.036	3.2
GO:0006977	DNA damage response, signal transduction by p53 class mediator resulting in cell cycle arrest	23	13	4	9	2.7e-05	0.036	3.2
GO:0072431	signal transduction involved in mitotic G1 DNA damage checkpoint	23	13	4	9	2.7e-05	0.036	3.2
GO:0022624	proteasome accessory complex	10	8	1.8	6.2	2.8e-05	0.038	4.6
GO:0005838	proteasome regulatory particle	6	6	1.1	4.9	2.9e-05	0.044	5.7
GO:0071704	organic substance metabolic process	1742	347	306.3	40.7	3e-05	0.044	1.1
GO:0009150	purine ribonucleotide metabolic process	83	30	14.6	15.4	3.2e-05	0.046	2.1
GO:0019439	aromatic compound catabolic process	99	34	17.4	16.6	3.3e-05	0.046	2
GO:0034655	nucleobase-containing compound catabolic process	95	33	16.7	16.3	3.4e-05	0.046	2
GO:0016482	cytoplasmic transport	216	61	38	23	3.7e-05	0.046	1.6
GO:0097525	spliceosomal snRNP complex	18	11	3.2	7.8	4.3e-05	0.05	3.5
GO:0051351	positive regulation of ligase activity	30	15	5.3	9.7	4.5e-05	0.052	2.8
GO:0051443	positive regulation of ubiquitin-protein transferase activity	30	15	5.3	9.7	4.5e-05	0.052	2.8
GO:0006457	protein folding	69	26	12.1	13.9	4.8e-05	0.052	2.1
GO:0051437	positive regulation of ubiquitin-protein ligase activity involved in regulation of mitotic cell cycle transition	24	13	4.2	8.8	5e-05	0.058	3.1
GO:0019538	protein metabolic process	958	207	168.4	38.6	5e-05	0.058	1.2
GO:0009206	purine ribonucleoside triphosphate biosynthetic process	13	9	2.3	6.7	5.5e-05	0.064	3.9
GO:0009145	purine nucleoside triphosphate biosynthetic process	13	9	2.3	6.7	5.5e-05	0.064	3.9
GO:0010565	regulation of cellular ketone metabolic process	34	16	6	10	6.5e-05	0.068	2.7
GO:0043436	oxoacid metabolic process	188	54	33.1	20.9	6.5e-05	0.068	1.6
GO:0006082	organic acid metabolic process	189	54	33.2	20.8	7.6e-05	0.082	1.6
GO:0002223	stimulatory C-type lectin receptor signaling pathway	28	14	4.9	9.1	8.2e-05	0.086	2.8
GO:0044773	mitotic DNA damage checkpoint	28	14	4.9	9.1	8.2e-05	0.086	2.8
GO:0030532	small nuclear ribonucleoprotein complex	19	11	3.3	7.7	8.7e-05	0.09	3.3
GO:0005689	U12-type spliceosomal complex	11	8	1.9	6.1	8.7e-05	0.094	4.1
GO:0071158	positive regulation of cell cycle arrest	25	13	4.4	8.6	8.8e-05	0.1	3
GO:0055086	nucleobase-containing small molecule metabolic process	133	41	23.4	17.6	9.4e-05	0.104	1.8
GO:0009117	nucleotide metabolic process	125	39	22	17	0.0001	0.106	1.8
GO:0010467	gene expression	990	211	174.1	36.9	0.00011	0.108	1.2
GO:0043234	protein complex	723	161	127.1	33.9	0.00011	0.108	1.3
GO:0051352	negative regulation of ligase activity	32	15	5.6	9.4	0.00012	0.114	2.7
GO:0051444	negative regulation of ubiquitin-protein transferase activity	32	15	5.6	9.4	0.00012	0.114	2.7
GO:0006753	nucleoside phosphate metabolic process	126	39	22.2	16.8	0.00013	0.116	1.8
GO:0016469	proton-transporting two-sector ATPase complex	14	9	2.5	6.5	0.00013	0.144	3.7
GO:0002220	innate immune response activating cell surface receptor signaling pathway	29	14	5.1	8.9	0.00013	0.148	2.7
GO:2000134	negative regulation of G1/S transition of mitotic cell cycle	29	14	5.1	8.9	0.00013	0.148	2.7
GO:1902807	negative regulation of cell cycle G1/S phase transition	29	14	5.1	8.9	0.00013	0.148	2.7
GO:0006163	purine nucleotide metabolic process	89	30	15.6	14.4	0.00014	0.152	1.9
GO:0009259	ribonucleotide metabolic process	89	30	15.6	14.4	0.00014	0.152	1.9
GO:0044248	cellular catabolic process	325	82	57.1	24.9	0.00015	0.154	1.4
GO:2000060	positive regulation of protein ubiquitination involved in ubiquitin-dependent protein catabolic process	26	13	4.6	8.4	0.00015	0.16	2.8
GO:0051084	'de novo' posttranslational protein folding	17	10	3	7	0.00015	0.17	3.3
GO:0000387	spliceosomal snRNP assembly	17	10	3	7	0.00015	0.17	3.3
GO:0009127	purine nucleoside monophosphate biosynthetic process	17	10	3	7	0.00015	0.17	3.3
GO:0009168	purine ribonucleoside monophosphate biosynthetic process	17	10	3	7	0.00015	0.17	3.3
GO:0034715	pICln-Sm protein complex	5	5	0.9	4.1	0.00017	0.212	5.7
GO:0045263	proton-transporting ATP synthase complex, coupling factor F(o)	5	5	0.9	4.1	0.00017	0.212	5.7
GO:0046185	aldehyde catabolic process	5	5	0.9	4.1	0.00017	0.212	5.7
GO:0033365	protein localization to organelle	167	48	29.4	18.6	0.00017	0.212	1.6
GO:1902494	catalytic complex	199	55	35	20	0.00017	0.234	1.6
GO:0051082	unfolded protein binding	33	15	5.8	9.2	0.00018	0.238	2.6
GO:0019693	ribose phosphate metabolic process	90	30	15.8	14.2	0.00018	0.238	1.9
GO:0044774	mitotic DNA integrity checkpoint	30	14	5.3	8.7	0.00021	0.246	2.7
GO:0051436	negative regulation of ubiquitin-protein ligase activity involved in mitotic cell cycle	30	14	5.3	8.7	0.00021	0.246	2.7
GO:2000058	regulation of protein ubiquitination involved in ubiquitin-dependent protein catabolic process	27	13	4.7	8.3	0.00024	0.268	2.7
GO:0051340	regulation of ligase activity	41	17	7.2	9.8	0.00027	0.28	2.4
GO:0051438	regulation of ubiquitin-protein transferase activity	41	17	7.2	9.8	0.00027	0.28	2.4
GO:0072521	purine-containing compound metabolic process	96	31	16.9	14.1	0.00027	0.288	1.8
GO:0006458	'de novo' protein folding	21	11	3.7	7.3	0.00029	0.316	3
GO:0044711	single-organism biosynthetic process	298	75	52.4	22.6	0.00032	0.32	1.4
GO:0015077	monovalent inorganic cation transmembrane transporter activity	42	17	7.4	9.6	0.00037	0.34	2.3
GO:0031970	organelle envelope lumen	28	13	4.9	8.1	0.00038	0.34	2.6
GO:0072331	signal transduction by p53 class mediator	46	18	8.1	9.9	0.00041	0.35	2.2
GO:0071013	catalytic step 2 spliceosome	25	12	4.4	7.6	0.00043	0.354	2.7
GO:0065003	macromolecular complex assembly	272	69	47.8	21.2	0.00044	0.354	1.4
GO:0048002	antigen processing and presentation of peptide antigen	39	16	6.9	9.1	0.00046	0.368	2.3
GO:0051439	regulation of ubiquitin-protein ligase activity involved in mitotic cell cycle	32	14	5.6	8.4	0.00048	0.372	2.5
GO:0006081	cellular aldehyde metabolic process	13	8	2.3	5.7	0.00049	0.396	3.5
GO:0006839	mitochondrial transport	58	21	10.2	10.8	0.00049	0.4	2.1
GO:0009056	catabolic process	366	88	64.3	23.7	0.0005	0.406	1.4
GO:0031398	positive regulation of protein ubiquitination	43	17	7.6	9.4	0.00052	0.418	2.2
GO:0000209	protein polyubiquitination	43	17	7.6	9.4	0.00052	0.418	2.2
GO:0043648	dicarboxylic acid metabolic process	16	9	2.8	6.2	0.00053	0.442	3.2
GO:0009201	ribonucleoside triphosphate biosynthetic process	16	9	2.8	6.2	0.00053	0.442	3.2
GO:0042770	signal transduction in response to DNA damage	36	15	6.3	8.7	0.00057	0.45	2.4
GO:0071156	regulation of cell cycle arrest	29	13	5.1	7.9	0.00058	0.458	2.5
GO:0090263	positive regulation of canonical Wnt signaling pathway	29	13	5.1	7.9	0.00058	0.458	2.5
GO:0000315	organellar large ribosomal subunit	8	6	1.4	4.6	0.00058	0.49	4.3
GO:0005762	mitochondrial large ribosomal subunit	8	6	1.4	4.6	0.00058	0.49	4.3
GO:0006396	RNA processing	199	53	35	18	0.00063	0.498	1.5
GO:0044265	cellular macromolecule catabolic process	205	54	36	18	0.00074	0.524	1.5
GO:0005758	mitochondrial intermembrane space	23	11	4	7	0.00079	0.532	2.7
GO:0042451	purine nucleoside biosynthetic process	23	11	4	7	0.00079	0.532	2.7
GO:0046129	purine ribonucleoside biosynthetic process	23	11	4	7	0.00079	0.532	2.7
GO:0002478	antigen processing and presentation of exogenous peptide antigen	37	15	6.5	8.5	0.00081	0.54	2.3
GO:0098662	inorganic cation transmembrane transport	60	21	10.5	10.5	0.00082	0.54	2
GO:0034709	methylosome	6	5	1.1	3.9	0.00085	0.61	4.7
GO:0070069	cytochrome complex	6	5	1.1	3.9	0.00085	0.61	4.7
GO:0070003	threonine-type peptidase activity	6	5	1.1	3.9	0.00085	0.61	4.7
GO:0005839	proteasome core complex	6	5	1.1	3.9	0.00085	0.61	4.7
GO:0004298	threonine-type endopeptidase activity	6	5	1.1	3.9	0.00085	0.61	4.7
GO:0005687	U4 snRNP	6	5	1.1	3.9	0.00085	0.61	4.7
GO:0000077	DNA damage checkpoint	41	16	7.2	8.8	0.0009	0.644	2.2
GO:2000045	regulation of G1/S transition of mitotic cell cycle	34	14	6	8	0.001	0.678	2.3
GO:1903322	positive regulation of protein modification by small protein conjugation or removal	49	18	8.6	9.4	0.001	0.682	2.1
GO:0098660	inorganic ion transmembrane transport	65	22	11.4	10.6	0.001	0.694	1.9
GO:0006397	mRNA processing	117	34	20.6	13.4	0.0012	0.712	1.7
GO:0090090	negative regulation of canonical Wnt signaling pathway	31	13	5.5	7.5	0.0012	0.716	2.4
GO:0042254	ribosome biogenesis	70	23	12.3	10.7	0.0013	0.72	1.9
GO:0030330	DNA damage response, signal transduction by p53 class mediator	35	14	6.2	7.8	0.0014	0.726	2.3
GO:1902806	regulation of cell cycle G1/S phase transition	35	14	6.2	7.8	0.0014	0.726	2.3
GO:0008135	translation factor activity, RNA binding	28	12	4.9	7.1	0.0015	0.766	2.4
GO:0009142	nucleoside triphosphate biosynthetic process	18	9	3.2	5.8	0.0016	0.786	2.8
GO:0003676	nucleic acid binding	749	159	131.7	27.3	0.0016	0.786	1.2
GO:0051536	iron-sulfur cluster binding	15	8	2.6	5.4	0.0018	0.818	3
GO:0051540	metal cluster binding	15	8	2.6	5.4	0.0018	0.818	3
GO:0019884	antigen processing and presentation of exogenous antigen	40	15	7	8	0.0021	0.83	2.1
GO:0019637	organophosphate metabolic process	185	48	32.5	15.5	0.0021	0.83	1.5
GO:0031570	DNA integrity checkpoint	44	16	7.7	8.3	0.0022	0.834	2.1
GO:0009156	ribonucleoside monophosphate biosynthetic process	22	10	3.9	6.1	0.0022	0.852	2.6
GO:0030178	negative regulation of Wnt signaling pathway	33	13	5.8	7.2	0.0024	0.856	2.2
GO:0034641	cellular nitrogen compound metabolic process	1094	221	192.3	28.7	0.0025	0.86	1.1
GO:0004129	cytochrome-c oxidase activity	7	5	1.2	3.8	0.0025	0.906	4.1
GO:0016675	oxidoreductase activity, acting on a heme group of donors	7	5	1.2	3.8	0.0025	0.906	4.1
GO:0016676	oxidoreductase activity, acting on a heme group of donors, oxygen as acceptor	7	5	1.2	3.8	0.0025	0.906	4.1
GO:0033177	proton-transporting two-sector ATPase complex, proton-transporting domain	7	5	1.2	3.8	0.0025	0.906	4.1
GO:0015002	heme-copper terminal oxidase activity	7	5	1.2	3.8	0.0025	0.906	4.1
GO:0005685	U1 snRNP	7	5	1.2	3.8	0.0025	0.906	4.1
GO:1901575	organic substance catabolic process	314	74	55.2	18.8	0.0027	0.914	1.3
GO:0031397	negative regulation of protein ubiquitination	41	15	7.2	7.8	0.0028	0.922	2.1
GO:1901988	negative regulation of cell cycle phase transition	45	16	7.9	8.1	0.0028	0.926	2
GO:0009057	macromolecule catabolic process	231	57	40.6	16.4	0.0029	0.928	1.4
GO:0005829	cytosol	615	132	108.1	23.9	0.0031	0.936	1.2
GO:0016859	cis-trans isomerase activity	13	7	2.3	4.7	0.0032	0.964	3.1
GO:0000413	protein peptidyl-prolyl isomerization	13	7	2.3	4.7	0.0032	0.964	3.1
GO:0015399	primary active transmembrane transporter activity	13	7	2.3	4.7	0.0032	0.964	3.1
GO:0015405	P-P-bond-hydrolysis-driven transmembrane transporter activity	13	7	2.3	4.7	0.0032	0.964	3.1
GO:0003755	peptidyl-prolyl cis-trans isomerase activity	13	7	2.3	4.7	0.0032	0.964	3.1
GO:0009124	nucleoside monophosphate biosynthetic process	23	10	4	6	0.0033	0.964	2.5
GO:0031145	anaphase-promoting complex-dependent proteasomal ubiquitin-dependent protein catabolic process	42	15	7.4	7.6	0.0036	0.966	2
GO:1903321	negative regulation of protein modification by small protein conjugation or removal	42	15	7.4	7.6	0.0036	0.966	2
GO:0048037	cofactor binding	50	17	8.8	8.2	0.0036	0.966	1.9
GO:0034613	cellular protein localization	278	66	48.9	17.1	0.0038	0.968	1.4
GO:0022857	transmembrane transporter activity	102	29	17.9	11.1	0.0039	0.97	1.6
GO:0016616	oxidoreductase activity, acting on the CH-OH group of donors, NAD or NADP as acceptor	20	9	3.5	5.5	0.004	0.972	2.6
GO:0051087	chaperone binding	20	9	3.5	5.5	0.004	0.972	2.6
GO:0022890	inorganic cation transmembrane transporter activity	59	19	10.4	8.6	0.0043	0.972	1.8
GO:0098655	cation transmembrane transport	68	21	12	9	0.0048	0.98	1.8
GO:0009058	biosynthetic process	1053	211	185.1	25.9	0.0054	0.984	1.1
GO:0070727	cellular macromolecule localization	282	66	49.6	16.4	0.0054	0.984	1.3
GO:0018208	peptidyl-proline modification	14	7	2.5	4.5	0.0055	0.986	2.8
GO:0007093	mitotic cell cycle checkpoint	52	17	9.1	7.9	0.0057	0.99	1.9
GO:0006807	nitrogen compound metabolic process	1138	226	200.1	25.9	0.0059	0.996	1.1
GO:0016614	oxidoreductase activity, acting on CH-OH group of donors	21	9	3.7	5.3	0.0059	0.996	2.4
GO:1901991	negative regulation of mitotic cell cycle phase transition	44	15	7.7	7.3	0.006	0.996	1.9
GO:0005732	small nucleolar ribonucleoprotein complex	11	6	1.9	4.1	0.006	0.996	3.1
GO:0019674	NAD metabolic process	11	6	1.9	4.1	0.006	0.996	3.1
GO:1901576	organic substance biosynthetic process	1044	209	183.5	25.5	0.006	0.996	1.1
GO:0051168	nuclear export	40	14	7	7	0.006	0.996	2
GO:0043623	cellular protein complex assembly	78	23	13.7	9.3	0.0061	0.996	1.7
GO:0042455	ribonucleoside biosynthetic process	29	11	5.1	5.9	0.0073	0.998	2.2
GO:0019882	antigen processing and presentation	49	16	8.6	7.4	0.0073	0.998	1.9
GO:1902580	single-organism cellular localization	226	54	39.7	14.3	0.0076	0.998	1.4
GO:0030177	positive regulation of Wnt signaling pathway	37	13	6.5	6.5	0.0077	0.998	2
GO:1901363	heterocyclic compound binding	1066	212	187.4	24.6	0.0079	0.998	1.1
GO:0022891	substrate-specific transmembrane transporter activity	98	27	17.2	9.8	0.0084	0.998	1.6
GO:0003743	translation initiation factor activity	15	7	2.6	4.4	0.0087	0.998	2.7
GO:0015672	monovalent inorganic cation transport	67	20	11.8	8.2	0.0088	0.998	1.7
GO:0097159	organic cyclic compound binding	1075	213	189	24	0.0093	0.998	1.1
GO:0044260	cellular macromolecule metabolic process	1458	281	256.3	24.7	0.0095	0.998	1.1
GO:0016853	isomerase activity	34	12	6	6	0.0099	1	2
GO:0005730	nucleolus	229	54	40.3	13.7	0.01	1	1.3
GO:0043228	non-membrane-bounded organelle	715	147	125.7	21.3	0.01	1	1.2
GO:0043232	intracellular non-membrane-bounded organelle	715	147	125.7	21.3	0.01	1	1.2
GO:0006734	NADH metabolic process	9	5	1.6	3.4	0.01	1	3.2
GO:0000314	organellar small ribosomal subunit	9	5	1.6	3.4	0.01	1	3.2
GO:0005763	mitochondrial small ribosomal subunit	9	5	1.6	3.4	0.01	1	3.2
GO:0051539	4 iron, 4 sulfur cluster binding	9	5	1.6	3.4	0.01	1	3.2
GO:0031396	regulation of protein ubiquitination	64	19	11.3	7.7	0.01	1	1.7
GO:0006399	tRNA metabolic process	43	14	7.6	6.4	0.01	1	1.9
GO:0016043	cellular component organization	1009	200	177.4	22.6	0.01	1	1.1
GO:0015075	ion transmembrane transporter activity	87	24	15.3	8.7	0.01	1	1.6
GO:1901659	glycosyl compound biosynthetic process	31	11	5.5	5.5	0.01	1	2
GO:0009163	nucleoside biosynthetic process	31	11	5.5	5.5	0.01	1	2
GO:0044085	cellular component biogenesis	422	91	74.2	16.8	0.01	1	1.2
GO:0044464	cell part	2323	427	408.4	18.6	0.01	1	1
GO:0016072	rRNA metabolic process	48	15	8.4	6.6	0.01	1	1.8
GO:0044428	nuclear part	847	170	148.9	21.1	0.01	1	1.1
GO:0034220	ion transmembrane transport	102	27	17.9	9.1	0.01	1	1.5
GO:0051649	establishment of localization in cell	429	92	75.4	16.6	0.01	1	1.2
GO:0022892	substrate-specific transporter activity	121	31	21.3	9.7	0.02	1	1.5
GO:0044765	single-organism transport	556	116	97.7	18.3	0.02	1	1.2
GO:0000245	spliceosomal complex assembly	20	8	3.5	4.5	0.02	1	2.3
GO:0045862	positive regulation of proteolysis	84	23	14.8	8.2	0.02	1	1.6
GO:0034708	methyltransferase complex	24	9	4.2	4.8	0.02	1	2.1
GO:0006353	DNA-templated transcription, termination	24	9	4.2	4.8	0.02	1	2.1
GO:0042255	ribosome assembly	13	6	2.3	3.7	0.02	1	2.6
GO:0019843	rRNA binding	13	6	2.3	3.7	0.02	1	2.6
GO:0006369	termination of RNA polymerase II transcription	13	6	2.3	3.7	0.02	1	2.6
GO:0050662	coenzyme binding	36	12	6.3	5.7	0.02	1	1.9
GO:0030055	cell-substrate junction	80	22	14.1	7.9	0.02	1	1.6
GO:0005925	focal adhesion	80	22	14.1	7.9	0.02	1	1.6
GO:0005924	cell-substrate adherens junction	80	22	14.1	7.9	0.02	1	1.6
GO:1903364	positive regulation of cellular protein catabolic process	45	14	7.9	6.1	0.02	1	1.8
GO:0042026	protein refolding	10	5	1.8	3.2	0.02	1	2.8
GO:0043039	tRNA aminoacylation	17	7	3	4	0.02	1	2.3
GO:0043038	amino acid activation	17	7	3	4	0.02	1	2.3
GO:0060828	regulation of canonical Wnt signaling pathway	41	13	7.2	5.8	0.02	1	1.8
GO:0007050	cell cycle arrest	54	16	9.5	6.5	0.02	1	1.7
GO:0007006	mitochondrial membrane organization	21	8	3.7	4.3	0.02	1	2.2
GO:0006405	RNA export from nucleus	21	8	3.7	4.3	0.02	1	2.2
GO:0044249	cellular biosynthetic process	1022	200	179.7	20.3	0.02	1	1.1
GO:0034645	cellular macromolecule biosynthetic process	868	172	152.6	19.4	0.02	1	1.1
GO:1903320	regulation of protein modification by small protein conjugation or removal	73	20	12.8	7.2	0.02	1	1.6
GO:0009152	purine ribonucleotide biosynthetic process	38	12	6.7	5.3	0.03	1	1.8
GO:0045930	negative regulation of mitotic cell cycle	60	17	10.5	6.5	0.03	1	1.6
GO:0046364	monosaccharide biosynthetic process	18	7	3.2	3.8	0.03	1	2.2
GO:0006364	rRNA processing	47	14	8.3	5.7	0.03	1	1.7
GO:0006626	protein targeting to mitochondrion	30	10	5.3	4.7	0.03	1	1.9
GO:0044282	small molecule catabolic process	30	10	5.3	4.7	0.03	1	1.9
GO:0006725	cellular aromatic compound metabolic process	1049	204	184.4	19.6	0.03	1	1.1
GO:1901135	carbohydrate derivative metabolic process	201	46	35.3	10.7	0.03	1	1.3
GO:0042787	protein ubiquitination involved in ubiquitin-dependent protein catabolic process	43	13	7.6	5.4	0.03	1	1.7
GO:1903052	positive regulation of proteolysis involved in cellular protein catabolic process	43	13	7.6	5.4	0.03	1	1.7
GO:0034470	ncRNA processing	70	19	12.3	6.7	0.03	1	1.5
GO:0051287	NAD binding	11	5	1.9	3.1	0.03	1	2.6
GO:0031333	negative regulation of protein complex assembly	11	5	1.9	3.1	0.03	1	2.6
GO:0046483	heterocycle metabolic process	1053	204	185.1	18.9	0.03	1	1.1
GO:0016051	carbohydrate biosynthetic process	35	11	6.2	4.8	0.03	1	1.8
GO:0008324	cation transmembrane transporter activity	71	19	12.5	6.5	0.03	1	1.5
GO:0016835	carbon-oxygen lyase activity	15	6	2.6	3.4	0.03	1	2.3
GO:0061077	chaperone-mediated protein folding	15	6	2.6	3.4	0.03	1	2.3
GO:0006139	nucleobase-containing compound metabolic process	1028	199	180.7	18.3	0.04	1	1.1
GO:0070585	protein localization to mitochondrion	40	12	7	5	0.04	1	1.7
GO:1901360	organic cyclic compound metabolic process	1079	208	189.7	18.3	0.04	1	1.1
GO:0031331	positive regulation of cellular catabolic process	86	22	15.1	6.9	0.04	1	1.5
GO:0000075	cell cycle checkpoint	72	19	12.7	6.3	0.04	1	1.5
GO:0051348	negative regulation of transferase activity	82	21	14.4	6.6	0.04	1	1.5
GO:0005912	adherens junction	87	22	15.3	6.7	0.04	1	1.4
GO:0006164	purine nucleotide biosynthetic process	41	12	7.2	4.8	0.04	1	1.7
GO:0000428	DNA-directed RNA polymerase complex	28	9	4.9	4.1	0.04	1	1.8
GO:0055029	nuclear DNA-directed RNA polymerase complex	28	9	4.9	4.1	0.04	1	1.8
GO:0051881	regulation of mitochondrial membrane potential	12	5	2.1	2.9	0.04	1	2.4
GO:0048284	organelle fusion	24	8	4.2	3.8	0.05	1	1.9
GO:0044801	single-organism membrane fusion	24	8	4.2	3.8	0.05	1	1.9
GO:0006406	mRNA export from nucleus	16	6	2.8	3.2	0.05	1	2.1
GO:0006418	tRNA aminoacylation for protein translation	16	6	2.8	3.2	0.05	1	2.1
GO:0048024	regulation of mRNA splicing, via spliceosome	16	6	2.8	3.2	0.05	1	2.1
GO:0019319	hexose biosynthetic process	16	6	2.8	3.2	0.05	1	2.1
GO:0071806	protein transmembrane transport	16	6	2.8	3.2	0.05	1	2.1
GO:0042645	mitochondrial nucleoid	16	6	2.8	3.2	0.05	1	2.1
GO:0006094	gluconeogenesis	16	6	2.8	3.2	0.05	1	2.1
GO:0070161	anchoring junction	88	22	15.5	6.5	0.05	1	1.4
GO:0009059	macromolecule biosynthetic process	891	173	156.6	16.4	0.05	1	1.1
GO:0055085	transmembrane transport	153	35	26.9	8.1	0.05	1	1.3
GO:0015031	protein transport	308	65	54.1	10.9	0.05	1	1.2
GO:0016829	lyase activity	29	9	5.1	3.9	0.05	1	1.8
GO:0010821	regulation of mitochondrion organization	56	15	9.8	5.2	0.05	1	1.5
GO:0005634	nucleus	1253	237	220.3	16.7	0.06	1	1.1
GO:0072655	establishment of protein localization to mitochondrion	38	11	6.7	4.3	0.06	1	1.6
GO:0010950	positive regulation of endopeptidase activity	38	11	6.7	4.3	0.06	1	1.6
GO:1902578	single-organism localization	599	119	105.3	13.7	0.06	1	1.1
GO:0016054	organic acid catabolic process	21	7	3.7	3.3	0.06	1	1.9
GO:0046395	carboxylic acid catabolic process	21	7	3.7	3.3	0.06	1	1.9
GO:0016591	DNA-directed RNA polymerase II, holoenzyme	21	7	3.7	3.3	0.06	1	1.9
GO:0051258	protein polymerization	34	10	6	4	0.06	1	1.7
GO:0044432	endoplasmic reticulum part	145	33	25.5	7.5	0.06	1	1.3
GO:0036473	cell death in response to oxidative stress	13	5	2.3	2.7	0.06	1	2.2
GO:0005200	structural constituent of cytoskeleton	13	5	2.3	2.7	0.06	1	2.2
GO:0007338	single fertilization	13	5	2.3	2.7	0.06	1	2.2
GO:0005789	endoplasmic reticulum membrane	120	28	21.1	6.9	0.06	1	1.3
GO:0006611	protein export from nucleus	17	6	3	3	0.06	1	2
GO:0009566	fertilization	17	6	3	3	0.06	1	2
GO:0050434	positive regulation of viral transcription	17	6	3	3	0.06	1	2
GO:0051641	cellular localization	498	100	87.6	12.4	0.06	1	1.1
GO:0045732	positive regulation of protein catabolic process	57	15	10	5	0.06	1	1.5
GO:0043170	macromolecule metabolic process	1529	285	268.8	16.2	0.06	1	1.1
GO:1901987	regulation of cell cycle phase transition	62	16	10.9	5.1	0.07	1	1.5
GO:0030880	RNA polymerase complex	30	9	5.3	3.7	0.07	1	1.7
GO:0031981	nuclear lumen	784	152	137.8	14.2	0.07	1	1.1
GO:0072522	purine-containing compound biosynthetic process	44	12	7.7	4.3	0.07	1	1.6
GO:0009260	ribonucleotide biosynthetic process	44	12	7.7	4.3	0.07	1	1.6
GO:0046390	ribose phosphate biosynthetic process	44	12	7.7	4.3	0.07	1	1.6
GO:0045088	regulation of innate immune response	87	21	15.3	5.7	0.07	1	1.4
GO:0009896	positive regulation of catabolic process	97	23	17.1	5.9	0.07	1	1.3
GO:0010948	negative regulation of cell cycle process	63	16	11.1	4.9	0.07	1	1.4
GO:0042175	nuclear outer membrane-endoplasmic reticulum membrane network	122	28	21.4	6.6	0.07	1	1.3
GO:0060070	canonical Wnt signaling pathway	49	13	8.6	4.4	0.08	1	1.5
GO:0072524	pyridine-containing compound metabolic process	22	7	3.9	3.1	0.08	1	1.8
GO:0006368	transcription elongation from RNA polymerase II promoter	22	7	3.9	3.1	0.08	1	1.8
GO:0071702	organic substance transport	400	81	70.3	10.7	0.08	1	1.2
GO:0022607	cellular component assembly	368	75	64.7	10.3	0.08	1	1.2
GO:0008237	metallopeptidase activity	18	6	3.2	2.8	0.08	1	1.9
GO:1901293	nucleoside phosphate biosynthetic process	59	15	10.4	4.6	0.08	1	1.4
GO:1901990	regulation of mitotic cell cycle phase transition	59	15	10.4	4.6	0.08	1	1.4
GO:0009165	nucleotide biosynthetic process	59	15	10.4	4.6	0.08	1	1.4
GO:0006996	organelle organization	680	132	119.6	12.4	0.09	1	1.1
GO:0048524	positive regulation of viral process	27	8	4.7	3.3	0.09	1	1.7
GO:0050821	protein stabilization	27	8	4.7	3.3	0.09	1	1.7
GO:1903902	positive regulation of viral life cycle	27	8	4.7	3.3	0.09	1	1.7
GO:0030111	regulation of Wnt signaling pathway	50	13	8.8	4.2	0.09	1	1.5
GO:0010952	positive regulation of peptidase activity	41	11	7.2	3.8	0.09	1	1.5
GO:0000082	G1/S transition of mitotic cell cycle	60	15	10.5	4.5	0.09	1	1.4
GO:0042274	ribosomal small subunit biogenesis	23	7	4	3	0.09	1	1.7
GO:0031072	heat shock protein binding	23	7	4	3	0.09	1	1.7
GO:0006810	transport	666	129	117.1	11.9	0.09	1	1.1
GO:0006354	DNA-templated transcription, elongation	32	9	5.6	3.4	0.09	1	1.6
GO:0002218	activation of innate immune response	70	17	12.3	4.7	0.09	1	1.4
GO:0002758	innate immune response-activating signal transduction	70	17	12.3	4.7	0.09	1	1.4
GO:0044451	nucleoplasm part	156	34	27.4	6.6	0.1	1	1.2
GO:0045184	establishment of protein localization	330	67	58	9	0.1	1	1.2
GO:0046496	nicotinamide nucleotide metabolic process	19	6	3.3	2.7	0.1	1	1.8
GO:0019362	pyridine nucleotide metabolic process	19	6	3.3	2.7	0.1	1	1.8
GO:0006812	cation transport	131	29	23	6	0.1	1	1.3
GO:0044843	cell cycle G1/S phase transition	61	15	10.7	4.3	0.1	1	1.4
GO:0000422	mitochondrion degradation	28	8	4.9	3.1	0.1	1	1.6
GO:0061025	membrane fusion	28	8	4.9	3.1	0.1	1	1.6
GO:0072329	monocarboxylic acid catabolic process	15	5	2.6	2.4	0.11	1	1.9
GO:0043022	ribosome binding	15	5	2.6	2.4	0.11	1	1.9
GO:0030162	regulation of proteolysis	142	31	25	6	0.11	1	1.2
GO:1990234	transferase complex	132	29	23.2	5.8	0.11	1	1.2
GO:0052548	regulation of endopeptidase activity	67	16	11.8	4.2	0.12	1	1.4
GO:0006352	DNA-templated transcription, initiation	67	16	11.8	4.2	0.12	1	1.4
GO:0051347	positive regulation of transferase activity	123	27	21.6	5.4	0.12	1	1.2
GO:0010941	regulation of cell death	313	63	55	8	0.12	1	1.1
GO:0043280	positive regulation of cysteine-type endopeptidase activity involved in apoptotic process	29	8	5.1	2.9	0.12	1	1.6
GO:0043281	regulation of cysteine-type endopeptidase activity involved in apoptotic process	48	12	8.4	3.6	0.12	1	1.4
GO:0060548	negative regulation of cell death	191	40	33.6	6.4	0.12	1	1.2
GO:0006367	transcription initiation from RNA polymerase II promoter	58	14	10.2	3.8	0.13	1	1.4
GO:0006914	autophagy	58	14	10.2	3.8	0.13	1	1.4
GO:1903008	organelle disassembly	34	9	6	3	0.13	1	1.5
GO:0006461	protein complex assembly	208	43	36.6	6.4	0.13	1	1.2
GO:0070271	protein complex biogenesis	208	43	36.6	6.4	0.13	1	1.2
GO:0015030	Cajal body	16	5	2.8	2.2	0.13	1	1.8
GO:0005741	mitochondrial outer membrane	25	7	4.4	2.6	0.13	1	1.6
GO:0008033	tRNA processing	25	7	4.4	2.6	0.13	1	1.6
GO:1903146	regulation of mitochondrion degradation	25	7	4.4	2.6	0.13	1	1.6
GO:2000116	regulation of cysteine-type endopeptidase activity	49	12	8.6	3.4	0.14	1	1.4
GO:0006974	cellular response to DNA damage stimulus	172	36	30.2	5.8	0.14	1	1.2
GO:0045089	positive regulation of innate immune response	79	18	13.9	4.1	0.14	1	1.3
GO:1903362	regulation of cellular protein catabolic process	74	17	13	4	0.14	1	1.3
GO:0052547	regulation of peptidase activity	69	16	12.1	3.9	0.14	1	1.3
GO:1903050	regulation of proteolysis involved in cellular protein catabolic process	69	16	12.1	3.9	0.14	1	1.3
GO:2001056	positive regulation of cysteine-type endopeptidase activity	30	8	5.3	2.7	0.14	1	1.5
GO:0031301	integral component of organelle membrane	35	9	6.2	2.8	0.15	1	1.5
GO:0043902	positive regulation of multi-organism process	35	9	6.2	2.8	0.15	1	1.5
GO:0090575	RNA polymerase II transcription factor complex	21	6	3.7	2.3	0.15	1	1.6
GO:0016746	transferase activity, transferring acyl groups	45	11	7.9	3.1	0.15	1	1.4
GO:0006811	ion transport	179	37	31.5	5.5	0.15	1	1.2
GO:0043066	negative regulation of apoptotic process	179	37	31.5	5.5	0.15	1	1.2
GO:1902589	single-organism organelle organization	489	94	86	8	0.16	1	1.1
GO:0016779	nucleotidyltransferase activity	31	8	5.5	2.5	0.16	1	1.5
GO:0030176	integral component of endoplasmic reticulum membrane	17	5	3	2	0.16	1	1.7
GO:1901607	alpha-amino acid biosynthetic process	17	5	3	2	0.16	1	1.7
GO:0031227	intrinsic component of endoplasmic reticulum membrane	17	5	3	2	0.16	1	1.7
GO:0006475	internal protein amino acid acetylation	36	9	6.3	2.7	0.17	1	1.4
GO:0002429	immune response-activating cell surface receptor signaling pathway	76	17	13.4	3.6	0.17	1	1.3
GO:0044283	small molecule biosynthetic process	71	16	12.5	3.5	0.17	1	1.3
GO:0043069	negative regulation of programmed cell death	181	37	31.8	5.2	0.17	1	1.2
GO:0016604	nuclear body	82	18	14.4	3.6	0.18	1	1.2
GO:0005783	endoplasmic reticulum	214	43	37.6	5.4	0.18	1	1.1
GO:0042981	regulation of apoptotic process	295	58	51.9	6.1	0.18	1	1.1
GO:0051186	cofactor metabolic process	62	14	10.9	3.1	0.19	1	1.3
GO:0090068	positive regulation of cell cycle process	57	13	10	3	0.19	1	1.3
GO:0016747	transferase activity, transferring acyl groups other than amino-acyl groups	37	9	6.5	2.5	0.19	1	1.4
GO:0031300	intrinsic component of organelle membrane	37	9	6.5	2.5	0.19	1	1.4
GO:0016053	organic acid biosynthetic process	47	11	8.3	2.7	0.19	1	1.3
GO:0046394	carboxylic acid biosynthetic process	47	11	8.3	2.7	0.19	1	1.3
GO:0005654	nucleoplasm	627	118	110.2	7.8	0.19	1	1.1
GO:0032787	monocarboxylic acid metabolic process	83	18	14.6	3.4	0.2	1	1.2
GO:0043067	regulation of programmed cell death	297	58	52.2	5.8	0.2	1	1.1
GO:0051262	protein tetramerization	18	5	3.2	1.8	0.2	1	1.6
GO:0006733	oxidoreduction coenzyme metabolic process	23	6	4	2	0.21	1	1.5
GO:0046782	regulation of viral transcription	23	6	4	2	0.21	1	1.5
GO:0050684	regulation of mRNA processing	23	6	4	2	0.21	1	1.5
GO:1990351	transporter complex	23	6	4	2	0.21	1	1.5
GO:0042176	regulation of protein catabolic process	89	19	15.6	3.4	0.21	1	1.2
GO:0051604	protein maturation	53	12	9.3	2.7	0.21	1	1.3
GO:0006487	protein N-linked glycosylation	28	7	4.9	2.1	0.21	1	1.4
GO:0018196	peptidyl-asparagine modification	28	7	4.9	2.1	0.21	1	1.4
GO:0018279	protein N-linked glycosylation via asparagine	28	7	4.9	2.1	0.21	1	1.4
GO:0031968	organelle outer membrane	28	7	4.9	2.1	0.21	1	1.4
GO:0010822	positive regulation of mitochondrion organization	48	11	8.4	2.6	0.21	1	1.3
GO:0016607	nuclear speck	48	11	8.4	2.6	0.21	1	1.3
GO:0051236	establishment of RNA localization	33	8	5.8	2.2	0.21	1	1.4
GO:0050658	RNA transport	33	8	5.8	2.2	0.21	1	1.4
GO:0050657	nucleic acid transport	33	8	5.8	2.2	0.21	1	1.4
GO:1901605	alpha-amino acid metabolic process	33	8	5.8	2.2	0.21	1	1.4
GO:0006473	protein acetylation	43	10	7.6	2.4	0.21	1	1.3
GO:0019318	hexose metabolic process	43	10	7.6	2.4	0.21	1	1.3
GO:0051234	establishment of localization	692	129	121.7	7.3	0.22	1	1.1
GO:0031400	negative regulation of protein modification process	122	25	21.4	3.6	0.23	1	1.2
GO:0045454	cell redox homeostasis	19	5	3.3	1.7	0.23	1	1.5
GO:0009451	RNA modification	19	5	3.3	1.7	0.23	1	1.5
GO:0008037	cell recognition	19	5	3.3	1.7	0.23	1	1.5
GO:0008652	cellular amino acid biosynthetic process	19	5	3.3	1.7	0.23	1	1.5
GO:0030662	coated vesicle membrane	19	5	3.3	1.7	0.23	1	1.5
GO:0031349	positive regulation of defense response	96	20	16.9	3.1	0.23	1	1.2
GO:0034599	cellular response to oxidative stress	44	10	7.7	2.3	0.23	1	1.3
GO:0097202	activation of cysteine-type endopeptidase activity	24	6	4.2	1.8	0.24	1	1.4
GO:1903599	positive regulation of mitochondrion degradation	24	6	4.2	1.8	0.24	1	1.4
GO:0044798	nuclear transcription factor complex	24	6	4.2	1.8	0.24	1	1.4
GO:0043484	regulation of RNA splicing	24	6	4.2	1.8	0.24	1	1.4
GO:0044452	nucleolar part	24	6	4.2	1.8	0.24	1	1.4
GO:0006919	activation of cysteine-type endopeptidase activity involved in apoptotic process	24	6	4.2	1.8	0.24	1	1.4
GO:0031647	regulation of protein stability	39	9	6.9	2.1	0.24	1	1.3
GO:0048193	Golgi vesicle transport	39	9	6.9	2.1	0.24	1	1.3
GO:0018393	internal peptidyl-lysine acetylation	34	8	6	2	0.24	1	1.3
GO:0031123	RNA 3'-end processing	34	8	6	2	0.24	1	1.3
GO:0016573	histone acetylation	34	8	6	2	0.24	1	1.3
GO:0019867	outer membrane	29	7	5.1	1.9	0.24	1	1.4
GO:0051054	positive regulation of DNA metabolic process	29	7	5.1	1.9	0.24	1	1.4
GO:0044712	single-organism catabolic process	162	32	28.5	3.5	0.26	1	1.1
GO:0043543	protein acylation	45	10	7.9	2.1	0.26	1	1.3
GO:0006006	glucose metabolic process	40	9	7	2	0.26	1	1.3
GO:0070011	peptidase activity, acting on L-amino acid peptides	66	14	11.6	2.4	0.26	1	1.2
GO:0000287	magnesium ion binding	35	8	6.2	1.8	0.26	1	1.3
GO:2001242	regulation of intrinsic apoptotic signaling pathway	35	8	6.2	1.8	0.26	1	1.3
GO:0090407	organophosphate biosynthetic process	98	20	17.2	2.8	0.26	1	1.2
GO:0033036	macromolecule localization	460	86	80.9	5.1	0.27	1	1.1
GO:0090174	organelle membrane fusion	20	5	3.5	1.5	0.27	1	1.4
GO:0044242	cellular lipid catabolic process	20	5	3.5	1.5	0.27	1	1.4
GO:1900034	regulation of cellular response to heat	20	5	3.5	1.5	0.27	1	1.4
GO:0006906	vesicle fusion	20	5	3.5	1.5	0.27	1	1.4
GO:0030258	lipid modification	25	6	4.4	1.6	0.27	1	1.4
GO:0016050	vesicle organization	56	12	9.8	2.2	0.27	1	1.2
GO:0008233	peptidase activity	72	15	12.7	2.3	0.27	1	1.2
GO:0007346	regulation of mitotic cell cycle	104	21	18.3	2.7	0.27	1	1.1
GO:0006631	fatty acid metabolic process	51	11	9	2	0.28	1	1.2
GO:0044763	single-organism cellular process	1812	325	318.6	6.4	0.28	1	1
GO:0044770	cell cycle phase transition	115	23	20.2	2.8	0.28	1	1.1
GO:0006417	regulation of translation	67	14	11.8	2.2	0.28	1	1.2
GO:0004175	endopeptidase activity	46	10	8.1	1.9	0.28	1	1.2
GO:0010498	proteasomal protein catabolic process	94	19	16.5	2.5	0.29	1	1.1
GO:0031329	regulation of cellular catabolic process	132	26	23.2	2.8	0.29	1	1.1
GO:0018394	peptidyl-lysine acetylation	36	8	6.3	1.7	0.29	1	1.3
GO:0031347	regulation of defense response	154	30	27.1	2.9	0.29	1	1.1
GO:0008104	protein localization	408	76	71.7	4.3	0.3	1	1.1
GO:0010508	positive regulation of autophagy	31	7	5.5	1.5	0.3	1	1.3
GO:0044772	mitotic cell cycle phase transition	111	22	19.5	2.5	0.3	1	1.1
GO:0043524	negative regulation of neuron apoptotic process	26	6	4.6	1.4	0.3	1	1.3
GO:1903311	regulation of mRNA metabolic process	26	6	4.6	1.4	0.3	1	1.3
GO:2000117	negative regulation of cysteine-type endopeptidase activity	21	5	3.7	1.3	0.3	1	1.4
GO:1902493	acetyltransferase complex	21	5	3.7	1.3	0.3	1	1.4
GO:0043154	negative regulation of cysteine-type endopeptidase activity involved in apoptotic process	21	5	3.7	1.3	0.3	1	1.4
GO:0031248	protein acetyltransferase complex	21	5	3.7	1.3	0.3	1	1.4
GO:0016363	nuclear matrix	21	5	3.7	1.3	0.3	1	1.4
GO:0070646	protein modification by small protein removal	21	5	3.7	1.3	0.3	1	1.4
GO:0009894	regulation of catabolic process	144	28	25.3	2.7	0.31	1	1.1
GO:0006403	RNA localization	37	8	6.5	1.5	0.32	1	1.2
GO:0045787	positive regulation of cell cycle	69	14	12.1	1.9	0.32	1	1.2
GO:0031625	ubiquitin protein ligase binding	53	11	9.3	1.7	0.32	1	1.2
GO:0006732	coenzyme metabolic process	53	11	9.3	1.7	0.32	1	1.2
GO:0016887	ATPase activity	80	16	14.1	1.9	0.33	1	1.1
GO:0032446	protein modification by small protein conjugation	151	29	26.5	2.5	0.33	1	1.1
GO:0043161	proteasome-mediated ubiquitin-dependent protein catabolic process	91	18	16	2	0.33	1	1.1
GO:0051028	mRNA transport	27	6	4.7	1.3	0.33	1	1.3
GO:0031406	carboxylic acid binding	27	6	4.7	1.3	0.33	1	1.3
GO:0031124	mRNA 3'-end processing	27	6	4.7	1.3	0.33	1	1.3
GO:0034399	nuclear periphery	27	6	4.7	1.3	0.33	1	1.3
GO:0016567	protein ubiquitination	135	26	23.7	2.3	0.33	1	1.1
GO:0022804	active transmembrane transporter activity	43	9	7.6	1.4	0.34	1	1.2
GO:0010506	regulation of autophagy	43	9	7.6	1.4	0.34	1	1.2
GO:0010632	regulation of epithelial cell migration	22	5	3.9	1.1	0.34	1	1.3
GO:0007569	cell aging	22	5	3.9	1.1	0.34	1	1.3
GO:0008565	protein transporter activity	22	5	3.9	1.1	0.34	1	1.3
GO:0042470	melanosome	22	5	3.9	1.1	0.34	1	1.3
GO:0048770	pigment granule	22	5	3.9	1.1	0.34	1	1.3
GO:0032387	negative regulation of intracellular transport	22	5	3.9	1.1	0.34	1	1.3
GO:0044389	ubiquitin-like protein ligase binding	54	11	9.5	1.5	0.35	1	1.2
GO:0008022	protein C-terminus binding	33	7	5.8	1.2	0.36	1	1.2
GO:0005635	nuclear envelope	71	14	12.5	1.5	0.36	1	1.1
GO:0033554	cellular response to stress	382	70	67.2	2.8	0.36	1	1
GO:0043177	organic acid binding	28	6	4.9	1.1	0.37	1	1.2
GO:0016070	RNA metabolic process	816	147	143.5	3.5	0.37	1	1
GO:0045786	negative regulation of cell cycle	110	21	19.3	1.7	0.37	1	1.1
GO:0015931	nucleobase-containing compound transport	39	8	6.9	1.1	0.38	1	1.2
GO:0098780	response to mitochondrial depolarisation	23	5	4	1	0.38	1	1.2
GO:0098779	activation of mitophagy in response to mitochondrial depolarization	23	5	4	1	0.38	1	1.2
GO:0046661	male sex differentiation	23	5	4	1	0.38	1	1.2
GO:0031902	late endosome membrane	23	5	4	1	0.38	1	1.2
GO:0016055	Wnt signaling pathway	72	14	12.7	1.3	0.38	1	1.1
GO:0005770	late endosome	34	7	6	1	0.39	1	1.2
GO:0051338	regulation of transferase activity	195	36	34.3	1.7	0.4	1	1.1
GO:0031638	zymogen activation	29	6	5.1	0.9	0.4	1	1.2
GO:0043021	ribonucleoprotein complex binding	29	6	5.1	0.9	0.4	1	1.2
GO:0005525	GTP binding	73	14	12.8	1.2	0.41	1	1.1
GO:0005996	monosaccharide metabolic process	51	10	9	1	0.41	1	1.1
GO:0016485	protein processing	51	10	9	1	0.41	1	1.1
GO:0043086	negative regulation of catalytic activity	157	29	27.6	1.4	0.42	1	1.1
GO:1901566	organonitrogen compound biosynthetic process	118	22	20.7	1.3	0.42	1	1.1
GO:0022803	passive transmembrane transporter activity	24	5	4.2	0.8	0.42	1	1.2
GO:0015267	channel activity	24	5	4.2	0.8	0.42	1	1.2
GO:0019001	guanyl nucleotide binding	74	14	13	1	0.43	1	1.1
GO:0032561	guanyl ribonucleotide binding	74	14	13	1	0.43	1	1.1
GO:0007568	aging	52	10	9.1	0.9	0.43	1	1.1
GO:0042623	ATPase activity, coupled	52	10	9.1	0.9	0.43	1	1.1
GO:0070647	protein modification by small protein conjugation or removal	164	30	28.8	1.2	0.44	1	1
GO:1901215	negative regulation of neuron death	30	6	5.3	0.7	0.44	1	1.1
GO:0090304	nucleic acid metabolic process	924	164	162.4	1.6	0.45	1	1
GO:0034614	cellular response to reactive oxygen species	25	5	4.4	0.6	0.46	1	1.1
GO:0033218	amide binding	25	5	4.4	0.6	0.46	1	1.1
GO:0016410	N-acyltransferase activity	25	5	4.4	0.6	0.46	1	1.1
GO:0005765	lysosomal membrane	42	8	7.4	0.6	0.46	1	1.1
GO:0006508	proteolysis	251	45	44.1	0.9	0.47	1	1
GO:0016758	transferase activity, transferring hexosyl groups	31	6	5.5	0.5	0.47	1	1.1
GO:0050688	regulation of defense response to virus	31	6	5.5	0.5	0.47	1	1.1
GO:2001020	regulation of response to DNA damage stimulus	31	6	5.5	0.5	0.47	1	1.1
GO:0030518	intracellular steroid hormone receptor signaling pathway	31	6	5.5	0.5	0.47	1	1.1
GO:0006820	anion transport	65	12	11.4	0.6	0.48	1	1.1
GO:0010608	posttranscriptional regulation of gene expression	122	22	21.4	0.6	0.49	1	1
GO:0006281	DNA repair	94	17	16.5	0.5	0.49	1	1
GO:0034605	cellular response to heat	26	5	4.6	0.4	0.49	1	1.1
GO:0051099	positive regulation of binding	26	5	4.6	0.4	0.49	1	1.1
GO:0016407	acetyltransferase activity	26	5	4.6	0.4	0.49	1	1.1
GO:0072330	monocarboxylic acid biosynthetic process	26	5	4.6	0.4	0.49	1	1.1
GO:0003924	GTPase activity	43	8	7.6	0.4	0.49	1	1.1
GO:0080134	regulation of response to stress	276	49	48.5	0.5	0.5	1	1
GO:0002262	myeloid cell homeostasis	32	6	5.6	0.4	0.5	1	1.1
GO:0001726	ruffle	32	6	5.6	0.4	0.5	1	1.1
GO:0045814	negative regulation of gene expression, epigenetic	32	6	5.6	0.4	0.5	1	1.1
GO:0031984	organelle subcompartment	32	6	5.6	0.4	0.5	1	1.1
GO:0043065	positive regulation of apoptotic process	129	23	22.7	0.3	0.51	1	1
GO:0005515	protein binding	1733	305	304.7	0.3	0.51	1	1
GO:0006260	DNA replication	78	14	13.7	0.3	0.51	1	1
GO:0051402	neuron apoptotic process	44	8	7.7	0.3	0.52	1	1
GO:0044297	cell body	67	12	11.8	0.2	0.52	1	1
GO:0043068	positive regulation of programmed cell death	130	23	22.9	0.1	0.52	1	1
GO:0006913	nucleocytoplasmic transport	90	16	15.8	0.2	0.52	1	1
GO:0045087	innate immune response	193	34	33.9	0.1	0.53	1	1
GO:0051896	regulation of protein kinase B signaling	27	5	4.7	0.3	0.53	1	1.1
GO:0005788	endoplasmic reticulum lumen	27	5	4.7	0.3	0.53	1	1.1
GO:0006275	regulation of DNA replication	27	5	4.7	0.3	0.53	1	1.1
GO:0046165	alcohol biosynthetic process	27	5	4.7	0.3	0.53	1	1.1
GO:0034101	erythrocyte homeostasis	27	5	4.7	0.3	0.53	1	1.1
GO:0002253	activation of immune response	119	21	20.9	0.1	0.53	1	1
GO:0010466	negative regulation of peptidase activity	33	6	5.8	0.2	0.54	1	1
GO:0035091	phosphatidylinositol binding	33	6	5.8	0.2	0.54	1	1
GO:0006302	double-strand break repair	33	6	5.8	0.2	0.54	1	1
GO:0010951	negative regulation of endopeptidase activity	33	6	5.8	0.2	0.54	1	1
GO:0046942	carboxylic acid transport	33	6	5.8	0.2	0.54	1	1
GO:0015849	organic acid transport	33	6	5.8	0.2	0.54	1	1
GO:0032956	regulation of actin cytoskeleton organization	39	7	6.9	0.1	0.54	1	1
GO:0043523	regulation of neuron apoptotic process	39	7	6.9	0.1	0.54	1	1
GO:0051169	nuclear transport	91	16	16	0	0.54	1	1
GO:2001234	negative regulation of apoptotic signaling pathway	45	8	7.9	0.1	0.55	1	1
GO:0006986	response to unfolded protein	45	8	7.9	0.1	0.55	1	1
GO:0016265	death	401	70	70.5	-0.5	0.55	1	1
GO:0090066	regulation of anatomical structure size	51	9	9	0	0.55	1	1
GO:0005774	vacuolar membrane	51	9	9	0	0.55	1	1
GO:0001558	regulation of cell growth	57	10	10	0	0.56	1	1
GO:0008610	lipid biosynthetic process	86	15	15.1	-0.1	0.56	1	1
GO:0002757	immune response-activating signal transduction	115	20	20.2	-0.2	0.56	1	1
GO:0036464	cytoplasmic ribonucleoprotein granule	28	5	4.9	0.1	0.56	1	1
GO:0042391	regulation of membrane potential	28	5	4.9	0.1	0.56	1	1
GO:0035770	ribonucleoprotein granule	28	5	4.9	0.1	0.56	1	1
GO:0045665	negative regulation of neuron differentiation	28	5	4.9	0.1	0.56	1	1
GO:0032269	negative regulation of cellular protein metabolic process	179	31	31.5	-0.5	0.57	1	1
GO:0010721	negative regulation of cell development	40	7	7	0	0.57	1	1
GO:0035966	response to topologically incorrect protein	46	8	8.1	-0.1	0.57	1	1
GO:1903900	regulation of viral life cycle	46	8	8.1	-0.1	0.57	1	1
GO:0043687	post-translational protein modification	52	9	9.1	-0.1	0.58	1	1
GO:0002768	immune response-regulating cell surface receptor signaling pathway	99	17	17.4	-0.4	0.59	1	1
GO:0006915	apoptotic process	376	65	66.1	-1.1	0.59	1	1
GO:0008219	cell death	399	69	70.1	-1.1	0.59	1	1
GO:0010942	positive regulation of cell death	134	23	23.6	-0.6	0.59	1	1
GO:0044257	cellular protein catabolic process	134	23	23.6	-0.6	0.59	1	1
GO:0044723	single-organism carbohydrate metabolic process	117	20	20.6	-0.6	0.6	1	1
GO:0008509	anion transmembrane transporter activity	29	5	5.1	-0.1	0.6	1	1
GO:0009408	response to heat	35	6	6.2	-0.2	0.6	1	1
GO:0008168	methyltransferase activity	35	6	6.2	-0.2	0.6	1	1
GO:0030135	coated vesicle	35	6	6.2	-0.2	0.6	1	1
GO:0007548	sex differentiation	35	6	6.2	-0.2	0.6	1	1
GO:0050792	regulation of viral process	47	8	8.3	-0.3	0.6	1	1
GO:0051603	proteolysis involved in cellular protein catabolic process	129	22	22.7	-0.7	0.6	1	1
GO:0043269	regulation of ion transport	53	9	9.3	-0.3	0.6	1	1
GO:0040008	regulation of growth	100	17	17.6	-0.6	0.6	1	1
GO:0006790	sulfur compound metabolic process	59	10	10.4	-0.4	0.61	1	1
GO:0012501	programmed cell death	378	65	66.5	-1.5	0.61	1	1
GO:0050778	positive regulation of immune response	136	23	23.9	-0.9	0.62	1	1
GO:0017111	nucleoside-triphosphatase activity	142	24	25	-1	0.62	1	1
GO:0030163	protein catabolic process	148	25	26	-1	0.62	1	1
GO:0016757	transferase activity, transferring glycosyl groups	42	7	7.4	-0.4	0.63	1	0.9
GO:0044456	synapse part	42	7	7.4	-0.4	0.63	1	0.9
GO:0016197	endosomal transport	42	7	7.4	-0.4	0.63	1	0.9
GO:0034654	nucleobase-containing compound biosynthetic process	719	124	126.4	-2.4	0.63	1	1
GO:0043413	macromolecule glycosylation	48	8	8.4	-0.4	0.63	1	0.9
GO:0006486	protein glycosylation	48	8	8.4	-0.4	0.63	1	0.9
GO:0070085	glycosylation	48	8	8.4	-0.4	0.63	1	0.9
GO:0051260	protein homooligomerization	36	6	6.3	-0.3	0.63	1	0.9
GO:0021537	telencephalon development	36	6	6.3	-0.3	0.63	1	0.9
GO:0050673	epithelial cell proliferation	54	9	9.5	-0.5	0.63	1	0.9
GO:0051259	protein oligomerization	60	10	10.5	-0.5	0.63	1	0.9
GO:0019941	modification-dependent protein catabolic process	119	20	20.9	-0.9	0.63	1	1
GO:0080135	regulation of cellular response to stress	125	21	22	-1	0.63	1	1
GO:0044255	cellular lipid metabolic process	131	22	23	-1	0.63	1	1
GO:1901265	nucleoside phosphate binding	456	78	80.2	-2.2	0.64	1	1
GO:0000166	nucleotide binding	456	78	80.2	-2.2	0.64	1	1
GO:1901362	organic cyclic compound biosynthetic process	749	129	131.7	-2.7	0.64	1	1
GO:0018130	heterocycle biosynthetic process	732	126	128.7	-2.7	0.64	1	1
GO:0010564	regulation of cell cycle process	114	19	20	-1	0.64	1	0.9
GO:0006259	DNA metabolic process	202	34	35.5	-1.5	0.64	1	1
GO:0006066	alcohol metabolic process	61	10	10.7	-0.7	0.65	1	0.9
GO:0097193	intrinsic apoptotic signaling pathway	67	11	11.8	-0.8	0.65	1	0.9
GO:0019438	aromatic compound biosynthetic process	728	125	128	-3	0.65	1	1
GO:1901615	organic hydroxy compound metabolic process	79	13	13.9	-0.9	0.65	1	0.9
GO:0070372	regulation of ERK1 and ERK2 cascade	43	7	7.6	-0.6	0.65	1	0.9
GO:0001649	osteoblast differentiation	43	7	7.6	-0.6	0.65	1	0.9
GO:1901565	organonitrogen compound catabolic process	43	7	7.6	-0.6	0.65	1	0.9
GO:0016741	transferase activity, transferring one-carbon groups	37	6	6.5	-0.5	0.65	1	0.9
GO:0001664	G-protein coupled receptor binding	37	6	6.5	-0.5	0.65	1	0.9
GO:0032535	regulation of cellular component size	37	6	6.5	-0.5	0.65	1	0.9
GO:0098791	Golgi subcompartment	31	5	5.5	-0.5	0.66	1	0.9
GO:0010631	epithelial cell migration	31	5	5.5	-0.5	0.66	1	0.9
GO:0034762	regulation of transmembrane transport	31	5	5.5	-0.5	0.66	1	0.9
GO:1903651	positive regulation of cytoplasmic transport	31	5	5.5	-0.5	0.66	1	0.9
GO:0046434	organophosphate catabolic process	31	5	5.5	-0.5	0.66	1	0.9
GO:0043491	protein kinase B signaling	31	5	5.5	-0.5	0.66	1	0.9
GO:0051495	positive regulation of cytoskeleton organization	31	5	5.5	-0.5	0.66	1	0.9
GO:0090132	epithelium migration	31	5	5.5	-0.5	0.66	1	0.9
GO:0090130	tissue migration	31	5	5.5	-0.5	0.66	1	0.9
GO:0046983	protein dimerization activity	168	28	29.5	-1.5	0.66	1	0.9
GO:0043632	modification-dependent macromolecule catabolic process	121	20	21.3	-1.3	0.66	1	0.9
GO:0051248	negative regulation of protein metabolic process	186	31	32.7	-1.7	0.66	1	0.9
GO:0016817	hydrolase activity, acting on acid anhydrides	151	25	26.5	-1.5	0.67	1	0.9
GO:0016818	hydrolase activity, acting on acid anhydrides, in phosphorus-containing anhydrides	151	25	26.5	-1.5	0.67	1	0.9
GO:0016462	pyrophosphatase activity	151	25	26.5	-1.5	0.67	1	0.9
GO:0006979	response to oxidative stress	74	12	13	-1	0.67	1	0.9
GO:0098589	membrane region	216	36	38	-2	0.67	1	0.9
GO:0048872	homeostasis of number of cells	56	9	9.8	-0.8	0.67	1	0.9
GO:1901137	carbohydrate derivative biosynthetic process	128	21	22.5	-1.5	0.68	1	0.9
GO:0070371	ERK1 and ERK2 cascade	44	7	7.7	-0.7	0.68	1	0.9
GO:0032970	regulation of actin filament-based process	44	7	7.7	-0.7	0.68	1	0.9
GO:0001667	ameboidal-type cell migration	44	7	7.7	-0.7	0.68	1	0.9
GO:0015711	organic anion transport	44	7	7.7	-0.7	0.68	1	0.9
GO:0005975	carbohydrate metabolic process	146	24	25.7	-1.7	0.68	1	0.9
GO:0044271	cellular nitrogen compound biosynthetic process	738	126	129.7	-3.7	0.68	1	1
GO:0032270	positive regulation of cellular protein metabolic process	252	42	44.3	-2.3	0.68	1	0.9
GO:0001894	tissue homeostasis	32	5	5.6	-0.6	0.69	1	0.9
GO:0032479	regulation of type I interferon production	32	5	5.6	-0.6	0.69	1	0.9
GO:0045927	positive regulation of growth	32	5	5.6	-0.6	0.69	1	0.9
GO:0032606	type I interferon production	32	5	5.6	-0.6	0.69	1	0.9
GO:0003729	mRNA binding	32	5	5.6	-0.6	0.69	1	0.9
GO:0016049	cell growth	69	11	12.1	-1.1	0.69	1	0.9
GO:0030659	cytoplasmic vesicle membrane	57	9	10	-1	0.69	1	0.9
GO:0060249	anatomical structure homeostasis	51	8	9	-1	0.7	1	0.9
GO:0043903	regulation of symbiosis, encompassing mutualism through parasitism	51	8	9	-1	0.7	1	0.9
GO:0050678	regulation of epithelial cell proliferation	45	7	7.9	-0.9	0.7	1	0.9
GO:0043254	regulation of protein complex assembly	45	7	7.9	-0.9	0.7	1	0.9
GO:0006511	ubiquitin-dependent protein catabolic process	118	19	20.7	-1.7	0.7	1	0.9
GO:0008289	lipid binding	100	16	17.6	-1.6	0.7	1	0.9
GO:0036094	small molecule binding	499	84	87.7	-3.7	0.71	1	1
GO:0072593	reactive oxygen species metabolic process	39	6	6.9	-0.9	0.71	1	0.9
GO:0005769	early endosome	39	6	6.9	-0.9	0.71	1	0.9
GO:0030595	leukocyte chemotaxis	39	6	6.9	-0.9	0.71	1	0.9
GO:0070925	organelle assembly	76	12	13.4	-1.4	0.71	1	0.9
GO:0030036	actin cytoskeleton organization	76	12	13.4	-1.4	0.71	1	0.9
GO:0044437	vacuolar part	64	10	11.3	-1.3	0.71	1	0.9
GO:0006650	glycerophospholipid metabolic process	33	5	5.8	-0.8	0.71	1	0.9
GO:0034620	cellular response to unfolded protein	33	5	5.8	-0.8	0.71	1	0.9
GO:0030968	endoplasmic reticulum unfolded protein response	33	5	5.8	-0.8	0.71	1	0.9
GO:0051146	striated muscle cell differentiation	33	5	5.8	-0.8	0.71	1	0.9
GO:0007611	learning or memory	33	5	5.8	-0.8	0.71	1	0.9
GO:0008654	phospholipid biosynthetic process	33	5	5.8	-0.8	0.71	1	0.9
GO:0030496	midbody	33	5	5.8	-0.8	0.71	1	0.9
GO:0071705	nitrogen compound transport	113	18	19.9	-1.9	0.72	1	0.9
GO:0042803	protein homodimerization activity	107	17	18.8	-1.8	0.72	1	0.9
GO:0018205	peptidyl-lysine modification	71	11	12.5	-1.5	0.73	1	0.9
GO:0002831	regulation of response to biotic stimulus	40	6	7	-1	0.73	1	0.9
GO:1903649	regulation of cytoplasmic transport	65	10	11.4	-1.4	0.73	1	0.9
GO:0006310	DNA recombination	59	9	10.4	-1.4	0.73	1	0.9
GO:0044092	negative regulation of molecular function	198	32	34.8	-2.8	0.74	1	0.9
GO:0035967	cellular response to topologically incorrect protein	34	5	6	-1	0.74	1	0.8
GO:0006575	cellular modified amino acid metabolic process	34	5	6	-1	0.74	1	0.8
GO:0002449	lymphocyte mediated immunity	34	5	6	-1	0.74	1	0.8
GO:0006629	lipid metabolic process	175	28	30.8	-2.8	0.74	1	0.9
GO:0006644	phospholipid metabolic process	47	7	8.3	-1.3	0.74	1	0.8
GO:0031401	positive regulation of protein modification process	199	32	35	-3	0.75	1	0.9
GO:1903047	mitotic cell cycle process	217	35	38.2	-3.2	0.75	1	0.9
GO:0065004	protein-DNA complex assembly	41	6	7.2	-1.2	0.75	1	0.8
GO:0007179	transforming growth factor beta receptor signaling pathway	41	6	7.2	-1.2	0.75	1	0.8
GO:0012506	vesicle membrane	60	9	10.5	-1.5	0.75	1	0.9
GO:0043900	regulation of multi-organism process	91	14	16	-2	0.75	1	0.9
GO:0032147	activation of protein kinase activity	54	8	9.5	-1.5	0.76	1	0.8
GO:0070997	neuron death	54	8	9.5	-1.5	0.76	1	0.8
GO:0005874	microtubule	73	11	12.8	-1.8	0.76	1	0.9
GO:0050768	negative regulation of neurogenesis	35	5	6.2	-1.2	0.76	1	0.8
GO:0090092	regulation of transmembrane receptor protein serine/threonine kinase signaling pathway	35	5	6.2	-1.2	0.76	1	0.8
GO:0010769	regulation of cell morphogenesis involved in differentiation	35	5	6.2	-1.2	0.76	1	0.8
GO:0043393	regulation of protein binding	35	5	6.2	-1.2	0.76	1	0.8
GO:1901214	regulation of neuron death	48	7	8.4	-1.4	0.76	1	0.8
GO:0071824	protein-DNA complex subunit organization	48	7	8.4	-1.4	0.76	1	0.8
GO:0032388	positive regulation of intracellular transport	48	7	8.4	-1.4	0.76	1	0.8
GO:0050776	regulation of immune response	171	27	30.1	-3.1	0.77	1	0.9
GO:0098588	bounding membrane of organelle	314	51	55.2	-4.2	0.77	1	0.9
GO:0051272	positive regulation of cellular component movement	61	9	10.7	-1.7	0.77	1	0.8
GO:0051346	negative regulation of hydrolase activity	61	9	10.7	-1.7	0.77	1	0.8
GO:0000323	lytic vacuole	80	12	14.1	-2.1	0.77	1	0.9
GO:0005764	lysosome	80	12	14.1	-2.1	0.77	1	0.9
GO:0009968	negative regulation of signal transduction	202	32	35.5	-3.5	0.78	1	0.9
GO:0051052	regulation of DNA metabolic process	68	10	12	-2	0.78	1	0.8
GO:0030029	actin filament-based process	87	13	15.3	-2.3	0.78	1	0.8
GO:0032386	regulation of intracellular transport	87	13	15.3	-2.3	0.78	1	0.8
GO:0050890	cognition	36	5	6.3	-1.3	0.78	1	0.8
GO:0045926	negative regulation of growth	36	5	6.3	-1.3	0.78	1	0.8
GO:0090287	regulation of cellular response to growth factor stimulus	36	5	6.3	-1.3	0.78	1	0.8
GO:0019900	kinase binding	112	17	19.7	-2.7	0.79	1	0.9
GO:0051247	positive regulation of protein metabolic process	269	43	47.3	-4.3	0.79	1	0.9
GO:0016874	ligase activity	81	12	14.2	-2.2	0.79	1	0.8
GO:0009266	response to temperature stimulus	43	6	7.6	-1.6	0.79	1	0.8
GO:0006338	chromatin remodeling	43	6	7.6	-1.6	0.79	1	0.8
GO:0016042	lipid catabolic process	37	5	6.5	-1.5	0.81	1	0.8
GO:0051961	negative regulation of nervous system development	37	5	6.5	-1.5	0.81	1	0.8
GO:1901617	organic hydroxy compound biosynthetic process	37	5	6.5	-1.5	0.81	1	0.8
GO:0006869	lipid transport	37	5	6.5	-1.5	0.81	1	0.8
GO:0051098	regulation of binding	57	8	10	-2	0.81	1	0.8
GO:0045861	negative regulation of proteolysis	57	8	10	-2	0.81	1	0.8
GO:0010638	positive regulation of organelle organization	114	17	20	-3	0.81	1	0.8
GO:2000146	negative regulation of cell motility	44	6	7.7	-1.7	0.81	1	0.8
GO:0046486	glycerolipid metabolic process	44	6	7.7	-1.7	0.81	1	0.8
GO:0000302	response to reactive oxygen species	44	6	7.7	-1.7	0.81	1	0.8
GO:0043085	positive regulation of catalytic activity	260	41	45.7	-4.7	0.81	1	0.9
GO:0032774	RNA biosynthetic process	649	107	114.1	-7.1	0.81	1	0.9
GO:0018193	peptidyl-amino acid modification	218	34	38.3	-4.3	0.81	1	0.9
GO:0002764	immune response-regulating signaling pathway	133	20	23.4	-3.4	0.82	1	0.9
GO:0002697	regulation of immune effector process	64	9	11.3	-2.3	0.82	1	0.8
GO:0033157	regulation of intracellular protein transport	51	7	9	-2	0.82	1	0.8
GO:0044839	cell cycle G2/M phase transition	38	5	6.7	-1.7	0.82	1	0.7
GO:0000086	G2/M transition of mitotic cell cycle	38	5	6.7	-1.7	0.82	1	0.7
GO:0006816	calcium ion transport	38	5	6.7	-1.7	0.82	1	0.7
GO:0005543	phospholipid binding	58	8	10.2	-2.2	0.83	1	0.8
GO:0071560	cellular response to transforming growth factor beta stimulus	45	6	7.9	-1.9	0.83	1	0.8
GO:0019898	extrinsic component of membrane	45	6	7.9	-1.9	0.83	1	0.8
GO:0071559	response to transforming growth factor beta	45	6	7.9	-1.9	0.83	1	0.8
GO:0044433	cytoplasmic vesicle part	78	11	13.7	-2.7	0.83	1	0.8
GO:0001933	negative regulation of protein phosphorylation	78	11	13.7	-2.7	0.83	1	0.8
GO:0019725	cellular homeostasis	110	16	19.3	-3.3	0.84	1	0.8
GO:0005615	extracellular space	129	19	22.7	-3.7	0.84	1	0.8
GO:0051726	regulation of cell cycle	203	31	35.7	-4.7	0.84	1	0.9
GO:0042326	negative regulation of phosphorylation	85	12	14.9	-2.9	0.84	1	0.8
GO:2001233	regulation of apoptotic signaling pathway	85	12	14.9	-2.9	0.84	1	0.8
GO:0007015	actin filament organization	39	5	6.9	-1.9	0.84	1	0.7
GO:0032103	positive regulation of response to external stimulus	46	6	8.1	-2.1	0.84	1	0.7
GO:0060326	cell chemotaxis	46	6	8.1	-2.1	0.84	1	0.7
GO:0002443	leukocyte mediated immunity	46	6	8.1	-2.1	0.84	1	0.7
GO:0005773	vacuole	92	13	16.2	-3.2	0.85	1	0.8
GO:0017038	protein import	53	7	9.3	-2.3	0.85	1	0.8
GO:2000147	positive regulation of cell motility	60	8	10.5	-2.5	0.85	1	0.8
GO:0009101	glycoprotein biosynthetic process	60	8	10.5	-2.5	0.85	1	0.8
GO:0032268	regulation of cellular protein metabolic process	422	67	74.2	-7.2	0.86	1	0.9
GO:1903533	regulation of protein targeting	40	5	7	-2	0.86	1	0.7
GO:0019901	protein kinase binding	93	13	16.4	-3.4	0.86	1	0.8
GO:0051271	negative regulation of cellular component movement	47	6	8.3	-2.3	0.86	1	0.7
GO:0034976	response to endoplasmic reticulum stress	47	6	8.3	-2.3	0.86	1	0.7
GO:0044708	single-organism behavior	54	7	9.5	-2.5	0.86	1	0.7
GO:0010256	endomembrane system organization	74	10	13	-3	0.86	1	0.8
GO:0051129	negative regulation of cellular component organization	100	14	17.6	-3.6	0.86	1	0.8
GO:0000278	mitotic cell cycle	243	37	42.7	-5.7	0.86	1	0.9
GO:0003713	transcription coactivator activity	61	8	10.7	-2.7	0.87	1	0.7
GO:0040017	positive regulation of locomotion	61	8	10.7	-2.7	0.87	1	0.7
GO:0006793	phosphorus metabolic process	531	85	93.4	-8.4	0.87	1	0.9
GO:0030336	negative regulation of cell migration	41	5	7.2	-2.2	0.87	1	0.7
GO:1903829	positive regulation of cellular protein localization	41	5	7.2	-2.2	0.87	1	0.7
GO:0070302	regulation of stress-activated protein kinase signaling cascade	41	5	7.2	-2.2	0.87	1	0.7
GO:0032872	regulation of stress-activated MAPK cascade	41	5	7.2	-2.2	0.87	1	0.7
GO:0072511	divalent inorganic cation transport	48	6	8.4	-2.4	0.87	1	0.7
GO:0070838	divalent metal ion transport	48	6	8.4	-2.4	0.87	1	0.7
GO:0010038	response to metal ion	48	6	8.4	-2.4	0.87	1	0.7
GO:0031965	nuclear membrane	48	6	8.4	-2.4	0.87	1	0.7
GO:0051051	negative regulation of transport	75	10	13.2	-3.2	0.87	1	0.8
GO:0051222	positive regulation of protein transport	55	7	9.7	-2.7	0.87	1	0.7
GO:0000790	nuclear chromatin	55	7	9.7	-2.7	0.87	1	0.7
GO:0010648	negative regulation of cell communication	214	32	37.6	-5.6	0.87	1	0.9
GO:0023057	negative regulation of signaling	214	32	37.6	-5.6	0.87	1	0.9
GO:0046982	protein heterodimerization activity	62	8	10.9	-2.9	0.88	1	0.7
GO:0048863	stem cell differentiation	49	6	8.6	-2.6	0.88	1	0.7
GO:0048864	stem cell development	42	5	7.4	-2.4	0.89	1	0.7
GO:0046822	regulation of nucleocytoplasmic transport	42	5	7.4	-2.4	0.89	1	0.7
GO:0010563	negative regulation of phosphorus metabolic process	109	15	19.2	-4.2	0.89	1	0.8
GO:0045936	negative regulation of phosphate metabolic process	109	15	19.2	-4.2	0.89	1	0.8
GO:0005667	transcription factor complex	63	8	11.1	-3.1	0.89	1	0.7
GO:0008015	blood circulation	50	6	8.8	-2.8	0.9	1	0.7
GO:0003013	circulatory system process	50	6	8.8	-2.8	0.9	1	0.7
GO:0010647	positive regulation of cell communication	273	41	48	-7	0.9	1	0.9
GO:0016791	phosphatase activity	43	5	7.6	-2.6	0.9	1	0.7
GO:0010876	lipid localization	43	5	7.6	-2.6	0.9	1	0.7
GO:0006952	defense response	316	48	55.6	-7.6	0.9	1	0.9
GO:0030522	intracellular receptor signaling pathway	64	8	11.3	-3.3	0.9	1	0.7
GO:0050877	neurological system process	91	12	16	-4	0.9	1	0.8
GO:0048585	negative regulation of response to stimulus	244	36	42.9	-6.9	0.91	1	0.8
GO:0007420	brain development	105	14	18.5	-4.5	0.91	1	0.8
GO:0015629	actin cytoskeleton	58	7	10.2	-3.2	0.91	1	0.7
GO:0031252	cell leading edge	58	7	10.2	-3.2	0.91	1	0.7
GO:0060537	muscle tissue development	51	6	9	-3	0.91	1	0.7
GO:0014706	striated muscle tissue development	51	6	9	-3	0.91	1	0.7
GO:0040013	negative regulation of locomotion	51	6	9	-3	0.91	1	0.7
GO:0031325	positive regulation of cellular metabolic process	511	80	89.8	-9.8	0.91	1	0.9
GO:0072503	cellular divalent inorganic cation homeostasis	44	5	7.7	-2.7	0.91	1	0.6
GO:2001235	positive regulation of apoptotic signaling pathway	44	5	7.7	-2.7	0.91	1	0.6
GO:0097190	apoptotic signaling pathway	125	17	22	-5	0.91	1	0.8
GO:0051050	positive regulation of transport	112	15	19.7	-4.7	0.91	1	0.8
GO:0008285	negative regulation of cell proliferation	112	15	19.7	-4.7	0.91	1	0.8
GO:0006796	phosphate-containing compound metabolic process	524	82	92.1	-10.1	0.91	1	0.9
GO:0044454	nuclear chromosome part	86	11	15.1	-4.1	0.91	1	0.7
GO:0030335	positive regulation of cell migration	59	7	10.4	-3.4	0.92	1	0.7
GO:0051403	stress-activated MAPK cascade	59	7	10.4	-3.4	0.92	1	0.7
GO:0032259	methylation	66	8	11.6	-3.6	0.92	1	0.7
GO:0023056	positive regulation of signaling	271	40	47.6	-7.6	0.92	1	0.8
GO:0046651	lymphocyte proliferation	52	6	9.1	-3.1	0.92	1	0.7
GO:0033673	negative regulation of kinase activity	52	6	9.1	-3.1	0.92	1	0.7
GO:0051493	regulation of cytoskeleton organization	73	9	12.8	-3.8	0.92	1	0.7
GO:0000228	nuclear chromosome	100	13	17.6	-4.6	0.92	1	0.7
GO:0051047	positive regulation of secretion	45	5	7.9	-2.9	0.92	1	0.6
GO:0072507	divalent inorganic cation homeostasis	45	5	7.9	-2.9	0.92	1	0.6
GO:0061458	reproductive system development	67	8	11.8	-3.8	0.92	1	0.7
GO:0007049	cell cycle	377	57	66.3	-9.3	0.92	1	0.9
GO:0031098	stress-activated protein kinase signaling cascade	60	7	10.5	-3.5	0.92	1	0.7
GO:0042493	response to drug	74	9	13	-4	0.92	1	0.7
GO:0032943	mononuclear cell proliferation	53	6	9.3	-3.3	0.92	1	0.6
GO:0050727	regulation of inflammatory response	53	6	9.3	-3.3	0.92	1	0.6
GO:0051246	regulation of protein metabolic process	444	68	78.1	-10.1	0.93	1	0.9
GO:0048471	perinuclear region of cytoplasm	108	14	19	-5	0.93	1	0.7
GO:0009967	positive regulation of signal transduction	255	37	44.8	-7.8	0.93	1	0.8
GO:0007600	sensory perception	46	5	8.1	-3.1	0.93	1	0.6
GO:0017076	purine nucleotide binding	366	55	64.3	-9.3	0.93	1	0.9
GO:0006873	cellular ion homeostasis	61	7	10.7	-3.7	0.93	1	0.7
GO:0016023	cytoplasmic membrane-bounded vesicle	155	21	27.3	-6.3	0.93	1	0.8
GO:0051607	defense response to virus	54	6	9.5	-3.5	0.93	1	0.6
GO:0040029	regulation of gene expression, epigenetic	54	6	9.5	-3.5	0.93	1	0.6
GO:0045121	membrane raft	47	5	8.3	-3.3	0.94	1	0.6
GO:0002684	positive regulation of immune system process	188	26	33.1	-7.1	0.94	1	0.8
GO:0060322	head development	110	14	19.3	-5.3	0.94	1	0.7
GO:0010035	response to inorganic substance	76	9	13.4	-4.4	0.94	1	0.7
GO:0007507	heart development	69	8	12.1	-4.1	0.94	1	0.7
GO:0009100	glycoprotein metabolic process	69	8	12.1	-4.1	0.94	1	0.7
GO:0010008	endosome membrane	62	7	10.9	-3.9	0.94	1	0.6
GO:0044087	regulation of cellular component biogenesis	90	11	15.8	-4.8	0.94	1	0.7
GO:0005768	endosome	117	15	20.6	-5.6	0.94	1	0.7
GO:0033043	regulation of organelle organization	208	29	36.6	-7.6	0.94	1	0.8
GO:0044430	cytoskeletal part	227	32	39.9	-7.9	0.94	1	0.8
GO:0042886	amide transport	55	6	9.7	-3.7	0.94	1	0.6
GO:0070661	leukocyte proliferation	55	6	9.7	-3.7	0.94	1	0.6
GO:1902533	positive regulation of intracellular signal transduction	157	21	27.6	-6.6	0.94	1	0.8
GO:0003008	system process	170	23	29.9	-6.9	0.94	1	0.8
GO:0032550	purine ribonucleoside binding	358	53	62.9	-9.9	0.94	1	0.8
GO:0035639	purine ribonucleoside triphosphate binding	358	53	62.9	-9.9	0.94	1	0.8
GO:0097191	extrinsic apoptotic signaling pathway	48	5	8.4	-3.4	0.94	1	0.6
GO:0048871	multicellular organismal homeostasis	48	5	8.4	-3.4	0.94	1	0.6
GO:1903827	regulation of cellular protein localization	77	9	13.5	-4.5	0.94	1	0.7
GO:0044440	endosomal part	70	8	12.3	-4.3	0.94	1	0.7
GO:0097285	cell-type specific apoptotic process	91	11	16	-5	0.94	1	0.7
GO:0016570	histone modification	91	11	16	-5	0.94	1	0.7
GO:0032553	ribonucleotide binding	365	54	64.2	-10.2	0.94	1	0.8
GO:0032549	ribonucleoside binding	359	53	63.1	-10.1	0.94	1	0.8
GO:0010639	negative regulation of organelle organization	63	7	11.1	-4.1	0.94	1	0.6
GO:0016787	hydrolase activity	390	58	68.6	-10.6	0.95	1	0.8
GO:0060284	regulation of cell development	112	14	19.7	-5.7	0.95	1	0.7
GO:0001883	purine nucleoside binding	360	53	63.3	-10.3	0.95	1	0.8
GO:0043168	anion binding	488	74	85.8	-11.8	0.95	1	0.9
GO:0072359	circulatory system development	139	18	24.4	-6.4	0.95	1	0.7
GO:0072358	cardiovascular system development	139	18	24.4	-6.4	0.95	1	0.7
GO:0019904	protein domain specific binding	92	11	16.2	-5.2	0.95	1	0.7
GO:0033674	positive regulation of kinase activity	92	11	16.2	-5.2	0.95	1	0.7
GO:0044089	positive regulation of cellular component biogenesis	49	5	8.6	-3.6	0.95	1	0.6
GO:0090305	nucleic acid phosphodiester bond hydrolysis	49	5	8.6	-3.6	0.95	1	0.6
GO:0044262	cellular carbohydrate metabolic process	49	5	8.6	-3.6	0.95	1	0.6
GO:0006955	immune response	299	43	52.6	-9.6	0.95	1	0.8
GO:0032403	protein complex binding	146	19	25.7	-6.7	0.95	1	0.7
GO:0043566	structure-specific DNA binding	64	7	11.3	-4.3	0.95	1	0.6
GO:0030900	forebrain development	57	6	10	-4	0.95	1	0.6
GO:0051345	positive regulation of hydrolase activity	147	19	25.8	-6.8	0.95	1	0.7
GO:0016569	covalent chromatin modification	93	11	16.4	-5.4	0.95	1	0.7
GO:0050900	leukocyte migration	72	8	12.7	-4.7	0.95	1	0.6
GO:0016568	chromatin modification	134	17	23.6	-6.6	0.95	1	0.7
GO:0001882	nucleoside binding	363	53	63.8	-10.8	0.95	1	0.8
GO:0032555	purine ribonucleotide binding	363	53	63.8	-10.8	0.95	1	0.8
GO:0006469	negative regulation of protein kinase activity	50	5	8.8	-3.8	0.95	1	0.6
GO:0003012	muscle system process	50	5	8.8	-3.8	0.95	1	0.6
GO:0043025	neuronal cell body	50	5	8.8	-3.8	0.95	1	0.6
GO:0005102	receptor binding	200	27	35.2	-8.2	0.96	1	0.8
GO:0022402	cell cycle process	289	41	50.8	-9.8	0.96	1	0.8
GO:0007178	transmembrane receptor protein serine/threonine kinase signaling pathway	58	6	10.2	-4.2	0.96	1	0.6
GO:0030003	cellular cation homeostasis	58	6	10.2	-4.2	0.96	1	0.6
GO:0012505	endomembrane system	547	83	96.2	-13.2	0.96	1	0.9
GO:0001944	vasculature development	94	11	16.5	-5.5	0.96	1	0.7
GO:0015630	microtubule cytoskeleton	207	28	36.4	-8.4	0.96	1	0.8
GO:0098771	inorganic ion homeostasis	73	8	12.8	-4.8	0.96	1	0.6
GO:0031399	regulation of protein modification process	303	43	53.3	-10.3	0.96	1	0.8
GO:0048608	reproductive structure development	66	7	11.6	-4.6	0.96	1	0.6
GO:0034504	protein localization to nucleus	51	5	9	-4	0.96	1	0.6
GO:0042692	muscle cell differentiation	51	5	9	-4	0.96	1	0.6
GO:0044093	positive regulation of molecular function	310	44	54.5	-10.5	0.96	1	0.8
GO:0000139	Golgi membrane	88	10	15.5	-5.5	0.96	1	0.6
GO:0010720	positive regulation of cell development	59	6	10.4	-4.4	0.96	1	0.6
GO:0009615	response to virus	74	8	13	-5	0.96	1	0.6
GO:0071103	DNA conformation change	52	5	9.1	-4.1	0.96	1	0.5
GO:0015833	peptide transport	52	5	9.1	-4.1	0.96	1	0.5
GO:0045596	negative regulation of cell differentiation	110	13	19.3	-6.3	0.96	1	0.7
GO:2000145	regulation of cell motility	117	14	20.6	-6.6	0.97	1	0.7
GO:0050801	ion homeostasis	82	9	14.4	-5.4	0.97	1	0.6
GO:0043410	positive regulation of MAPK cascade	82	9	14.4	-5.4	0.97	1	0.6
GO:0051270	regulation of cellular component movement	124	15	21.8	-6.8	0.97	1	0.7
GO:0006887	exocytosis	60	6	10.5	-4.5	0.97	1	0.6
GO:0051336	regulation of hydrolase activity	204	27	35.9	-8.9	0.97	1	0.8
GO:0005813	centrosome	104	12	18.3	-6.3	0.97	1	0.7
GO:0001525	angiogenesis	68	7	12	-5	0.97	1	0.6
GO:0002682	regulation of immune system process	269	37	47.3	-10.3	0.97	1	0.8
GO:0043408	regulation of MAPK cascade	118	14	20.7	-6.7	0.97	1	0.7
GO:1902532	negative regulation of intracellular signal transduction	90	10	15.8	-5.8	0.97	1	0.6
GO:0000165	MAPK cascade	132	16	23.2	-7.2	0.97	1	0.7
GO:0005524	ATP binding	295	41	51.9	-10.9	0.97	1	0.8
GO:0038179	neurotrophin signaling pathway	61	6	10.7	-4.7	0.97	1	0.6
GO:0030554	adenyl nucleotide binding	302	42	53.1	-11.1	0.97	1	0.8
GO:0031410	cytoplasmic vesicle	167	21	29.4	-8.4	0.97	1	0.7
GO:0035239	tube morphogenesis	54	5	9.5	-4.5	0.97	1	0.5
GO:0001701	in utero embryonic development	77	8	13.5	-5.5	0.97	1	0.6
GO:0005819	spindle	77	8	13.5	-5.5	0.97	1	0.6
GO:0055082	cellular chemical homeostasis	77	8	13.5	-5.5	0.97	1	0.6
GO:0031344	regulation of cell projection organization	62	6	10.9	-4.9	0.97	1	0.6
GO:0005815	microtubule organizing center	120	14	21.1	-7.1	0.97	1	0.7
GO:0023014	signal transduction by protein phosphorylation	134	16	23.6	-7.6	0.97	1	0.7
GO:0007417	central nervous system development	134	16	23.6	-7.6	0.97	1	0.7
GO:0055080	cation homeostasis	70	7	12.3	-5.3	0.97	1	0.6
GO:0000785	chromatin	85	9	14.9	-5.9	0.97	1	0.6
GO:0042802	identical protein binding	195	25	34.3	-9.3	0.98	1	0.7
GO:0006325	chromatin organization	155	19	27.3	-8.3	0.98	1	0.7
GO:0031175	neuron projection development	114	13	20	-7	0.98	1	0.6
GO:0051235	maintenance of location	55	5	9.7	-4.7	0.98	1	0.5
GO:0060627	regulation of vesicle-mediated transport	55	5	9.7	-4.7	0.98	1	0.5
GO:0006875	cellular metal ion homeostasis	55	5	9.7	-4.7	0.98	1	0.5
GO:0019953	sexual reproduction	100	11	17.6	-6.6	0.98	1	0.6
GO:0022604	regulation of cell morphogenesis	63	6	11.1	-5.1	0.98	1	0.5
GO:0016311	dephosphorylation	71	7	12.5	-5.5	0.98	1	0.6
GO:0045860	positive regulation of protein kinase activity	86	9	15.1	-6.1	0.98	1	0.6
GO:0032559	adenyl ribonucleotide binding	300	41	52.7	-11.7	0.98	1	0.8
GO:0030001	metal ion transport	87	9	15.3	-6.3	0.98	1	0.6
GO:0001503	ossification	72	7	12.7	-5.7	0.98	1	0.6
GO:0009991	response to extracellular stimulus	72	7	12.7	-5.7	0.98	1	0.6
GO:0008134	transcription factor binding	109	12	19.2	-7.2	0.98	1	0.6
GO:0000904	cell morphogenesis involved in differentiation	102	11	17.9	-6.9	0.98	1	0.6
GO:0006464	cellular protein modification process	612	91	107.6	-16.6	0.98	1	0.8
GO:0036211	protein modification process	612	91	107.6	-16.6	0.98	1	0.8
GO:0031667	response to nutrient levels	65	6	11.4	-5.4	0.98	1	0.5
GO:0007409	axonogenesis	65	6	11.4	-5.4	0.98	1	0.5
GO:0055065	metal ion homeostasis	65	6	11.4	-5.4	0.98	1	0.5
GO:0048732	gland development	65	6	11.4	-5.4	0.98	1	0.5
GO:0098542	defense response to other organism	81	8	14.2	-6.2	0.98	1	0.6
GO:0007268	synaptic transmission	81	8	14.2	-6.2	0.98	1	0.6
GO:0040012	regulation of locomotion	125	14	22	-8	0.98	1	0.6
GO:0010604	positive regulation of macromolecule metabolic process	493	71	86.7	-15.7	0.98	1	0.8
GO:0043412	macromolecule modification	634	94	111.5	-17.5	0.98	1	0.8
GO:0009986	cell surface	104	11	18.3	-7.3	0.98	1	0.6
GO:0050790	regulation of catalytic activity	401	56	70.5	-14.5	0.98	1	0.8
GO:0048514	blood vessel morphogenesis	82	8	14.4	-6.4	0.98	1	0.6
GO:0051093	negative regulation of developmental process	133	15	23.4	-8.4	0.98	1	0.6
GO:0071363	cellular response to growth factor stimulus	133	15	23.4	-8.4	0.98	1	0.6
GO:0006366	transcription from RNA polymerase II promoter	370	51	65	-14	0.99	1	0.8
GO:0001568	blood vessel development	90	9	15.8	-6.8	0.99	1	0.6
GO:0045664	regulation of neuron differentiation	67	6	11.8	-5.8	0.99	1	0.5
GO:0097367	carbohydrate derivative binding	421	59	74	-15	0.99	1	0.8
GO:0048011	neurotrophin TRK receptor signaling pathway	59	5	10.4	-5.4	0.99	1	0.5
GO:0005856	cytoskeleton	307	41	54	-13	0.99	1	0.8
GO:0070848	response to growth factor	134	15	23.6	-8.6	0.99	1	0.6
GO:0048666	neuron development	127	14	22.3	-8.3	0.99	1	0.6
GO:0030334	regulation of cell migration	113	12	19.9	-7.9	0.99	1	0.6
GO:0051223	regulation of protein transport	113	12	19.9	-7.9	0.99	1	0.6
GO:0019899	enzyme binding	315	42	55.4	-13.4	0.99	1	0.8
GO:0044425	membrane part	771	116	135.5	-19.5	0.99	1	0.9
GO:0016788	hydrolase activity, acting on ester bonds	121	13	21.3	-8.3	0.99	1	0.6
GO:0003006	developmental process involved in reproduction	92	9	16.2	-7.2	0.99	1	0.6
GO:0043549	regulation of kinase activity	157	18	27.6	-9.6	0.99	1	0.7
GO:0061564	axon development	69	6	12.1	-6.1	0.99	1	0.5
GO:0042330	taxis	100	10	17.6	-7.6	0.99	1	0.6
GO:0006935	chemotaxis	100	10	17.6	-7.6	0.99	1	0.6
GO:0051302	regulation of cell division	61	5	10.7	-5.7	0.99	1	0.5
GO:0048232	male gamete generation	61	5	10.7	-5.7	0.99	1	0.5
GO:0032844	regulation of homeostatic process	61	5	10.7	-5.7	0.99	1	0.5
GO:0051656	establishment of organelle localization	61	5	10.7	-5.7	0.99	1	0.5
GO:0007283	spermatogenesis	61	5	10.7	-5.7	0.99	1	0.5
GO:0042578	phosphoric ester hydrolase activity	61	5	10.7	-5.7	0.99	1	0.5
GO:0035295	tube development	93	9	16.4	-7.4	0.99	1	0.6
GO:0003712	transcription cofactor activity	108	11	19	-8	0.99	1	0.6
GO:0042592	homeostatic process	240	30	42.2	-12.2	0.99	1	0.7
GO:0048667	cell morphogenesis involved in neuron differentiation	78	7	13.7	-6.7	0.99	1	0.5
GO:0000989	transcription factor binding transcription factor activity	116	12	20.4	-8.4	0.99	1	0.6
GO:0051130	positive regulation of cellular component organization	173	20	30.4	-10.4	0.99	1	0.7
GO:0016310	phosphorylation	371	50	65.2	-15.2	0.99	1	0.8
GO:0048584	positive regulation of response to stimulus	352	47	61.9	-14.9	0.99	1	0.8
GO:0043009	chordate embryonic development	102	10	17.9	-7.9	0.99	1	0.6
GO:1903034	regulation of response to wounding	79	7	13.9	-6.9	0.99	1	0.5
GO:0001012	RNA polymerase II regulatory region DNA binding	71	6	12.5	-6.5	0.99	1	0.5
GO:0000977	RNA polymerase II regulatory region sequence-specific DNA binding	71	6	12.5	-6.5	0.99	1	0.5
GO:0002683	negative regulation of immune system process	63	5	11.1	-6.1	0.99	1	0.5
GO:0051301	cell division	154	17	27.1	-10.1	0.99	1	0.6
GO:0010557	positive regulation of macromolecule biosynthetic process	270	34	47.5	-13.5	0.99	1	0.7
GO:0001934	positive regulation of protein phosphorylation	140	15	24.6	-9.6	0.99	1	0.6
GO:0009792	embryo development ending in birth or egg hatching	104	10	18.3	-8.3	0.99	1	0.5
GO:0036477	somatodendritic compartment	73	6	12.8	-6.8	0.99	1	0.5
GO:0051128	regulation of cellular component organization	351	46	61.7	-15.7	0.99	1	0.7
GO:0050708	regulation of protein secretion	65	5	11.4	-6.4	0.99	1	0.4
GO:0051049	regulation of transport	233	28	41	-13	0.99	1	0.7
GO:0048589	developmental growth	74	6	13	-7	0.99	1	0.5
GO:0001819	positive regulation of cytokine production	74	6	13	-7	0.99	1	0.5
GO:0051090	regulation of sequence-specific DNA binding transcription factor activity	74	6	13	-7	0.99	1	0.5
GO:0051173	positive regulation of nitrogen compound metabolic process	287	36	50.5	-14.5	0.99	1	0.7
GO:0048878	chemical homeostasis	121	12	21.3	-9.3	0.99	1	0.6
GO:0060341	regulation of cellular localization	179	20	31.5	-11.5	0.99	1	0.6
GO:0044431	Golgi apparatus part	114	11	20	-9	0.99	1	0.5
GO:0051241	negative regulation of multicellular organismal process	151	16	26.5	-10.5	0.99	1	0.6
GO:0009314	response to radiation	91	8	16	-8	0.99	1	0.5
GO:0048812	neuron projection morphogenesis	83	7	14.6	-7.6	0.99	1	0.5
GO:0032101	regulation of response to external stimulus	144	15	25.3	-10.3	0.99	1	0.6
GO:0051046	regulation of secretion	99	9	17.4	-8.4	0.99	1	0.5
GO:0009891	positive regulation of biosynthetic process	282	35	49.6	-14.6	0.99	1	0.7
GO:0006950	response to stress	698	101	122.7	-21.7	0.99	1	0.8
GO:0097458	neuron part	122	12	21.4	-9.4	0.99	1	0.6
GO:0010628	positive regulation of gene expression	289	36	50.8	-14.8	1	1	0.7
GO:0010605	negative regulation of macromolecule metabolic process	400	53	70.3	-17.3	1	1	0.8
GO:0044703	multi-organism reproductive process	130	13	22.9	-9.9	1	1	0.6
GO:0030234	enzyme regulator activity	152	16	26.7	-10.7	1	1	0.6
GO:0045935	positive regulation of nucleobase-containing compound metabolic process	283	35	49.8	-14.8	1	1	0.7
GO:0042327	positive regulation of phosphorylation	145	15	25.5	-10.5	1	1	0.6
GO:0032011	ARF protein signal transduction	84	7	14.8	-7.8	1	1	0.5
GO:0032015	regulation of Ran protein signal transduction	84	7	14.8	-7.8	1	1	0.5
GO:0032012	regulation of ARF protein signal transduction	84	7	14.8	-7.8	1	1	0.5
GO:0035020	regulation of Rac protein signal transduction	84	7	14.8	-7.8	1	1	0.5
GO:0032488	Cdc42 protein signal transduction	84	7	14.8	-7.8	1	1	0.5
GO:0032485	regulation of Ral protein signal transduction	84	7	14.8	-7.8	1	1	0.5
GO:0032489	regulation of Cdc42 protein signal transduction	84	7	14.8	-7.8	1	1	0.5
GO:0032483	regulation of Rab protein signal transduction	84	7	14.8	-7.8	1	1	0.5
GO:0032484	Ral protein signal transduction	84	7	14.8	-7.8	1	1	0.5
GO:0031291	Ran protein signal transduction	84	7	14.8	-7.8	1	1	0.5
GO:0043087	regulation of GTPase activity	84	7	14.8	-7.8	1	1	0.5
GO:0031328	positive regulation of cellular biosynthetic process	277	34	48.7	-14.7	1	1	0.7
GO:0044702	single organism reproductive process	153	16	26.9	-10.9	1	1	0.6
GO:0002252	immune effector process	131	13	23	-10	1	1	0.6
GO:0098602	single organism cell adhesion	146	15	25.7	-10.7	1	1	0.6
GO:0051254	positive regulation of RNA metabolic process	258	31	45.4	-14.4	1	1	0.7
GO:0061061	muscle structure development	93	8	16.4	-8.4	1	1	0.5
GO:0070201	regulation of establishment of protein localization	124	12	21.8	-9.8	1	1	0.6
GO:0043005	neuron projection	101	9	17.8	-8.8	1	1	0.5
GO:0016601	Rac protein signal transduction	85	7	14.9	-7.9	1	1	0.5
GO:0032487	regulation of Rap protein signal transduction	85	7	14.9	-7.9	1	1	0.5
GO:0051640	organelle localization	77	6	13.5	-7.5	1	1	0.4
GO:0009893	positive regulation of metabolic process	611	86	107.4	-21.4	1	1	0.8
GO:0032880	regulation of protein localization	147	15	25.8	-10.8	1	1	0.6
GO:0008284	positive regulation of cell proliferation	125	12	22	-10	1	1	0.5
GO:0030182	neuron differentiation	162	17	28.5	-11.5	1	1	0.6
GO:0044463	cell projection part	94	8	16.5	-8.5	1	1	0.5
GO:0000226	microtubule cytoskeleton organization	86	7	15.1	-8.1	1	1	0.5
GO:0035023	regulation of Rho protein signal transduction	86	7	15.1	-8.1	1	1	0.5
GO:0010562	positive regulation of phosphorus metabolic process	155	16	27.3	-11.3	1	1	0.6
GO:0045937	positive regulation of phosphate metabolic process	155	16	27.3	-11.3	1	1	0.6
GO:0007017	microtubule-based process	110	10	19.3	-9.3	1	1	0.5
GO:0045859	regulation of protein kinase activity	148	15	26	-11	1	1	0.6
GO:0001932	regulation of protein phosphorylation	227	26	39.9	-13.9	1	1	0.7
GO:0022407	regulation of cell-cell adhesion	70	5	12.3	-7.3	1	1	0.4
GO:0045785	positive regulation of cell adhesion	70	5	12.3	-7.3	1	1	0.4
GO:0050767	regulation of neurogenesis	87	7	15.3	-8.3	1	1	0.5
GO:0004674	protein serine/threonine kinase activity	87	7	15.3	-8.3	1	1	0.5
GO:0032486	Rap protein signal transduction	87	7	15.3	-8.3	1	1	0.5
GO:0022603	regulation of anatomical structure morphogenesis	119	11	20.9	-9.9	1	1	0.5
GO:0008092	cytoskeletal protein binding	119	11	20.9	-9.9	1	1	0.5
GO:0043547	positive regulation of GTPase activity	79	6	13.9	-7.9	1	1	0.4
GO:0008047	enzyme activator activity	79	6	13.9	-7.9	1	1	0.4
GO:0007276	gamete generation	79	6	13.9	-7.9	1	1	0.4
GO:0030030	cell projection organization	164	17	28.8	-11.8	1	1	0.6
GO:0016740	transferase activity	375	48	65.9	-17.9	1	1	0.7
GO:0042325	regulation of phosphorylation	242	28	42.5	-14.5	1	1	0.7
GO:0006897	endocytosis	96	8	16.9	-8.9	1	1	0.5
GO:0007010	cytoskeleton organization	179	19	31.5	-12.5	1	1	0.6
GO:0000981	sequence-specific DNA binding RNA polymerase II transcription factor activity	88	7	15.5	-8.5	1	1	0.5
GO:0005794	Golgi apparatus	215	24	37.8	-13.8	1	1	0.6
GO:0016772	transferase activity, transferring phosphorus-containing groups	180	19	31.6	-12.6	1	1	0.6
GO:0044212	transcription regulatory region DNA binding	113	10	19.9	-9.9	1	1	0.5
GO:0007266	Rho protein signal transduction	89	7	15.6	-8.6	1	1	0.4
GO:0051674	localization of cell	195	21	34.3	-13.3	1	1	0.6
GO:0048870	cell motility	195	21	34.3	-13.3	1	1	0.6
GO:0048285	organelle fission	144	14	25.3	-11.3	1	1	0.6
GO:0032990	cell part morphogenesis	114	10	20	-10	1	1	0.5
GO:0001067	regulatory region nucleic acid binding	114	10	20	-10	1	1	0.5
GO:0000975	regulatory region DNA binding	114	10	20	-10	1	1	0.5
GO:0034109	homotypic cell-cell adhesion	114	10	20	-10	1	1	0.5
GO:0046914	transition metal ion binding	203	22	35.7	-13.7	1	1	0.6
GO:1902680	positive regulation of RNA biosynthetic process	245	28	43.1	-15.1	1	1	0.7
GO:0005509	calcium ion binding	73	5	12.8	-7.8	1	1	0.4
GO:0051174	regulation of phosphorus metabolic process	280	33	49.2	-16.2	1	1	0.7
GO:0007267	cell-cell signaling	138	13	24.3	-11.3	1	1	0.5
GO:0070486	leukocyte aggregation	107	9	18.8	-9.8	1	1	0.5
GO:0045944	positive regulation of transcription from RNA polymerase II promoter	183	19	32.2	-13.2	1	1	0.6
GO:0048699	generation of neurons	183	19	32.2	-13.2	1	1	0.6
GO:1903530	regulation of secretion by cell	91	7	16	-9	1	1	0.4
GO:0032482	Rab protein signal transduction	91	7	16	-9	1	1	0.4
GO:0048522	positive regulation of cellular process	765	109	134.5	-25.5	1	1	0.8
GO:0009892	negative regulation of metabolic process	453	59	79.6	-20.6	1	1	0.7
GO:0030855	epithelial cell differentiation	74	5	13	-8	1	1	0.4
GO:0000976	transcription regulatory region sequence-specific DNA binding	83	6	14.6	-8.6	1	1	0.4
GO:0005694	chromosome	184	19	32.3	-13.3	1	1	0.6
GO:0000280	nuclear division	140	13	24.6	-11.6	1	1	0.5
GO:0044877	macromolecular complex binding	256	29	45	-16	1	1	0.6
GO:0006928	movement of cell or subcellular component	263	30	46.2	-16.2	1	1	0.6
GO:0007599	hemostasis	101	8	17.8	-9.8	1	1	0.5
GO:0000122	negative regulation of transcription from RNA polymerase II promoter	141	13	24.8	-11.8	1	1	0.5
GO:0003682	chromatin binding	93	7	16.4	-9.4	1	1	0.4
GO:0051960	regulation of nervous system development	93	7	16.4	-9.4	1	1	0.4
GO:0007067	mitotic nuclear division	118	10	20.7	-10.7	1	1	0.5
GO:0019220	regulation of phosphate metabolic process	278	32	48.9	-16.9	1	1	0.7
GO:0030155	regulation of cell adhesion	110	9	19.3	-10.3	1	1	0.5
GO:0006351	transcription, DNA-templated	610	83	107.2	-24.2	1	1	0.8
GO:0046578	regulation of Ras protein signal transduction	94	7	16.5	-9.5	1	1	0.4
GO:0007159	leukocyte cell-cell adhesion	111	9	19.5	-10.5	1	1	0.5
GO:0042995	cell projection	195	20	34.3	-14.3	1	1	0.6
GO:0030098	lymphocyte differentiation	77	5	13.5	-8.5	1	1	0.4
GO:0050865	regulation of cell activation	86	6	15.1	-9.1	1	1	0.4
GO:0016192	vesicle-mediated transport	203	21	35.7	-14.7	1	1	0.6
GO:0001817	regulation of cytokine production	104	8	18.3	-10.3	1	1	0.4
GO:0098552	side of membrane	78	5	13.7	-8.7	1	1	0.4
GO:0048729	tissue morphogenesis	78	5	13.7	-8.7	1	1	0.4
GO:0097659	nucleic acid-templated transcription	614	83	107.9	-24.9	1	1	0.8
GO:0042127	regulation of cell proliferation	240	26	42.2	-16.2	1	1	0.6
GO:0009887	organ morphogenesis	113	9	19.9	-10.9	1	1	0.5
GO:0070489	T cell aggregation	105	8	18.5	-10.5	1	1	0.4
GO:0071593	lymphocyte aggregation	105	8	18.5	-10.5	1	1	0.4
GO:0042110	T cell activation	105	8	18.5	-10.5	1	1	0.4
GO:0010629	negative regulation of gene expression	262	29	46.1	-17.1	1	1	0.6
GO:0046903	secretion	153	14	26.9	-12.9	1	1	0.5
GO:0051056	regulation of small GTPase mediated signal transduction	97	7	17.1	-10.1	1	1	0.4
GO:0032940	secretion by cell	138	12	24.3	-12.3	1	1	0.5
GO:0016477	cell migration	184	18	32.3	-14.3	1	1	0.6
GO:0032879	regulation of localization	326	38	57.3	-19.3	1	1	0.7
GO:0016337	single organismal cell-cell adhesion	139	12	24.4	-12.4	1	1	0.5
GO:0048858	cell projection morphogenesis	107	8	18.8	-10.8	1	1	0.4
GO:0009306	protein secretion	81	5	14.2	-9.2	1	1	0.4
GO:0007596	blood coagulation	99	7	17.4	-10.4	1	1	0.4
GO:0050878	regulation of body fluid levels	116	9	20.4	-11.4	1	1	0.4
GO:0051171	regulation of nitrogen compound metabolic process	677	92	119	-27	1	1	0.8
GO:0009790	embryo development	157	14	27.6	-13.6	1	1	0.5
GO:0007399	nervous system development	295	33	51.9	-18.9	1	1	0.6
GO:0002694	regulation of leukocyte activation	82	5	14.4	-9.4	1	1	0.3
GO:0050817	coagulation	100	7	17.6	-10.6	1	1	0.4
GO:0031324	negative regulation of cellular metabolic process	404	49	71	-22	1	1	0.7
GO:0008270	zinc ion binding	173	16	30.4	-14.4	1	1	0.5
GO:0045892	negative regulation of transcription, DNA-templated	196	19	34.5	-15.5	1	1	0.6
GO:0071900	regulation of protein serine/threonine kinase activity	101	7	17.8	-10.8	1	1	0.4
GO:0016021	integral component of membrane	568	74	99.9	-25.9	1	1	0.7
GO:0046649	lymphocyte activation	135	11	23.7	-12.7	1	1	0.5
GO:0044427	chromosomal part	159	14	28	-14	1	1	0.5
GO:0008283	cell proliferation	346	40	60.8	-20.8	1	1	0.7
GO:0045595	regulation of cell differentiation	235	24	41.3	-17.3	1	1	0.6
GO:0022008	neurogenesis	199	19	35	-16	1	1	0.5
GO:0098609	cell-cell adhesion	145	12	25.5	-13.5	1	1	0.5
GO:0032989	cellular component morphogenesis	178	16	31.3	-15.3	1	1	0.5
GO:1903508	positive regulation of nucleic acid-templated transcription	238	24	41.8	-17.8	1	1	0.6
GO:0045893	positive regulation of transcription, DNA-templated	238	24	41.8	-17.8	1	1	0.6
GO:0051276	chromosome organization	231	23	40.6	-17.6	1	1	0.6
GO:0065009	regulation of molecular function	478	59	84	-25	1	1	0.7
GO:0007186	G-protein coupled receptor signaling pathway	96	6	16.9	-10.9	1	1	0.4
GO:1903507	negative regulation of nucleic acid-templated transcription	202	19	35.5	-16.5	1	1	0.5
GO:0001816	cytokine production	123	9	21.6	-12.6	1	1	0.4
GO:0060429	epithelium development	148	12	26	-14	1	1	0.5
GO:0051253	negative regulation of RNA metabolic process	212	20	37.3	-17.3	1	1	0.5
GO:0000902	cell morphogenesis	166	14	29.2	-15.2	1	1	0.5
GO:0045597	positive regulation of cell differentiation	125	9	22	-13	1	1	0.4
GO:0048468	cell development	271	28	47.6	-19.6	1	1	0.6
GO:0031224	intrinsic component of membrane	580	74	102	-28	1	1	0.7
GO:0048609	multicellular organismal reproductive process	99	6	17.4	-11.4	1	1	0.3
GO:0071345	cellular response to cytokine stimulus	117	8	20.6	-12.6	1	1	0.4
GO:0007265	Ras protein signal transduction	117	8	20.6	-12.6	1	1	0.4
GO:0031323	regulation of cellular metabolic process	966	136	169.8	-33.8	1	1	0.8
GO:0043565	sequence-specific DNA binding	143	11	25.1	-14.1	1	1	0.4
GO:0001775	cell activation	199	18	35	-17	1	1	0.5
GO:0006357	regulation of transcription from RNA polymerase II promoter	323	35	56.8	-21.8	1	1	0.6
GO:0004672	protein kinase activity	110	7	19.3	-12.3	1	1	0.4
GO:0045321	leukocyte activation	161	13	28.3	-15.3	1	1	0.5
GO:1902679	negative regulation of RNA biosynthetic process	208	19	36.6	-17.6	1	1	0.5
GO:0006954	inflammatory response	128	9	22.5	-13.5	1	1	0.4
GO:0042060	wound healing	120	8	21.1	-13.1	1	1	0.4
GO:0032504	multicellular organism reproduction	102	6	17.9	-11.9	1	1	0.3
GO:0045934	negative regulation of nucleobase-containing compound metabolic process	234	22	41.1	-19.1	1	1	0.5
GO:0002520	immune system development	181	15	31.8	-16.8	1	1	0.5
GO:0034097	response to cytokine	141	10	24.8	-14.8	1	1	0.4
GO:0051172	negative regulation of nitrogen compound metabolic process	237	22	41.7	-19.7	1	1	0.5
GO:0042221	response to chemical	583	72	102.5	-30.5	1	1	0.7
GO:0002521	leukocyte differentiation	107	6	18.8	-12.8	1	1	0.3
GO:0070887	cellular response to chemical stimulus	431	49	75.8	-26.8	1	1	0.6
GO:0043207	response to external biotic stimulus	152	11	26.7	-15.7	1	1	0.4
GO:0051707	response to other organism	152	11	26.7	-15.7	1	1	0.4
GO:0030097	hemopoiesis	161	12	28.3	-16.3	1	1	0.4
GO:1901701	cellular response to oxygen-containing compound	153	11	26.9	-15.9	1	1	0.4
GO:0009611	response to wounding	178	14	31.3	-17.3	1	1	0.4
GO:0016301	kinase activity	145	10	25.5	-15.5	1	1	0.4
GO:0065008	regulation of biological quality	521	62	91.6	-29.6	1	1	0.7
GO:1902531	regulation of intracellular signal transduction	308	31	54.1	-23.1	1	1	0.6
GO:0046872	metal ion binding	568	69	99.9	-30.9	1	1	0.7
GO:0009628	response to abiotic stimulus	204	17	35.9	-18.9	1	1	0.5
GO:0006468	protein phosphorylation	311	31	54.7	-23.7	1	1	0.6
GO:0016773	phosphotransferase activity, alcohol group as acceptor	130	8	22.9	-14.9	1	1	0.4
GO:0080090	regulation of primary metabolic process	921	124	161.9	-37.9	1	1	0.8
GO:0009607	response to biotic stimulus	158	11	27.8	-16.8	1	1	0.4
GO:0043169	cation binding	574	69	100.9	-31.9	1	1	0.7
GO:0009888	tissue development	239	21	42	-21	1	1	0.5
GO:0048534	hematopoietic or lymphoid organ development	168	12	29.5	-17.5	1	1	0.4
GO:2000113	negative regulation of cellular macromolecule biosynthetic process	225	19	39.6	-20.6	1	1	0.5
GO:0048523	negative regulation of cellular process	694	87	122	-35	1	1	0.7
GO:0043167	ion binding	926	124	162.8	-38.8	1	1	0.8
GO:0009966	regulation of signal transduction	478	54	84	-30	1	1	0.6
GO:0048518	positive regulation of biological process	879	116	154.5	-38.5	1	1	0.8
GO:0071495	cellular response to endogenous stimulus	188	14	33.1	-19.1	1	1	0.4
GO:0009719	response to endogenous stimulus	253	22	44.5	-22.5	1	1	0.5
GO:0007169	transmembrane receptor protein tyrosine kinase signaling pathway	137	8	24.1	-16.1	1	1	0.3
GO:0060255	regulation of macromolecule metabolic process	935	124	164.4	-40.4	1	1	0.8
GO:0010556	regulation of macromolecule biosynthetic process	652	79	114.6	-35.6	1	1	0.7
GO:0048519	negative regulation of biological process	755	95	132.7	-37.7	1	1	0.7
GO:0031326	regulation of cellular biosynthetic process	666	81	117.1	-36.1	1	1	0.7
GO:0010646	regulation of cell communication	521	59	91.6	-32.6	1	1	0.6
GO:0051252	regulation of RNA metabolic process	601	71	105.7	-34.7	1	1	0.7
GO:0009889	regulation of biosynthetic process	673	82	118.3	-36.3	1	1	0.7
GO:0010468	regulation of gene expression	699	86	122.9	-36.9	1	1	0.7
GO:0010243	response to organonitrogen compound	140	8	24.6	-16.6	1	1	0.3
GO:1901700	response to oxygen-containing compound	242	20	42.5	-22.5	1	1	0.5
GO:2000112	regulation of cellular macromolecule biosynthetic process	635	76	111.6	-35.6	1	1	0.7
GO:2001141	regulation of RNA biosynthetic process	577	67	101.4	-34.4	1	1	0.7
GO:0003700	sequence-specific DNA binding transcription factor activity	186	13	32.7	-19.7	1	1	0.4
GO:0048583	regulation of response to stimulus	631	75	110.9	-35.9	1	1	0.7
GO:0033993	response to lipid	133	7	23.4	-16.4	1	1	0.3
GO:0004871	signal transducer activity	161	10	28.3	-18.3	1	1	0.4
GO:0010558	negative regulation of macromolecule biosynthetic process	237	19	41.7	-22.7	1	1	0.5
GO:0048646	anatomical structure formation involved in morphogenesis	162	10	28.5	-18.5	1	1	0.4
GO:2000026	regulation of multicellular organismal development	238	19	41.8	-22.8	1	1	0.5
GO:0035556	intracellular signal transduction	494	54	86.8	-32.8	1	1	0.6
GO:0031327	negative regulation of cellular biosynthetic process	247	20	43.4	-23.4	1	1	0.5
GO:0051240	positive regulation of multicellular organismal process	207	15	36.4	-21.4	1	1	0.4
GO:0009890	negative regulation of biosynthetic process	248	20	43.6	-23.6	1	1	0.5
GO:0051094	positive regulation of developmental process	164	10	28.8	-18.8	1	1	0.3
GO:0007155	cell adhesion	224	17	39.4	-22.4	1	1	0.4
GO:0019219	regulation of nucleobase-containing compound metabolic process	658	78	115.7	-37.7	1	1	0.7
GO:0030154	cell differentiation	525	58	92.3	-34.3	1	1	0.6
GO:0006355	regulation of transcription, DNA-templated	566	64	99.5	-35.5	1	1	0.6
GO:0007167	enzyme linked receptor protein signaling pathway	192	13	33.8	-20.8	1	1	0.4
GO:0023051	regulation of signaling	519	57	91.2	-34.2	1	1	0.6
GO:0010033	response to organic substance	465	49	81.8	-32.8	1	1	0.6
GO:0009725	response to hormone	148	8	26	-18	1	1	0.3
GO:0003677	DNA binding	402	40	70.7	-30.7	1	1	0.6
GO:1901698	response to nitrogen compound	149	8	26.2	-18.2	1	1	0.3
GO:0005887	integral component of plasma membrane	140	7	24.6	-17.6	1	1	0.3
GO:1903506	regulation of nucleic acid-templated transcription	571	64	100.4	-36.4	1	1	0.6
GO:0019222	regulation of metabolic process	1091	146	191.8	-45.8	1	1	0.8
GO:0050793	regulation of developmental process	332	30	58.4	-28.4	1	1	0.5
GO:0007264	small GTPase mediated signal transduction	170	10	29.9	-19.9	1	1	0.3
GO:0014070	response to organic cyclic compound	122	5	21.4	-16.4	1	1	0.2
GO:0048731	system development	611	69	107.4	-38.4	1	1	0.6
GO:0051239	regulation of multicellular organismal process	367	34	64.5	-30.5	1	1	0.5
GO:0048513	organ development	454	46	79.8	-33.8	1	1	0.6
GO:0071310	cellular response to organic substance	360	33	63.3	-30.3	1	1	0.5
GO:0048869	cellular developmental process	561	61	98.6	-37.6	1	1	0.6
GO:0031226	intrinsic component of plasma membrane	149	7	26.2	-19.2	1	1	0.3
GO:0044707	single-multicellular organism process	904	111	158.9	-47.9	1	1	0.7
GO:0009605	response to external stimulus	349	29	61.4	-32.4	1	1	0.5
GO:0048856	anatomical structure development	723	81	127.1	-46.1	1	1	0.6
GO:0044459	plasma membrane part	291	21	51.2	-30.2	1	1	0.4
GO:0044767	single-organism developmental process	819	95	144	-49	1	1	0.7
GO:0007166	cell surface receptor signaling pathway	476	44	83.7	-39.7	1	1	0.5
GO:0009653	anatomical structure morphogenesis	364	29	64	-35	1	1	0.5
GO:0071944	cell periphery	587	59	103.2	-44.2	1	1	0.6
GO:0007275	multicellular organismal development	706	76	124.1	-48.1	1	1	0.6
GO:0005886	plasma membrane	577	57	101.4	-44.4	1	1	0.6
GO:0050789	regulation of biological process	1550	204	272.5	-68.5	1	1	0.7
GO:0051716	cellular response to stimulus	1049	120	184.4	-64.4	1	1	0.7
GO:0050794	regulation of cellular process	1501	194	263.9	-69.9	1	1	0.7
GO:0007165	signal transduction	847	81	148.9	-67.9	1	1	0.5
GO:0044700	single organism signaling	896	86	157.5	-71.5	1	1	0.5
GO:0007154	cell communication	907	89	159.5	-70.5	1	1	0.6
